# Supplementary material for: RNA Helicase DDX3 Interacts with the Capsid Protein of Hepatitis E Virus and Plays a Vital Role in the Viral Replication
Source: Pathogens. 2025 Feb 10;14(2):177. doi: 10.3390/pathogens14020177 (PMC11858535; doi:10.3390/pathogens14020177)
Supplement: Supplementary file 1 [file pathogens-14-00177-s001.zip]

Archive with 3 entries (3 files):
- OriginalBlottingImages.pdf
- Supplementary Table S2.xlsx
- Supplementary Table S1.xlsx
