# Supplementary material for: RNA Helicase DDX3 Interacts with the Capsid Protein of Hepatitis E Virus and Plays a Vital Role in the Viral Replication
Source: Pathogens. 2025 Feb 10;14(2):177. doi: 10.3390/pathogens14020177 (PMC11858535; doi:10.3390/pathogens14020177)
Supplement: Supplementary file 1 [file pathogens-14-00177-s001.zip › Supplementary Table S2.xlsx]

## Sheet: Cytoscape input
Source	Interaction	Target	Total peptides
ORF2	BioID2	AAAS	6
ORF2	BioID2	AARS	18
ORF2	BioID2	AASDHPPT	7
ORF2	BioID2	ACTR2	6
ORF2	BioID2	ADSS	9
ORF2	BioID2	AHCY	11
ORF2	BioID2	ALMS1	7
ORF2	BioID2	AMOT	13
ORF2	BioID2	ANXA5	10
ORF2	BioID2	ARMC6	7
ORF2	BioID2	ATIC	15
ORF2	BioID2	ATXN3	13
ORF2	BioID2	BORA	6
ORF2	BioID2	BUB1	7
ORF2	BioID2	BZW1	5
ORF2	BioID2	CAD	38
ORF2	BioID2	CALR	6
ORF2	BioID2	CEP85	10
ORF2	BioID2	CEP97	5
ORF2	BioID2	CGN	24
ORF2	BioID2	CLTC	42
ORF2	BioID2	CNOT1	30
ORF2	BioID2	CNOT11	9
ORF2	BioID2	COPA	21
ORF2	BioID2	COPB2	13
ORF2	BioID2	DDB1	8
ORF2	BioID2	DDX3X	94
ORF2	BioID2	DHFR	7
ORF2	BioID2	DHX30	13
ORF2	BioID2	DIS3	10
ORF2	BioID2	DNAJC7	16
ORF2	BioID2	EDC3	8
ORF2	BioID2	EIF2B3	5
ORF2	BioID2	EIF2S1	13
ORF2	BioID2	EIF2S3L	7
ORF2	BioID2	EPS15	52
ORF2	BioID2	FMR1	15
ORF2	BioID2	FUBP3	25
ORF2	BioID2	FXR2	15
ORF2	BioID2	GANAB	13
ORF2	BioID2	GDI1	8
ORF2	BioID2	GDI2	12
ORF2	BioID2	GLRX3	7
ORF2	BioID2	GOT1	6
ORF2	BioID2	GPI	7
ORF2	BioID2	GPN1	8
ORF2	BioID2	GPRASP2	5
ORF2	BioID2	GRSF1	6
ORF2	BioID2	HAX1	7
ORF2	BioID2	HELZ	22
ORF2	BioID2	HPRT1	6
ORF2	BioID2	HSD17B4	8
ORF2	BioID2	HSP90AB2P	9
ORF2	BioID2	HSP90AB3P	31
ORF2	BioID2	IDH3A	5
ORF2	BioID2	IDI1	6
ORF2	BioID2	IMMT	7
ORF2	BioID2	IMPDH2	39
ORF2	BioID2	IPO7	15
ORF2	BioID2	IPO8	12
ORF2	BioID2	IPO9	11
ORF2	BioID2	KIAA0355	5
ORF2	BioID2	KIAA1524	13
ORF2	BioID2	KIF1BP	5
ORF2	BioID2	LAP3	8
ORF2	BioID2	LAS1L	12
ORF2	BioID2	LRPPRC	12
ORF2	BioID2	MAGED1	9
ORF2	BioID2	MAP3K7	6
ORF2	BioID2	MRE11	8
ORF2	BioID2	MTHFD1L	9
ORF2	BioID2	MTR	6
ORF2	BioID2	N4BP1	12
ORF2	BioID2	NACA	35
ORF2	BioID2	NFKB1	6
ORF2	BioID2	NFKBIE	5
ORF2	BioID2	NOB1	5
ORF2	BioID2	NUPL2	9
ORF2	BioID2	OCRL	5
ORF2	BioID2	PATL1	14
ORF2	BioID2	PDHB	8
ORF2	BioID2	PGK1	10
ORF2	BioID2	PICALM	12
ORF2	BioID2	PJA1	7
ORF2	BioID2	PJA2	9
ORF2	BioID2	PLAA	19
ORF2	BioID2	POLR2B	11
ORF2	BioID2	POLR2C	6
ORF2	BioID2	PSAT1	9
ORF2	BioID2	PSMA2	10
ORF2	BioID2	PSMA5	6
ORF2	BioID2	PSMB1	11
ORF2	BioID2	PSMB2	5
ORF2	BioID2	PSMC2	33
ORF2	BioID2	PSMC3	16
ORF2	BioID2	PUM1	24
ORF2	BioID2	PYGL	14
ORF2	BioID2	RACK1	14
ORF2	BioID2	RBM4	21
ORF2	BioID2	RFC5	5
ORF2	BioID2	RNF219	7
ORF2	BioID2	RPAP1	6
ORF2	BioID2	SH3GLB1	10
ORF2	BioID2	SMG7	14
ORF2	BioID2	SNAP47	5
ORF2	BioID2	SRP54	39
ORF2	BioID2	SRPRA	7
ORF2	BioID2	STAU1	18
ORF2	BioID2	STIP1	16
ORF2	BioID2	STT3A	7
ORF2	BioID2	STX5	12
ORF2	BioID2	STXBP4	13
ORF2	BioID2	TAB1	16
ORF2	BioID2	TAB2	9
ORF2	BioID2	TARDBP	24
ORF2	BioID2	TBL3	10
ORF2	BioID2	TELO2	7
ORF2	BioID2	TIAL1	6
ORF2	BioID2	TKT	10
ORF2	BioID2	TNPO1	5
ORF2	BioID2	TNRC6A	20
ORF2	BioID2	TNRC6B	26
ORF2	BioID2	TNRC6C	5
ORF2	BioID2	TOM1	11
ORF2	BioID2	TOM1L1	5
ORF2	BioID2	TOM1L2	5
ORF2	BioID2	TPT1	7
ORF2	BioID2	TRIM65	6
ORF2	BioID2	TTC1	8
ORF2	BioID2	TTLL12	5
ORF2	BioID2	TYMS	6
ORF2	BioID2	UBA1	24
ORF2	BioID2	UBA52	31
ORF2	BioID2	UBAP1	6
ORF2	BioID2	UBXN1	8
ORF2	BioID2	UMPS	5
ORF2	BioID2	UPF1	27
ORF2	BioID2	USP13	6
ORF2	BioID2	USP5	27
ORF2	BioID2	VAT1	7
ORF2	BioID2	VCP	18
ORF2	BioID2	WDR6	6
ORF2	BioID2	WDR75	6
ORF2	BioID2	ZNF507	5
ORF2	BioID2	ZPR1	11
CNOT1	Reported	CNOT1	set to 1
NFKBIE	Reported	NFKBIE	set to 1
CNOT1	Reported	NUPL2	set to 1
PJA2	Reported	PJA2	set to 1
MAP3K7	Reported	MAP3K7	set to 1
BUB1	Reported	BUB1	set to 1
TOM1	Reported	TOM1L1	set to 1
ZPR1	Reported	TOM1L1	set to 1
GLRX3	Reported	GLRX3	set to 1
STAU1	Reported	STAU1	set to 1
IPO7	Reported	STAU1	set to 1
GLRX3	Reported	STAU1	set to 1
DHFR	Reported	DHFR	set to 1
HPRT1	Reported	HPRT1	set to 1
TYMS	Reported	TYMS	set to 1
PYGL	Reported	PYGL	set to 1
STAU1	Reported	PYGL	set to 1
PGK1	Reported	PYGL	set to 1
HPRT1	Reported	GPI	set to 1
GPI	Reported	GPI	set to 1
HPRT1	Reported	ANXA5	set to 1
PYGL	Reported	ANXA5	set to 1
GPI	Reported	ANXA5	set to 1
UMPS	Reported	UMPS	set to 1
PDHB	Reported	PDHB	set to 1
STAU1	Reported	PDHB	set to 1
IMPDH2	Reported	IMPDH2	set to 1
TPT1	Reported	TPT1	set to 1
TYMS	Reported	GOT1	set to 1
HPRT1	Reported	GOT1	set to 1
MAP3K7	Reported	PSMC3	set to 1
PSMC3	Reported	PSMC3	set to 1
POLR2C	Reported	POLR2C	set to 1
HPRT1	Reported	NFKB1	set to 1
PDHB	Reported	NFKB1	set to 1
NFKBIE	Reported	NFKB1	set to 1
PSMC3	Reported	NFKB1	set to 1
NFKB1	Reported	NFKB1	set to 1
IMPDH2	Reported	NFKB1	set to 1
PSMC3	Reported	PSMB1	set to 1
PGK1	Reported	PSMB1	set to 1
UBA1	Reported	UBA1	set to 1
AHCY	Reported	AHCY	set to 1
PYGL	Reported	AHCY	set to 1
PSMC3	Reported	PSMA2	set to 1
PSMB1	Reported	PSMA2	set to 1
PSMA2	Reported	PSMA2	set to 1
EIF2S1	Reported	CAD	set to 1
PSMC3	Reported	CAD	set to 1
STAU1	Reported	CAD	set to 1
CAD	Reported	CAD	set to 1
MAP3K7	Reported	CAD	set to 1
NFKBIE	Reported	CAD	set to 1
TPT1	Reported	CALR	set to 1
CALR	Reported	CALR	set to 1
NFKBIE	Reported	PSMA5	set to 1
TYMS	Reported	PSMA5	set to 1
PSMC3	Reported	PSMA5	set to 1
PSMA2	Reported	PSMA5	set to 1
PSMB1	Reported	PSMA5	set to 1
TKT	Reported	TKT	set to 1
GPI	Reported	TKT	set to 1
LAP3	Reported	TKT	set to 1
CALR	Reported	TKT	set to 1
PGK1	Reported	TKT	set to 1
UMPS	Reported	ADSS	set to 1
POLR2C	Reported	POLR2B	set to 1
ATIC	Reported	ATIC	set to 1
TYMS	Reported	ATIC	set to 1
AHCY	Reported	ATIC	set to 1
UBA1	Reported	ATIC	set to 1
PSMC3	Reported	STIP1	set to 1
TKT	Reported	STIP1	set to 1
PGK1	Reported	STIP1	set to 1
COPB2	Reported	COPB2	set to 1
NFKB1	Reported	COPB2	set to 1
PSMA5	Reported	PSMC2	set to 1
PSMB1	Reported	PSMC2	set to 1
PSMC3	Reported	PSMC2	set to 1
CAD	Reported	PSMC2	set to 1
PSMC2	Reported	PSMC2	set to 1
PSMA2	Reported	PSMC2	set to 1
NFKB1	Reported	PSMC2	set to 1
EPS15	Reported	EPS15	set to 1
STAU1	Reported	LRPPRC	set to 1
LRPPRC	Reported	LRPPRC	set to 1
NFKB1	Reported	LRPPRC	set to 1
UBA1	Reported	USP5	set to 1
TOM1L1	Reported	AARS	set to 1
UBA1	Reported	AARS	set to 1
PSMA5	Reported	PSMB2	set to 1
PSMC3	Reported	PSMB2	set to 1
PSMA2	Reported	PSMB2	set to 1
PGK1	Reported	PSMB2	set to 1
PSMB1	Reported	PSMB2	set to 1
PSMC2	Reported	PSMB2	set to 1
MRE11	Reported	MRE11	set to 1
STAU1	Reported	IDH3A	set to 1
CAD	Reported	IDH3A	set to 1
STIP1	Reported	GDI2	set to 1
GDI1	Reported	GDI2	set to 1
FXR2	Reported	FXR2	set to 1
STAU1	Reported	HSD17B4	set to 1
HSD17B4	Reported	HSD17B4	set to 1
COPA	Reported	COPA	set to 1
PSMB1	Reported	COPA	set to 1
COPB2	Reported	COPA	set to 1
STAU1	Reported	COPA	set to 1
ATXN3	Reported	ATXN3	set to 1
VCP	Reported	VCP	set to 1
TOM1	Reported	VCP	set to 1
STIP1	Reported	VCP	set to 1
TKT	Reported	VCP	set to 1
CALR	Reported	VCP	set to 1
ATXN3	Reported	VCP	set to 1
POLR2B	Reported	VCP	set to 1
TOM1L1	Reported	VCP	set to 1
RFC5	Reported	VCP	set to 1
ANXA5	Reported	VCP	set to 1
PSMA2	Reported	VCP	set to 1
NFKBIE	Reported	VCP	set to 1
NFKB1	Reported	VCP	set to 1
SRP54	Reported	SRP54	set to 1
ZPR1	Reported	ACTR2	set to 1
TOM1L1	Reported	ACTR2	set to 1
CALR	Reported	ACTR2	set to 1
MAP3K7	Reported	UBA52	set to 1
NFKB1	Reported	UBA52	set to 1
TOM1	Reported	UBA52	set to 1
PSMC2	Reported	UBA52	set to 1
PSMB2	Reported	UBA52	set to 1
UBA1	Reported	UBA52	set to 1
UBA52	Reported	UBA52	set to 1
STIP1	Reported	UBA52	set to 1
USP5	Reported	UBA52	set to 1
ATXN3	Reported	UBA52	set to 1
HSD17B4	Reported	RACK1	set to 1
STAU1	Reported	RACK1	set to 1
MAP3K7	Reported	RACK1	set to 1
NFKB1	Reported	RACK1	set to 1
HELZ	Reported	RACK1	set to 1
RACK1	Reported	RACK1	set to 1
STAU1	Reported	CLTC	set to 1
NFKBIE	Reported	CLTC	set to 1
TOM1L1	Reported	CLTC	set to 1
MAP3K7	Reported	CLTC	set to 1
HELZ	Reported	CLTC	set to 1
TOM1	Reported	CLTC	set to 1
CLTC	Reported	CLTC	set to 1
CAD	Reported	CLTC	set to 1
EPS15	Reported	CLTC	set to 1
RACK1	Reported	TIAL1	set to 1
CLTC	Reported	OCRL	set to 1
ZPR1	Reported	UBXN1	set to 1
PSMC3	Reported	UBXN1	set to 1
PJA2	Reported	UBXN1	set to 1
VCP	Reported	UBXN1	set to 1
UBXN1	Reported	UBXN1	set to 1
FXR2	Reported	FMR1	set to 1
STAU1	Reported	FMR1	set to 1
FMR1	Reported	FMR1	set to 1
HELZ	Reported	TARDBP	set to 1
ATIC	Reported	TARDBP	set to 1
NFKB1	Reported	TARDBP	set to 1
STAU1	Reported	TARDBP	set to 1
TARDBP	Reported	TARDBP	set to 1
TIAL1	Reported	TARDBP	set to 1
VCP	Reported	TARDBP	set to 1
GRSF1	Reported	TARDBP	set to 1
RACK1	Reported	TARDBP	set to 1
UBA52	Reported	TARDBP	set to 1
VCP	Reported	STX5	set to 1
CLTC	Reported	PICALM	set to 1
EPS15	Reported	PICALM	set to 1
OCRL	Reported	PICALM	set to 1
ACTR2	Reported	TTLL12	set to 1
ANXA5	Reported	PUM1	set to 1
CALR	Reported	GANAB	set to 1
GANAB	Reported	TAB1	set to 1
TAB1	Reported	TAB1	set to 1
MAP3K7	Reported	TAB1	set to 1
UBA52	Reported	TAB1	set to 1
LAP3	Reported	TAB1	set to 1
PSMC3	Reported	TAB1	set to 1
UBA1	Reported	DDB1	set to 1
DDB1	Reported	DDB1	set to 1
UBXN1	Reported	DDB1	set to 1
UBA52	Reported	IMMT	set to 1
STX5	Reported	IMMT	set to 1
IMMT	Reported	IMMT	set to 1
AMOT	Reported	AMOT	set to 1
NFKB1	Reported	HSP90AB3P	set to 1
STIP1	Reported	HSP90AB3P	set to 1
NFKB1	Reported	HSP90AB2P	set to 1
STX5	Reported	SNAP47	set to 1
CNOT1	Reported	RNF219	set to 1
UBA1	Reported	ARMC6	set to 1
UBA1	Reported	CEP85	set to 1
PSMC2	Reported	CEP85	set to 1
CEP85	Reported	CEP85	set to 1
RNF219	Reported	BORA	set to 1
LRPPRC	Reported	MTHFD1L	set to 1
CLTC	Reported	TOM1L2	set to 1
NFKB1	Reported	STXBP4	set to 1
STAU1	Reported	DHX30	set to 1
TARDBP	Reported	DHX30	set to 1
TBL3	Reported	DHX30	set to 1
GRSF1	Reported	DHX30	set to 1
TARDBP	Reported	PATL1	set to 1
CLTC	Reported	CEP97	set to 1
TRIM65	Reported	TNRC6A	set to 1
PICALM	Reported	TNRC6A	set to 1
CLTC	Reported	TNRC6A	set to 1
CNOT1	Reported	TNRC6A	set to 1
USP5	Reported	PJA1	set to 1
PJA1	Reported	PJA1	set to 1
ATXN3	Reported	PJA1	set to 1
VCP	Reported	CIP2A	set to 1
AMOT	Reported	ALMS1	set to 1
CEP97	Reported	ALMS1	set to 1
NFKB1	Reported	SMG7	set to 1
CEP97	Reported	SMG7	set to 1
SMG7	Reported	SMG7	set to 1
EIF2S1	Reported	UPF1	set to 1
SMG7	Reported	UPF1	set to 1
STAU1	Reported	UPF1	set to 1
TARDBP	Reported	UPF1	set to 1
UPF1	Reported	UPF1	set to 1
TNPO1	Reported	TNPO1	set to 1
IPO7	Reported	TNPO1	set to 1
IPO8	Reported	TNPO1	set to 1
ATXN3	Reported	USP13	set to 1
USP5	Reported	USP13	set to 1
VCP	Reported	USP13	set to 1
ALMS1	Reported	GPRASP2	set to 1
ACTR2	Reported	KIF1BP	set to 1
VCP	Reported	KIF1BP	set to 1
UPF1	Reported	EDC3	set to 1
CLTC	Reported	EDC3	set to 1
EDC3	Reported	EDC3	set to 1
GDI1	Reported	FUBP3	set to 1
TARDBP	Reported	FUBP3	set to 1
IPO7	Reported	IPO9	set to 1
TNPO1	Reported	IPO9	set to 1
USP5	Reported	IPO9	set to 1
IDH3A	Reported	IPO9	set to 1
IPO8	Reported	IPO9	set to 1
VAT1	Reported	TTC1	set to 1
UBXN1	Reported	TTC1	set to 1
TTLL12	Reported	TTC1	set to 1
CAD	Reported	DNAJC7	set to 1
STIP1	Reported	DNAJC7	set to 1
POLR2B	Reported	DNAJC7	set to 1
DNAJC7	Reported	DNAJC7	set to 1
TAB1	Reported	DNAJC7	set to 1
CLTC	Reported	DNAJC7	set to 1
NFKB1	Reported	DNAJC7	set to 1
WDR75	Reported	RBM4	set to 1
TBL3	Reported	RBM4	set to 1
IPO9	Reported	RPAP1	set to 1
POLR2B	Reported	RPAP1	set to 1
POLR2C	Reported	RPAP1	set to 1
RACK1	Reported	TNRC6C	set to 1
CNOT1	Reported	TNRC6C	set to 1
DDB1	Reported	GPN1	set to 1
POLR2B	Reported	GPN1	set to 1
RPAP1	Reported	GPN1	set to 1
EIF2B3	Reported	EIF2B3	set to 1
EIF2S1	Reported	EIF2B3	set to 1
MRE11	Reported	EIF2B3	set to 1
ADSS	Reported	AASDHPPT	set to 1
UMPS	Reported	AASDHPPT	set to 1
UBA52	Reported	TAB2	set to 1
MAP3K7	Reported	TAB2	set to 1
TAB2	Reported	TAB2	set to 1
TAB1	Reported	TAB2	set to 1
NFKB1	Reported	TAB2	set to 1
CAD	Reported	TAB2	set to 1
CLTC	Reported	TAB2	set to 1
UBAP1	Reported	UBAP1	set to 1
CNOT1	Reported	CNOT11	set to 1
NFKB1	Reported	CNOT11	set to 1
CNOT11	Reported	CNOT11	set to 1
CEP97	Reported	TNRC6B	set to 1
NFKB1	Reported	TNRC6B	set to 1
CNOT1	Reported	TNRC6B	set to 1
TRIM65	Reported	TNRC6B	set to 1
CLTC	Reported	TNRC6B	set to 1
VCP	Reported	PLAA	set to 1
UBXN1	Reported	PLAA	set to 1
DIS3	Reported	DIS3	set to 1
SH3GLB1	Reported	SH3GLB1	set to 1
ACTR2	Reported	SH3GLB1	set to 1
LAP3	Reported	SH3GLB1	set to 1
KIF1BP	Reported	SH3GLB1	set to 1
DIS3	Reported	SH3GLB1	set to 1
CALR	Reported	SH3GLB1	set to 1
VCP	Reported	TELO2	set to 1
UBA52	Reported	TELO2	set to 1
COPB2	Reported	TELO2	set to 1
TAB1	Reported	MAGED1	set to 1
LRPPRC	Reported	MAGED1	set to 1
PJA1	Reported	MAGED1	set to 1
TELO2	Reported	MAGED1	set to 1
UBXN1	Reported	MAGED1	set to 1
MAP3K7	Reported	MAGED1	set to 1
MTHFD1L	Reported	MAGED1	set to 1
PJA2	Reported	MAGED1	set to 1
MAGED1	Reported	MAGED1	set to 1
HPRT1	Reported	PSAT1	set to 1
TTC1	Reported	PSAT1	set to 1

## Sheet: Detail on reported interactions
Retrieved from http://iid.ophid.utoronto.ca/ (filtered for experimental PPIs only)
UniProt1	UniProt2	symbol1	symbol2	evidence type	methods	PMIDs	DBs
A5YKK6	A5YKK6	CNOT1	CNOT1	exp;ortho	x-ray crystallography	22977175	iid-ortho;intact
O00221	O00221	NFKBIE	NFKBIE	exp	tandem affinity purification	14743216	intact
A5YKK6	O15504	CNOT1	NUPL2	exp	affinity chromatography technology;anti tag coimmunoprecipitation	26496610	biogrid;intact
O43164	O43164	PJA2	PJA2	exp	enzymatic study	12036302	biogrid
O43318	O43318	MAP3K7	MAP3K7	exp;ortho	affinity chromatography technology;enzymatic study;in-gel kinase assay;pull down;tandem affinity purification;yeast 2-hybrid	10702308;10838074;11259596;12624112;14743216;15590691;18758450;19232515;20538596;21817100;27497262;9556573;9742107	biogrid;hprd;iid-ortho;innatedb;intact
O43683	O43683	BUB1	BUB1	exp	affinity chromatography technology;tandem affinity purification	20360068	biogrid;intact
O60784	O75674	TOM1	TOM1L1	exp;pred	pull down	19798056;23023127;25402006	iid-pred;intact;mint
O75312	O75674	ZPR1	TOM1L1	exp	biochemical	22863883	biogrid
O76003	O76003	GLRX3	GLRX3	exp;pred	molecular sieving;two hybrid;two hybrid array;yeast 2-hybrid	10636891;23023127;25416956;26302480	biogrid;dip;hprd;iid-pred;intact
O95793	O95793	STAU1	STAU1	exp;pred	affinity chromatography technology;tandem affinity purification	15121898;16049941;23023127;23125841	biogrid;hprd;iid-pred;innatedb
O95373	O95793	IPO7	STAU1	exp;pred	affinity chromatography technology	21836163;23125841	biogrid;iid-pred
O76003	O95793	GLRX3	STAU1	exp	two hybrid;two hybrid array;two hybrid prey pooling approach;validated two hybrid	25416956	biogrid;intact
P00374	P00374	DHFR	DHFR	exp	-	-	i2d
P00492	P00492	HPRT1	HPRT1	exp;ortho;pred	two hybrid;two hybrid array	11591653;23023127;25416956;8044844	biogrid;hprd;i2d;iid-ortho;iid-pred;intact
P04818	P04818	TYMS	TYMS	exp;ortho;pred	-	11316879;11697906;23023127;8845352	hprd;i2d;iid-ortho;iid-pred
P06737	P06737	PYGL	PYGL	exp;pred	x-ray crystallography	10949035;10980448;12204691;23023127	biogrid;hprd;i2d;iid-pred
O95793	P06737	STAU1	PYGL	exp	affinity chromatography technology	23125841	biogrid
P00558	P06737	PGK1	PYGL	exp	biochemical	26344197	biogrid
P00492	P06744	HPRT1	GPI	exp	affinity chromatography technology	27173435	biogrid
P06744	P06744	GPI	GPI	exp;ortho;pred	-	15637053;23023127	hprd;i2d;iid-ortho;iid-pred
P00492	P08758	HPRT1	ANXA5	exp	affinity chromatography technology	27173435	biogrid
P06737	P08758	PYGL	ANXA5	exp	affinity chromatography technology	27173435	biogrid
P06744	P08758	GPI	ANXA5	exp	affinity chromatography technology	27173435	biogrid
P11172	P11172	UMPS	UMPS	exp;ortho;pred	molecular sieving;x-ray crystallography	18184586;23023127	dip;iid-ortho;iid-pred;intact
P11177	P11177	PDHB	PDHB	exp;ortho;pred	-	12651851;23023127;2377599	hprd;i2d;iid-ortho;iid-pred
O95793	P11177	STAU1	PDHB	exp	affinity chromatography technology	23125841	biogrid
P12268	P12268	IMPDH2	IMPDH2	exp;pred	two hybrid;two hybrid array	23023127;25416956	biogrid;iid-pred;intact
P13693	P13693	TPT1	TPT1	exp	yeast 2-hybrid	11368327;12149273	hprd
P04818	P17174	TYMS	GOT1	exp	biochemical	22863883	biogrid
P00492	P17174	HPRT1	GOT1	exp	biochemical	22863883	biogrid
O43318	P17980	MAP3K7	PSMC3	exp	affinity chromatography technology	26186194;28514442	biogrid
P17980	P17980	PSMC3	PSMC3	exp;ortho	protein complementation assay;two hybrid;two hybrid array	11463857;21675959;25416956;8419915	biogrid;hprd;iid-ortho;intact
P19387	P19387	POLR2C	POLR2C	exp;ortho	affinity chromatography technology;pull down	10567706;18562274;9201987	biogrid;hprd;i2d;iid-ortho
P00492	P19838	HPRT1	NFKB1	exp	tandem affinity purification	25609649	intact;mint
P11177	P19838	PDHB	NFKB1	exp	tandem affinity purification	25609649	intact;mint
O00221	P19838	NFKBIE	NFKB1	exp;pred	affinity chromatography technology;anti tag coimmunoprecipitation;pull down;tandem affinity purification;two hybrid	14743216;21836163;23023127;25402006;9315679	bci;biogrid;dip;hprd;iid-pred;innatedb;intact
P17980	P19838	PSMC3	NFKB1	exp	tandem affinity purification	25609649	intact;mint
P19838	P19838	NFKB1	NFKB1	exp;ortho;pred	affinity chromatography technology;anti tag coimmunoprecipitation;comigration in non denaturing gel electrophoresis;cosedimentation;electrophoretic mobility supershift assay;experimental interaction detection;imaging technique;pull down;tandem affinity purification;two hybrid	11880271;11943214;12388374;12414801;12482991;12832462;14645533;14678988;14743216;15043934;1508666;15169888;18321863;21988832;23023127;25609649;8139561;8428580;8887676;9315679;9368006;9722548;9738011	biogrid;dip;hprd;i2d;iid-ortho;iid-pred;innatedb;intact;mint
P12268	P19838	IMPDH2	NFKB1	exp	tandem affinity purification	25609649	intact;mint
P17980	P20618	PSMC3	PSMB1	exp;ortho;pred	biochemical	21836163;22939629;25402006;26344197	biogrid;iid-ortho;iid-pred
P00558	P20618	PGK1	PSMB1	exp	biochemical	26344197	biogrid
P22314	P22314	UBA1	UBA1	exp	enzymatic study	22350887	biogrid
P23526	P23526	AHCY	AHCY	exp;ortho;pred	two hybrid;two hybrid array	10933798;23023127;25416956	biogrid;hprd;i2d;iid-ortho;iid-pred;intact
P06737	P23526	PYGL	AHCY	exp	biochemical	22863883	biogrid
P17980	P25787	PSMC3	PSMA2	exp;pred	affinity chromatography technology;biochemical	19193609;22939629;23023127;25402006;26344197;doi:10.1007/978-3-540-73060-6_4	bci;biogrid;iid-pred
P20618	P25787	PSMB1	PSMA2	exp;pred	affinity chromatography technology;anti bait coimmunoprecipitation;biochemical	12376572;15887188;19193609;21836163;22863883;22939629;23023127;25402006;26344197;28514442;doi:10.1007/978-3-540-73060-6_4	bci;biogrid;iid-pred;intact
P25787	P25787	PSMA2	PSMA2	exp;pred	affinity chromatography technology;biochemical	12376572;15887188;23023127	biogrid;iid-pred
P05198	P27708	EIF2S1	CAD	exp;ortho	biochemical	26344197	biogrid;iid-ortho
P17980	P27708	PSMC3	CAD	exp;ortho	biochemical	26344197	biogrid;iid-ortho
O95793	P27708	STAU1	CAD	exp	affinity chromatography technology	23125841	biogrid
P27708	P27708	CAD	CAD	exp	cosedimentation in solution;light scattering;molecular sieving;x-ray crystallography	11986331;12438317;14523024;24332717;27265852	dip;hprd;intact
O43318	P27708	MAP3K7	CAD	exp;pred	tandem affinity purification	14743216;25402006	iid-pred;intact
O00221	P27708	NFKBIE	CAD	exp;pred	tandem affinity purification	14743216;25402006	iid-pred;intact
P13693	P27797	TPT1	CALR	exp	biochemical	26344197	biogrid
P27797	P27797	CALR	CALR	exp	pull down	15383281;8910335;9036970	biogrid;hprd;i2d
O00221	P28066	NFKBIE	PSMA5	exp	tandem affinity purification	14743216	intact
P04818	P28066	TYMS	PSMA5	exp	biochemical	22939629	biogrid
P17980	P28066	PSMC3	PSMA5	exp;ortho;pred	biochemical	22939629;23023127;26344197	biogrid;iid-ortho;iid-pred
P25787	P28066	PSMA2	PSMA5	exp;pred	affinity chromatography technology;anti bait coimmunoprecipitation;biochemical	12376572;15887188;19193609;21836163;22863883;22939629;23023127;25402006;26344197;doi:10.1007/978-3-540-73060-6_4	bci;biogrid;iid-pred;intact
P20618	P28066	PSMB1	PSMA5	exp;ortho;pred	affinity chromatography technology;biochemical	21836163;22863883;22939629;23023127;25402006;26344197;28514442;doi:10.1007/978-3-540-73060-6_4	bci;biogrid;iid-ortho;iid-pred
P29401	P29401	TKT	TKT	exp;pred	pull down	23023127;9357955	biogrid;hprd;iid-pred
P06744	P29401	GPI	TKT	exp;pred	biochemical	21836163;26344197	biogrid;iid-pred
P28838	P29401	LAP3	TKT	exp	biochemical	26344197	biogrid
P27797	P29401	CALR	TKT	exp	biochemical	26344197	biogrid
P00558	P29401	PGK1	TKT	exp	biochemical	26344197	biogrid
P11172	P30520	UMPS	ADSS	exp	biochemical	26344197	biogrid
P19387	P30876	POLR2C	POLR2B	exp;ortho;pred	affinity chromatography technology;anti tag coimmunoprecipitation;biochemical;pull down	16082366;18562274;21836163;22939629;23023127;25402006;26344197;9201987;doi:10.1007/978-3-540-73060-6_4	bci;biogrid;dip;hprd;i2d;iid-ortho;iid-pred;intact
P31939	P31939	ATIC	ATIC	exp;ortho	-	11096114;9598063	hprd;i2d;iid-ortho
P04818	P31939	TYMS	ATIC	exp	biochemical	22939629	biogrid
P23526	P31939	AHCY	ATIC	exp;pred	biochemical	22863883;25402006	biogrid;iid-pred
P22314	P31939	UBA1	ATIC	exp	biochemical	22863883	biogrid
P17980	P31948	PSMC3	STIP1	exp;ortho;pred	biochemical	22939629;25402006	biogrid;iid-ortho;iid-pred
P29401	P31948	TKT	STIP1	exp	biochemical	26344197	biogrid
P00558	P31948	PGK1	STIP1	exp;pred	biochemical	21836163;26344197	biogrid;iid-pred
P35606	P35606	COPB2	COPB2	exp	affinity chromatography technology	14729954;9482852	biogrid
P19838	P35606	NFKB1	COPB2	exp;pred	affinity chromatography technology;tandem affinity purification;two hybrid	14743216;21988832;25402006;25609649	biogrid;dip;iid-pred;intact;mint
P28066	P35998	PSMA5	PSMC2	exp;ortho	biochemical	22939629;26344197	biogrid;iid-ortho
P20618	P35998	PSMB1	PSMC2	exp;ortho;pred	biochemical	21836163;22939629;25402006;26344197	biogrid;iid-ortho;iid-pred
P17980	P35998	PSMC3	PSMC2	exp;ortho;pred	affinity chromatography technology;anti tag coimmunoprecipitation;biochemical	16082366;21628461;21836163;22275368;22863883;22901813;22939629;23023127;25402006;26344197;28514442;9464850;doi:10.1007/978-3-540-73060-6_4	bci;biogrid;iid-ortho;iid-pred;intact
P27708	P35998	CAD	PSMC2	exp;ortho	biochemical	22939629;26344197	biogrid;iid-ortho
P35998	P35998	PSMC2	PSMC2	exp;ortho	affinity chromatography technology;pull down	15782218;22275368	biogrid;iid-ortho
P25787	P35998	PSMA2	PSMC2	exp;pred	affinity chromatography technology;biochemical	19193609;22939629;25402006;26344197	biogrid;iid-pred
P19838	P35998	NFKB1	PSMC2	exp	tandem affinity purification	25609649	intact;mint
P42566	P42566	EPS15	EPS15	exp;ortho	affinity chromatography technology;coimmunoprecipitation;cross-linking study;pull down;tandem affinity purification;yeast 2-hybrid	11381094;12957285;19380743;9049247;9182572;9407139	biogrid;hprd;iid-ortho;intact;mint
O95793	P42704	STAU1	LRPPRC	exp	affinity chromatography technology	23125841	biogrid
P42704	P42704	LRPPRC	LRPPRC	exp	yeast 2-hybrid	11827465	hprd
P19838	P42704	NFKB1	LRPPRC	exp;pred	tandem affinity purification	25402006;25609649	iid-pred;intact;mint
P22314	P45974	UBA1	USP5	exp	affinity chromatography technology	25207809	biogrid
O75674	P49588	TOM1L1	AARS	exp	biochemical	22863883	biogrid
P22314	P49588	UBA1	AARS	exp;pred	biochemical	22939629;25402006	biogrid;iid-pred
P28066	P49721	PSMA5	PSMB2	exp;ortho;pred	affinity chromatography technology;biochemical	16082366;21836163;22863883;22939629;23023127;25402006;26344197;28514442	biogrid;iid-ortho;iid-pred
P17980	P49721	PSMC3	PSMB2	exp;ortho;pred	biochemical	16082366;22939629;25402006;26344197	biogrid;iid-ortho;iid-pred
P25787	P49721	PSMA2	PSMB2	exp;pred	affinity chromatography technology;anti bait coimmunoprecipitation;biochemical;two hybrid	12376572;15887188;16082366;17948026;19193609;21836163;22863883;22939629;23023127;25402006;26344197;28514442	bci;biogrid;iid-pred;intact
P00558	P49721	PGK1	PSMB2	exp	biochemical	26344197	biogrid
P20618	P49721	PSMB1	PSMB2	exp;ortho;pred	affinity chromatography technology;biochemical;two hybrid	16082366;17948026;22863883;22939629;23023127;25402006;26344197;28514442	biogrid;iid-ortho;iid-pred;intact;mint
P35998	P49721	PSMC2	PSMB2	exp;ortho;pred	biochemical	16082366;22939629;25402006;26344197	biogrid;iid-ortho;iid-pred
P49959	P49959	MRE11	MRE11	exp;ortho	affinity chromatography technology;cosedimentation in solution;molecular sieving;x-ray crystallography	15734743;22078559	biogrid;dip;iid-ortho;intact
O95793	P50213	STAU1	IDH3A	exp	affinity chromatography technology	23125841	biogrid
P27708	P50213	CAD	IDH3A	exp;ortho;pred	biochemical	25402006;26344197	biogrid;iid-ortho;iid-pred
P31948	P50395	STIP1	GDI2	exp	biochemical	26344197	biogrid
P31150	P50395	GDI1	GDI2	exp;pred	affinity chromatography technology	21836163;28514442	biogrid;iid-pred
P51116	P51116	FXR2	FXR2	exp	fluorescence technology;two hybrid;two hybrid array;two hybrid pooling approach;yeast 2-hybrid	16189514;21446998;25416956;7489725	biogrid;hprd;intact;mint
O95793	P51659	STAU1	HSD17B4	exp	affinity chromatography technology	23125841	biogrid
P51659	P51659	HSD17B4	HSD17B4	exp;ortho;pred	x ray scattering	23023127;23313254	i2d;iid-ortho;iid-pred;intact;mint
P53621	P53621	COPA	COPA	exp	affinity chromatography technology;pull down	9482852;9751720	biogrid
P20618	P53621	PSMB1	COPA	exp	-	-	bci
P35606	P53621	COPB2	COPA	exp;ortho;pred	affinity chromatography technology;biochemical;pull down;two hybrid	10921873;14729954;16082366;21836163;22863883;22939629;23023127;25402006;26344197;8537409;8940050;9482852;9751720;doi:10.1007/978-3-540-73060-6_4	bci;biogrid;hprd;iid-ortho;iid-pred
O95793	P53621	STAU1	COPA	exp	affinity chromatography technology	23125841	biogrid
P54252	P54252	ATXN3	ATXN3	exp	competition binding;filter binding;fluorescence technology;imaging technique;mass spectrometry studies of complexes;pull down	16194547;16525503;21780213;22129356	biogrid;intact;mint
P55072	P55072	VCP	VCP	exp;ortho;pred	affinity chromatography technology;atomic force microscopy;biochemical;electron microscopy;electron tomography;ion mobility mass spectrometry of complexes;pull down;transmission electron microscopy;two hybrid;two hybrid array;x-ray crystallography	10350210;12807884;16621797;17346713;17525332;18044963;20512113;22270372;23023127;23383273;24055316;25416956;26712278;26822609;26849035	biogrid;dip;hprd;iid-ortho;iid-pred;intact;mint
O60784	P55072	TOM1	VCP	exp	affinity chromatography technology	23383273	biogrid
P31948	P55072	STIP1	VCP	exp;ortho	biochemical	26344197	biogrid;iid-ortho
P29401	P55072	TKT	VCP	exp	biochemical	26344197	biogrid
P27797	P55072	CALR	VCP	exp	biochemical	26344197	biogrid
P54252	P55072	ATXN3	VCP	exp;pred	affinity chromatography technology;anti bait coimmunoprecipitation;anti tag coimmunoprecipitation;biochemical;competition binding;cosedimentation through density gradient;fluorescence microscopy;peptide array;pull down;unspecified method;x-ray crystallography	12944474;14749733;16525503;16822850;18199748;19175675;19843543;20414249;21836163;22970133;23383273;24100225;25231079;25402006;27851749;28275011	biogrid;hprd;iid-pred;intact;mint
P30876	P55072	POLR2B	VCP	exp	affinity chromatography technology	23383273	biogrid
O75674	P55072	TOM1L1	VCP	exp	two hybrid	21900206	biogrid;intact;mint
P40937	P55072	RFC5	VCP	exp;pred	affinity chromatography technology	23023127;23383273	biogrid;iid-pred
P08758	P55072	ANXA5	VCP	exp	affinity chromatography technology	23383273	biogrid
P25787	P55072	PSMA2	VCP	exp	affinity chromatography technology;biochemical	19193609;22939629	biogrid
O00221	P55072	NFKBIE	VCP	exp	tandem affinity purification	14743216	intact
P19838	P55072	NFKB1	VCP	exp;pred	affinity chromatography technology	25402006;26112410	biogrid;iid-pred
P61011	P61011	SRP54	SRP54	exp	pull down;x-ray crystallography	10497032	biogrid;hprd;i2d
O75312	P61160	ZPR1	ACTR2	exp	biochemical	22863883	biogrid
O75674	P61160	TOM1L1	ACTR2	exp	biochemical	22863883	biogrid
P27797	P61160	CALR	ACTR2	exp	biochemical	22863883	biogrid
O43318	P62987	MAP3K7	UBA52	exp;pred	anti bait coimmunoprecipitation;anti tag coimmunoprecipitation;pull down	16845370;19820695;25402006	iid-pred;intact;mint
P19838	P62987	NFKB1	UBA52	exp	tandem affinity purification	25609649	intact;mint
O60784	P62987	TOM1	UBA52	exp	nuclear magnetic resonance	26320582	dip;i2d
P35998	P62987	PSMC2	UBA52	exp	anti tag coimmunoprecipitation	19581590	dip
P49721	P62987	PSMB2	UBA52	exp	biochemical	22939629	biogrid
P22314	P62987	UBA1	UBA52	exp;pred	comigration in sds page;pull down	16082366;17597759;21209336	dip;iid-pred
P62987	P62987	UBA52	UBA52	exp	comigration in sds page;x-ray crystallography	19373254;19465916;20133640;21455180;21455181;22367539;8107144	dip;hprd;i2d;intact;mint
P31948	P62987	STIP1	UBA52	exp	anti bait coimmunoprecipitation	20534503	dip
P45974	P62987	USP5	UBA52	exp	enzymatic study;pull down	16007098;19373254	dip;intact;mint
P54252	P62987	ATXN3	UBA52	exp	anti bait coimmunoprecipitation;anti tag coimmunoprecipitation;fluorescence microscopy;pull down	14559776;16525503;19153604	intact;mint
P51659	P63244	HSD17B4	RACK1	exp	biochemical	22939629	biogrid
O95793	P63244	STAU1	RACK1	exp	affinity chromatography technology	23125841	biogrid
O43318	P63244	MAP3K7	RACK1	exp;pred	affinity chromatography technology	25402006;26038599	biogrid;iid-pred
P19838	P63244	NFKB1	RACK1	exp;pred	tandem affinity purification	25402006;25609649	iid-pred;intact;mint
P42694	P63244	HELZ	RACK1	exp	affinity chromatography technology	26186194;28514442	biogrid
P63244	P63244	RACK1	RACK1	exp;ortho	affinity chromatography technology;anti tag coimmunoprecipitation;yeast 2-hybrid	17965024;24947010;9442085	biogrid;hprd;iid-ortho;intact
O95793	Q00610	STAU1	CLTC	exp	affinity chromatography technology	23125841	biogrid
O00221	Q00610	NFKBIE	CLTC	exp;pred	tandem affinity purification	14743216;25402006	iid-pred;intact
O75674	Q00610	TOM1L1	CLTC	exp	affinity chromatography technology;imaging technique;pull down	16412388;17785434;19798056	biogrid;intact;mint
O43318	Q00610	MAP3K7	CLTC	exp;pred	imaging technique;proximity ligation assay;tandem affinity purification	14743216;25241761;25402006	biogrid;iid-pred;intact
P42694	Q00610	HELZ	CLTC	exp	affinity chromatography technology;anti tag coimmunoprecipitation	26496610	biogrid;intact
O60784	Q00610	TOM1	CLTC	exp;pred	affinity chromatography technology;pull down;yeast 2-hybrid	14563850;15657082;16412388;21836163	bci;biogrid;hprd;iid-pred
Q00610	Q00610	CLTC	CLTC	exp	yeast 2-hybrid	11532990;12426379;12952949	hprd
P27708	Q00610	CAD	CLTC	exp;pred	biochemical	25402006;26344197	biogrid;iid-pred
P42566	Q00610	EPS15	CLTC	exp;pred	affinity chromatography technology;anti tag coimmunoprecipitation	18524853;25402006;26496610	biogrid;iid-pred;intact
P63244	Q01085	RACK1	TIAL1	exp	biochemical	22939629	biogrid
Q00610	Q01968	CLTC	OCRL	exp;pred	affinity chromatography technology;anti tag coimmunoprecipitation;pull down;surface plasmon resonance;yeast 2-hybrid	15917292;16902405;19536138;25107275;25402006;26496610	bci;biogrid;hprd;iid-pred;intact;mint
O75312	Q04323	ZPR1	UBXN1	exp	biochemical	22939629	biogrid
P17980	Q04323	PSMC3	UBXN1	exp;pred	affinity chromatography technology	21836163;26186194;28514442	biogrid;iid-pred
O43164	Q04323	PJA2	UBXN1	exp	affinity chromatography technology;anti tag coimmunoprecipitation	18775313	biogrid;intact
P55072	Q04323	VCP	UBXN1	exp;ortho;pred	affinity chromatography technology;anti tag coimmunoprecipitation;biochemical;pull down;two hybrid;two hybrid array;two hybrid prey pooling approach;validated two hybrid	15362974;18775313;21135095;23023127;25402006;25416956;26389662;27785701	biogrid;iid-ortho;iid-pred;intact
Q04323	Q04323	UBXN1	UBXN1	exp	two hybrid;two hybrid array	25416956	biogrid;intact
P51116	Q06787	FXR2	FMR1	exp;pred	affinity chromatography technology;biochemical;pull down;two hybrid;two hybrid array;two hybrid prey pooling approach;validated two hybrid	10567518;21836163;23023127;24722188;24778252;25402006;25416956;28514442;7489725;8668200	biogrid;hprd;iid-pred;intact
O95793	Q06787	STAU1	FMR1	exp;pred	affinity chromatography technology;imaging technique;tandem affinity purification	15121898;15303970;21836163;25402006	bci;biogrid;hprd;iid-pred;innatedb;intact
Q06787	Q06787	FMR1	FMR1	exp	affinity chromatography technology;electron microscopy;two hybrid;x-ray crystallography	10567518;17850748;21446998;7489725	biogrid;dip;intact;mint
P42694	Q13148	HELZ	TARDBP	exp	affinity chromatography technology	20020773	biogrid
P31939	Q13148	ATIC	TARDBP	exp	biochemical	22939629	biogrid
P19838	Q13148	NFKB1	TARDBP	exp	tandem affinity purification	25609649	intact;mint
O95793	Q13148	STAU1	TARDBP	exp	affinity chromatography technology;biochemical	20020773;23125841	biogrid
Q13148	Q13148	TARDBP	TARDBP	exp	affinity chromatography technology;anti tag coimmunoprecipitation;atomic force microscopy;biochemical;classical fluorescence spectroscopy;comigration in sds page;cross-linking study;molecular sieving;nuclear magnetic resonance;pull down;transmission electron microscopy	19383787;19465477;20020773;21666678;22193716;23384725;26099433;26735904	biogrid;dip;intact;mint
Q01085	Q13148	TIAL1	TARDBP	exp;pred	fluorescence microscopy	22193716;23023127	iid-pred;intact;mint
P55072	Q13148	VCP	TARDBP	exp	affinity chromatography technology	19237541;20020773	biogrid
Q12849	Q13148	GRSF1	TARDBP	exp;pred	affinity chromatography technology	20020773;23023127	biogrid;iid-pred
P63244	Q13148	RACK1	TARDBP	exp	affinity chromatography technology;two hybrid	20020773;24825905	biogrid
P62987	Q13148	UBA52	TARDBP	exp	anti tag coimmunoprecipitation	21666678	dip
P55072	Q13190	VCP	STX5	exp;pred	-	12473691;25402006;9506515	bci;hprd;iid-pred
Q00610	Q13492	CLTC	PICALM	exp;pred	affinity chromatography technology;anti tag coimmunoprecipitation;pull down	10436022;16082366;21836163;25402006;26496610;doi:10.1007/978-3-540-73060-6_4	bci;biogrid;hprd;iid-pred;intact
P42566	Q13492	EPS15	PICALM	exp;pred	affinity chromatography technology;anti tag coimmunoprecipitation	21836163;25402006;26496610;28514442	biogrid;iid-pred;intact
Q01968	Q13492	OCRL	PICALM	exp	anti tag coimmunoprecipitation	25107275	intact;mint
P61160	Q14166	ACTR2	TTLL12	exp	biochemical	22863883	biogrid
P08758	Q14671	ANXA5	PUM1	exp	biochemical	22939629	biogrid
P27797	Q14697	CALR	GANAB	exp	biochemical	22939629	biogrid
Q14697	Q15750	GANAB	TAB1	exp	affinity chromatography technology	28514442	biogrid
Q15750	Q15750	TAB1	TAB1	exp	anti tag coimmunoprecipitation;tandem affinity purification	14743216;21903422	innatedb;intact
O43318	Q15750	MAP3K7	TAB1	exp;ortho;pred	affinity chromatography technology;anti bait coimmunoprecipitation;anti tag coimmunoprecipitation;biochemical;enzymatic study;imaging technique;proximity ligation assay;tandem affinity purification;two hybrid	10702308;10838074;10921914;12242293;12429732;12624112;12975377;14670075;14743216;15590691;16260783;16845370;17348859;18180283;18456659;19026643;19232515;19556242;20200282;20538596;21836163;21903422;22158122;22167179;23934659;24912525;25241761;25402006;26432169;27468689;27880917;8638164	biogrid;dip;hprd;iid-ortho;iid-pred;innatedb;intact;mint
P62987	Q15750	UBA52	TAB1	exp	pull down	16845370	intact;mint
P28838	Q15750	LAP3	TAB1	exp	two hybrid	21900206	biogrid;intact;mint
P17980	Q15750	PSMC3	TAB1	exp	affinity chromatography technology	28514442	biogrid
P22314	Q16531	UBA1	DDB1	exp	affinity chromatography technology	22145905	biogrid
Q16531	Q16531	DDB1	DDB1	exp	affinity chromatography technology	23362280	biogrid
Q04323	Q16531	UBXN1	DDB1	exp	affinity chromatography technology;anti tag coimmunoprecipitation	18775313	biogrid;intact
P62987	Q16891	UBA52	IMMT	exp	anti tag coimmunoprecipitation	20880836	dip
Q13190	Q16891	STX5	IMMT	exp	two hybrid;two hybrid pooling approach;yeast 2-hybrid	16169070	biogrid;hprd;i2d;intact
Q16891	Q16891	IMMT	IMMT	exp	two hybrid;yeast 2-hybrid	15383276	biogrid;hprd;i2d;intact
Q4VCS5	Q4VCS5	AMOT	AMOT	exp	affinity chromatography technology;anti tag coimmunoprecipitation;two hybrid;two hybrid array	16678097;19615732;25416956	biogrid;i2d;intact
P19838	Q58FF7	NFKB1	HSP90AB3P	exp	tandem affinity purification	25609649	intact;mint
P31948	Q58FF7	STIP1	HSP90AB3P	exp	affinity chromatography technology	28514442	biogrid
P19838	Q58FF8	NFKB1	HSP90AB2P	exp	tandem affinity purification	25609649	intact;mint
Q13190	Q5SQN1	STX5	SNAP47	exp	anti tag coimmunoprecipitation	26359495	intact
A5YKK6	Q5W0B1	CNOT1	RNF219	exp	affinity chromatography technology;anti tag coimmunoprecipitation	24778252;26496610	biogrid;intact
P22314	Q6NXE6	UBA1	ARMC6	exp	biochemical	26344197	biogrid
P22314	Q6P2H3	UBA1	CEP85	exp	ubiquitinase assay	25260751	intact
P35998	Q6P2H3	PSMC2	CEP85	exp	affinity chromatography technology	26472760	biogrid
Q6P2H3	Q6P2H3	CEP85	CEP85	exp	affinity chromatography technology	26472760	biogrid
Q5W0B1	Q6PGQ7	RNF219	BORA	exp	affinity chromatography technology;anti tag coimmunoprecipitation	26496610	biogrid;intact
P42704	Q6UB35	LRPPRC	MTHFD1L	exp	affinity chromatography technology;anti tag coimmunoprecipitation	26496610	biogrid;intact
Q00610	Q6ZVM7	CLTC	TOM1L2	exp	affinity chromatography technology	16412388	biogrid
P19838	Q6ZWJ1	NFKB1	STXBP4	exp	tandem affinity purification	25609649	intact;mint
O95793	Q7L2E3	STAU1	DHX30	exp	affinity chromatography technology	23125841	biogrid
Q13148	Q7L2E3	TARDBP	DHX30	exp	affinity chromatography technology	20020773	biogrid
Q12788	Q7L2E3	TBL3	DHX30	exp;pred	-	17255935;25402006	hprd;iid-pred
Q12849	Q7L2E3	GRSF1	DHX30	exp	affinity chromatography technology	23473034	biogrid
Q13148	Q86TB9	TARDBP	PATL1	exp	affinity chromatography technology	20020773	biogrid
Q00610	Q8IW35	CLTC	CEP97	exp	bioid;proximity-dependent biotin identification	26638075	biogrid;intact
Q6PJ69	Q8NDV7	TRIM65	TNRC6A	exp	affinity chromatography technology;enzymatic study	24778252	biogrid
Q13492	Q8NDV7	PICALM	TNRC6A	exp	affinity chromatography technology;anti tag coimmunoprecipitation	26496610	biogrid;intact
Q00610	Q8NDV7	CLTC	TNRC6A	exp	affinity chromatography technology;anti tag coimmunoprecipitation	26496610	biogrid;intact
A5YKK6	Q8NDV7	CNOT1	TNRC6A	exp	affinity chromatography technology;anti bait coimmunoprecipitation;anti tag coimmunoprecipitation;pull down	21981923;21984185;23172285;24768540	biogrid;intact
P45974	Q8NG27	USP5	PJA1	exp	enzymatic study	22626734	biogrid
Q8NG27	Q8NG27	PJA1	PJA1	exp	enzymatic study	12036302;21513699	biogrid
P54252	Q8NG27	ATXN3	PJA1	exp	enzymatic study	22626734	biogrid
P55072	Q8TCG1	VCP	CIP2A	exp	affinity chromatography technology	23383273	biogrid
Q4VCS5	Q8TCU4	AMOT	ALMS1	exp	bioid;proximity-dependent biotin identification	24255178	biogrid;intact
Q8IW35	Q8TCU4	CEP97	ALMS1	exp	bioid;proximity-dependent biotin identification	26638075	biogrid;intact
P19838	Q92540	NFKB1	SMG7	exp	two hybrid pooling approach	20936779	i2d
Q8IW35	Q92540	CEP97	SMG7	exp	bioid;proximity-dependent biotin identification	26638075	biogrid;intact
Q92540	Q92540	SMG7	SMG7	exp	-	-	i2d
P05198	Q92900	EIF2S1	UPF1	exp	affinity chromatography technology	18423202	biogrid
Q92540	Q92900	SMG7	UPF1	exp;pred	affinity chromatography technology;anti tag coimmunoprecipitation;pull down	16452507;20371770;21145460;21836163;23348841;25402006	bci;biogrid;i2d;iid-pred;intact
O95793	Q92900	STAU1	UPF1	exp;pred	affinity chromatography technology;anti tag coimmunoprecipitation;far western blotting;protein complementation assay;pull down	15680326;21836163;23125841;23722113;24778252;25402006;28514442	bci;biogrid;hprd;i2d;iid-pred;intact;mint
Q13148	Q92900	TARDBP	UPF1	exp	affinity chromatography technology	20020773	biogrid
Q92900	Q92900	UPF1	UPF1	exp;ortho	anti tag coimmunoprecipitation	12417715	iid-ortho;intact
Q92973	Q92973	TNPO1	TNPO1	exp	-	10875935;9144189	hprd
O95373	Q92973	IPO7	TNPO1	exp;pred	biochemical	16082366;22863883;25402006;26344197	biogrid;iid-pred
O15397	Q92973	IPO8	TNPO1	exp;pred	biochemical	16082366;26344197	biogrid;iid-pred
P54252	Q92995	ATXN3	USP13	exp	affinity chromatography technology;anti tag coimmunoprecipitation	19615732	biogrid;intact
P45974	Q92995	USP5	USP13	exp;pred	affinity chromatography technology;anti tag coimmunoprecipitation	19615732;23023127	biogrid;iid-pred;intact
P55072	Q92995	VCP	USP13	exp	affinity chromatography technology;pull down	24424410	biogrid
Q8TCU4	Q96D09	ALMS1	GPRASP2	exp	affinity chromatography technology	24778252	biogrid
P61160	Q96EK5	ACTR2	KIF1BP	exp	biochemical	22863883	biogrid
P55072	Q96EK5	VCP	KIF1BP	exp	affinity chromatography technology	23383273	biogrid
Q92900	Q96F86	UPF1	EDC3	exp;pred	affinity chromatography technology;anti tag coimmunoprecipitation	16364915;25402006	biogrid;iid-pred;intact
Q00610	Q96F86	CLTC	EDC3	exp	affinity chromatography technology;anti tag coimmunoprecipitation	26496610	biogrid;intact
Q96F86	Q96F86	EDC3	EDC3	exp	cosedimentation in solution;two hybrid;two hybrid array;x-ray crystallography	18678652;25416956	biogrid;intact
P31150	Q96I24	GDI1	FUBP3	exp	affinity chromatography technology;anti tag coimmunoprecipitation	26496610	biogrid;intact
Q13148	Q96I24	TARDBP	FUBP3	exp	affinity chromatography technology	20020773	biogrid
O95373	Q96P70	IPO7	IPO9	exp;pred	biochemical	25402006;26344197	biogrid;iid-pred
Q92973	Q96P70	TNPO1	IPO9	exp	biochemical	22863883;26344197	biogrid
P45974	Q96P70	USP5	IPO9	exp	biochemical	22863883	biogrid
P50213	Q96P70	IDH3A	IPO9	exp;ortho	biochemical	26344197	biogrid;iid-ortho
O15397	Q96P70	IPO8	IPO9	exp	biochemical	26344197	biogrid
Q99536	Q99614	VAT1	TTC1	exp	biochemical	22863883	biogrid
Q04323	Q99614	UBXN1	TTC1	exp	biochemical	22939629	biogrid
Q14166	Q99614	TTLL12	TTC1	exp	biochemical	22939629	biogrid
P27708	Q99615	CAD	DNAJC7	exp	affinity chromatography technology;anti tag coimmunoprecipitation	26496610	biogrid;intact
P31948	Q99615	STIP1	DNAJC7	exp	affinity chromatography technology;anti tag coimmunoprecipitation	26496610	biogrid;intact
P30876	Q99615	POLR2B	DNAJC7	exp	affinity chromatography technology;anti tag coimmunoprecipitation	26496610	biogrid;intact
Q99615	Q99615	DNAJC7	DNAJC7	exp	-	-	i2d
Q15750	Q99615	TAB1	DNAJC7	exp	tandem affinity purification	14743216	intact
Q00610	Q99615	CLTC	DNAJC7	exp	affinity chromatography technology;anti tag coimmunoprecipitation	26496610	biogrid;intact
P19838	Q99615	NFKB1	DNAJC7	exp	tandem affinity purification	25609649	intact;mint
Q8IWA0	Q9BWF3	WDR75	RBM4	exp	affinity chromatography technology	28514442	biogrid
Q12788	Q9BWF3	TBL3	RBM4	exp	affinity chromatography technology	28514442	biogrid
Q96P70	Q9BWH6	IPO9	RPAP1	exp	affinity chromatography technology	17643375	biogrid
P30876	Q9BWH6	POLR2B	RPAP1	exp;pred	affinity chromatography technology	17643375;21836163	biogrid;iid-pred
P19387	Q9BWH6	POLR2C	RPAP1	exp;pred	affinity chromatography technology	17643375;25402006	biogrid;iid-pred
P63244	Q9HCJ0	RACK1	TNRC6C	exp	affinity chromatography technology	26186194;28514442	biogrid
A5YKK6	Q9HCJ0	CNOT1	TNRC6C	exp	affinity chromatography technology;anti tag coimmunoprecipitation;pull down	21981923;21984184;21984185;23463101	biogrid;dip;intact;mint
Q16531	Q9HCN4	DDB1	GPN1	exp	affinity chromatography technology	17643375	biogrid
P30876	Q9HCN4	POLR2B	GPN1	exp;ortho;pred	affinity chromatography technology	17643375;25402006	biogrid;iid-ortho;iid-pred
Q9BWH6	Q9HCN4	RPAP1	GPN1	exp;ortho	affinity chromatography technology	17643375	biogrid;iid-ortho
Q9NR50	Q9NR50	EIF2B3	EIF2B3	exp;ortho;pred	-	10858531;23023127	hprd;iid-ortho;iid-pred
P05198	Q9NR50	EIF2S1	EIF2B3	exp;ortho;pred	-	16082366;16288713;21836163;25402006	hprd;iid-ortho;iid-pred
P49959	Q9NR50	MRE11	EIF2B3	exp	biochemical	22863883	biogrid
P30520	Q9NRN7	ADSS	AASDHPPT	exp	biochemical	26344197	biogrid
P11172	Q9NRN7	UMPS	AASDHPPT	exp	biochemical	26344197	biogrid
P62987	Q9NYJ8	UBA52	TAB2	exp	pull down;tandem affinity purification	14743216;19373254;22158122	dip;intact;mint
O43318	Q9NYJ8	MAP3K7	TAB2	exp;ortho;pred	affinity chromatography technology;anti bait coimmunoprecipitation;anti tag coimmunoprecipitation;pull down;tandem affinity purification;two hybrid;yeast 2-hybrid	10882101;11259596;12242293;12609980;14633987;14670075;14743216;15590691;16603398;16845370;17158449;17384642;18021073;18180283;19026643;19232515;19556242;19955178;20194509;20200282;20538596;21836163;21903422;22081109;22158122;22167179;24061540;24912525;25402006;25642820;26432169;27426733;27468689;8638164	biogrid;dip;hprd;iid-ortho;iid-pred;innatedb;intact;mint
Q9NYJ8	Q9NYJ8	TAB2	TAB2	exp;pred	affinity chromatography technology;anti tag coimmunoprecipitation;tandem affinity purification;two hybrid	11259596;14633987;14743216;23023127	biogrid;iid-pred;innatedb;intact
Q15750	Q9NYJ8	TAB1	TAB2	exp;pred	affinity chromatography technology;anti bait coimmunoprecipitation;anti tag coimmunoprecipitation;pull down;tandem affinity purification;two hybrid	10882101;12242293;14670075;14743216;16845370;17626013;18021073;19393267;19675569;21836163;21903422;21988832;25260751;25402006;27880917	biogrid;dip;hprd;iid-pred;innatedb;intact;mint
P19838	Q9NYJ8	NFKB1	TAB2	exp;pred	affinity chromatography technology;anti tag coimmunoprecipitation;gst pull down;pull down	12150997;25402006	biogrid;iid-pred;innatedb
P27708	Q9NYJ8	CAD	TAB2	exp;pred	tandem affinity purification	14743216;25402006	iid-pred;intact
Q00610	Q9NYJ8	CLTC	TAB2	exp;pred	tandem affinity purification	14743216;25402006	iid-pred;intact
Q9NZ09	Q9NZ09	UBAP1	UBAP1	exp	x-ray crystallography	22405001	biogrid
A5YKK6	Q9UKZ1	CNOT1	CNOT11	exp;ortho	affinity chromatography technology;anti tag coimmunoprecipitation;tandem affinity purification;two hybrid	23232451;26496610;28514442	biogrid;iid-ortho;intact
P19838	Q9UKZ1	NFKB1	CNOT11	exp	affinity chromatography technology	27173435	biogrid
Q9UKZ1	Q9UKZ1	CNOT11	CNOT11	exp	two hybrid	23232451	intact
Q8IW35	Q9UPQ9	CEP97	TNRC6B	exp	bioid;proximity-dependent biotin identification	26638075	biogrid;intact
P19838	Q9UPQ9	NFKB1	TNRC6B	exp	display technology	20195357	intact
A5YKK6	Q9UPQ9	CNOT1	TNRC6B	exp	affinity chromatography technology;anti tag coimmunoprecipitation;pull down	21981923	biogrid;intact
Q6PJ69	Q9UPQ9	TRIM65	TNRC6B	exp	affinity chromatography technology	24778252	biogrid
Q00610	Q9UPQ9	CLTC	TNRC6B	exp	affinity chromatography technology;anti tag coimmunoprecipitation	26496610	biogrid;intact
P55072	Q9Y263	VCP	PLAA	exp;ortho;pred	affinity chromatography technology;two hybrid;two hybrid array;two hybrid prey pooling approach;validated two hybrid;x-ray crystallography	16082366;19887378;25402006;25416956	biogrid;iid-ortho;iid-pred;intact
Q04323	Q9Y263	UBXN1	PLAA	exp	anti tag coimmunoprecipitation;biochemical;two hybrid;two hybrid array;two hybrid prey pooling approach;validated two hybrid	18775313;22863883;25416956	biogrid;intact
Q9Y2L1	Q9Y2L1	DIS3	DIS3	exp	anti tag coimmunoprecipitation	23756462	intact;mint
Q9Y371	Q9Y371	SH3GLB1	SH3GLB1	exp;pred	anti tag coimmunoprecipitation;fluorescence correlation spectroscopy;molecular sieving;two hybrid;two hybrid array;two hybrid fragment pooling approach;yeast 2-hybrid	11161816;19805544;20562859;23023127;23414517;25416956	biogrid;hprd;i2d;iid-pred;intact
P61160	Q9Y371	ACTR2	SH3GLB1	exp	biochemical	22863883	biogrid
P28838	Q9Y371	LAP3	SH3GLB1	exp	biochemical	22863883	biogrid
Q96EK5	Q9Y371	KIF1BP	SH3GLB1	exp	biochemical	22863883	biogrid
Q9Y2L1	Q9Y371	DIS3	SH3GLB1	exp	affinity chromatography technology	27173435	biogrid
P27797	Q9Y371	CALR	SH3GLB1	exp	biochemical	22863883	biogrid
P55072	Q9Y4R8	VCP	TELO2	exp	affinity chromatography technology	23383273	biogrid
P62987	Q9Y4R8	UBA52	TELO2	exp	anti tag coimmunoprecipitation	23263282	dip
P35606	Q9Y4R8	COPB2	TELO2	exp	biochemical	22863883	biogrid
Q15750	Q9Y5V3	TAB1	MAGED1	exp	affinity chromatography technology	24947323	biogrid
P42704	Q9Y5V3	LRPPRC	MAGED1	exp	affinity chromatography technology;anti bait coimmunoprecipitation	17353931	biogrid;intact
Q8NG27	Q9Y5V3	PJA1	MAGED1	exp;ortho;pred	affinity chromatography technology;anti bait coimmunoprecipitation;anti tag coimmunoprecipitation;enzymatic study;fluorescence microscopy;pull down;two hybrid;yeast 2-hybrid	11959851;20864041;25402006	biogrid;hprd;iid-ortho;iid-pred;intact
Q9Y4R8	Q9Y5V3	TELO2	MAGED1	exp	affinity chromatography technology;anti bait coimmunoprecipitation	17353931	biogrid;intact
Q04323	Q9Y5V3	UBXN1	MAGED1	exp	affinity chromatography technology	26389662	biogrid
O43318	Q9Y5V3	MAP3K7	MAGED1	exp	affinity chromatography technology	24947323	biogrid
Q6UB35	Q9Y5V3	MTHFD1L	MAGED1	exp	affinity chromatography technology;anti bait coimmunoprecipitation	17353931	biogrid;intact
O43164	Q9Y5V3	PJA2	MAGED1	exp;ortho;pred	two hybrid;yeast 2-hybrid	11959851;21836163;25402006	biogrid;hprd;iid-ortho;iid-pred
Q9Y5V3	Q9Y5V3	MAGED1	MAGED1	exp;ortho	two hybrid;two hybrid array	11084035;11959851;25416956	biogrid;hprd;iid-ortho;intact
P00492	Q9Y617	HPRT1	PSAT1	exp	biochemical	22863883	biogrid
Q99614	Q9Y617	TTC1	PSAT1	exp	biochemical	22939629	biogrid
