# Supplementary material for: RNA Helicase DDX3 Interacts with the Capsid Protein of Hepatitis E Virus and Plays a Vital Role in the Viral Replication
Source: Pathogens. 2025 Feb 10;14(2):177. doi: 10.3390/pathogens14020177 (PMC11858535; doi:10.3390/pathogens14020177)
Supplement: Supplementary file 1 [file pathogens-14-00177-s001.zip › Supplementary Table S1.xlsx]

## Sheet: Hits
					ORF2 BioID
Gene Symbol	Alias		Avg control	Control runs	Total peptides	Unique peptides	Fold change
DDX3X	DDX3X	DEAD-box helicase 3 X-linked	22.6154	10|18|17|26|30|14|24|38|31|21|21|25|19	111	26	4.90816
EPS15	EPS15	epidermal growth factor receptor pathway substrate 15	4.30769	6|1|2|7|3|2|2|9|4|11|2|0|7	52	42	9.98551
CLTC	CLTC	clathrin heavy chain	2	8|2|5|0|1|1|0|1|3|1|0|3|1	42	38	14.3333
IMPDH2	IMPDH2	inosine monophosphate dehydrogenase 2	1.61538	18|1|0|0|0|0|0|2|0|0|0|0|0	39	10	15.2941
SRP54	SRP54	signal recognition particle 54	1.84615	15|0|0|1|0|0|2|4|1|0|1|0|0	39	28	14.0541
CAD	CAD	carbamoyl-phosphate synthetase 2, aspartate transcarbamylase, and dihydroorotase	3.23077	1|0|0|8|3|6|0|0|3|4|7|3|7	38	38	9.21818
NACA	NACA	nascent polypeptide associated complex subunit alpha	4.23077	21|4|3|3|0|0|8|5|3|4|0|2|2	35	12	6.88235
PSMC2	PSMC2	proteasome 26S subunit, ATPase 2	4.23077	8|7|9|2|2|5|1|1|8|1|2|5|4	33	19	6.5
HSP90AB3P	HSP90AB3P	heat shock protein 90 alpha family class B member 3, pseudogene	0.153846	2|0|0|0|0|0|0|0|0|0|0|0|0	31	9	27.7333
UBA52	UBA52	ubiquitin A-52 residue ribosomal protein fusion product 1	0.846154	6|0|0|1|0|0|0|1|0|2|0|0|1	31	6	17.3333
CNOT1	CNOT1	CCR4-NOT transcription complex subunit 1	2.38462	0|0|0|5|1|2|2|2|6|1|3|4|5	30	30	9.15909
UPF1	UPF1	UPF1 RNA helicase and ATPase	0.461538	5|0|0|0|0|0|1|0|0|0|0|0|0	27	23	19.1579
USP5	USP5	ubiquitin specific peptidase 5	1	5|0|0|0|0|0|0|0|1|4|1|0|2	27	22	14
TNRC6B	TNRC6B	trinucleotide repeat containing adaptor 6B	4.23077	15|5|1|6|2|2|5|6|3|2|0|5|3	26	20	5.16176
FUBP3	FUBP3	far upstream element binding protein 3	2.61538	3|1|2|2|2|3|3|5|3|4|2|2|2	25	19	7.19149
CGN	CGN	cingulin	0.461538	6|0|0|0|0|0|0|0|0|0|0|0|0	24	17	17.1053
PUM1	PUM1	pumilio RNA binding family member 1	0.307692	2|0|0|0|0|0|0|0|1|0|0|0|1	24	20	19.1176
TARDBP	TARDBP	TAR DNA binding protein	3.38462	7|4|3|4|2|4|3|6|0|6|0|0|5	24	11	5.70175
UBA1	UBA1	ubiquitin like modifier activating enzyme 1	3.30769	20|0|1|0|0|0|5|2|3|10|0|1|1	24	20	5.80357
HELZ	HELZ	helicase with zinc finger	0.230769	0|0|0|1|0|0|0|1|1|0|0|0|0	22	22	18.6875
COPA	COPA	COPI coat complex subunit alpha	1.30769	13|1|0|0|0|0|0|2|0|1|0|0|0	21	21	9.53333
RBM4	RBM4	RNA binding motif protein 4	0.230769	3|0|0|0|0|0|0|0|0|0|0|0|0	21	15	17.875
TNRC6A	TNRC6A	trinucleotide repeat containing adaptor 6A	0.0769231	0|0|0|0|0|0|0|0|1|0|0|0|0	20	13	19.5
PLAA	PLAA	phospholipase A2 activating protein	0	0|0|0|0|0|0|0|0|0|0|0|0|0	19	18	20
AARS	AARS	Alanyl-TRNA Synthetase 1	1.23077	8|0|0|0|1|0|1|5|0|1|0|0|0	18	17	8.51724
STAU1	STAU1	staufen double-stranded RNA binding protein 1	2.46154	15|1|0|1|0|2|0|4|3|4|0|2|0	18	17	5.48889
VCP	VCP	valosin containing protein	2.69231	6|0|0|3|1|2|3|4|4|6|2|3|1	18	15	5.14583
DNAJC7	DNAJC7	DnaJ heat shock protein family (Hsp40) member C7	0.230769	0|0|0|1|0|0|2|0|0|0|0|0|0	16	15	13.8125
PSMC3	PSMC3	proteasome 26S subunit, ATPase 3	2.38462	4|0|0|3|2|5|4|0|2|4|2|3|2	16	16	5.02273
STIP1	STIP1	stress induced phosphoprotein 1	1.61538	14|1|0|0|0|0|1|3|0|2|0|0|0	16	14	6.5
TAB1	TAB1	TGF-beta activated kinase 1 (MAP3K7) binding protein 1	0.461538	5|0|0|0|0|0|1|0|0|0|0|0|0	16	14	11.6316
ATIC	ATIC	5-aminoimidazole-4-carboxamide ribonucleotide formyltransferase/IMP cyclohydrolase	0.692308	9|0|0|0|0|0|0|0|0|0|0|0|0	15	14	9.45455
FMR1	FMR1	FMRP translational regulator 1	1.23077	8|0|0|2|0|1|0|1|0|2|0|1|1	15	14	7.17241
FXR2	FXR2	FMR1 autosomal homolog 2	0.692308	2|0|0|2|0|0|0|2|0|1|0|1|1	15	14	9.45455
IPO7	IPO7	importin 7	2.15385	3|4|11|4|0|0|2|2|1|1|0|0|0	15	14	5.07317
PATL1	PATL1	PAT1 homolog 1, processing body mRNA decay factor	0.153846	0|0|0|1|0|0|0|0|1|0|0|0|0	14	12	13
PYGL	PYGL	glycogen phosphorylase L	0.923077	9|0|0|0|0|0|1|1|0|1|0|0|0	14	13	7.8
RACK1	RACK1	receptor for activated C kinase 1	0.846154	11|0|0|0|0|0|0|0|0|0|0|0|0	14	13	8.125
SMG7	SMG7	SMG7 nonsense mediated mRNA decay factor	0.461538	0|0|0|2|1|0|1|0|0|0|0|0|2	14	11	10.2632
AMOT	AMOT	angiomotin	0.846154	7|0|0|0|1|0|0|0|0|2|0|0|1	13	12	7.58333
ATXN3	ATXN3	ataxin 3	0.0769231	0|0|0|0|0|0|0|0|1|0|0|0|0	13	4	13
COPB2	COPB2	COPI coat complex subunit beta 2	1.30769	10|2|2|0|0|0|2|0|0|1|0|0|0	13	13	6.06667
DHX30	DHX30	DExH-box helicase 30	0.769231	5|0|0|2|0|0|0|0|0|1|0|1|1	13	11	7.91304
EIF2S1	EIF2S1	eukaryotic translation initiation factor 2 subunit alpha	1.23077	5|2|1|1|0|0|1|2|0|3|0|1|0	13	12	6.27586
GANAB	GANAB	glucosidase II alpha subunit	0.846154	8|0|0|0|0|0|0|0|0|3|0|0|0	13	13	7.58333
KIAA1524	CIP2A	cellular inhibitor of PP2A	1.38462	0|0|1|1|1|0|0|2|4|0|4|4|1	13	13	5.87097
STXBP4	STXBP4	syntaxin binding protein 4	0.384615	4|0|0|0|0|0|1|0|0|0|0|0|0	13	11	10.1111
GDI2	GDI2	GDP dissociation inhibitor 2	1	7|3|2|0|0|0|0|0|0|1|0|0|0	12	10	6.5
IPO8	IPO8	importin 8	0.307692	4|0|0|0|0|0|0|0|0|0|0|0|0	12	10	9.94118
LAS1L	LAS1L	LAS1 like ribosome biogenesis factor	0.384615	0|2|2|0|0|0|0|1|0|0|0|0|0	12	9	9.38889
LRPPRC	LRPPRC	leucine rich pentatricopeptide repeat containing	1.07692	9|2|0|0|0|0|0|0|0|2|0|0|1	12	12	6.25926
N4BP1	N4BP1	NEDD4 binding protein 1	0.692308	0|0|0|2|0|0|3|2|0|0|1|0|1	12	11	7.68182
PICALM	PICALM	phosphatidylinositol binding clathrin assembly protein	0.923077	5|2|1|0|0|0|1|0|1|1|0|1|0	12	11	6.76
STX5	STX5	syntaxin 5	1.30769	17|0|0|0|0|0|0|0|0|0|0|0|0	12	7	5.63333
AHCY	AHCY	adenosylhomocysteinase	0.615385	4|0|0|0|0|0|0|1|0|3|0|0|0	11	7	7.42857
IPO9	IPO9	importin 9	0.307692	2|0|0|0|0|0|0|1|1|0|0|0|0	11	10	9.17647
POLR2B	POLR2B	RNA polymerase II subunit B	1.15385	0|0|0|1|4|1|0|3|1|1|2|1|1	11	11	5.57143
PSMB1	PSMB1	proteasome 20S subunit beta 1	0	0|0|0|0|0|0|0|0|0|0|0|0|0	11	10	12
TOM1	TOM1	target of myb1 membrane trafficking protein	0.0769231	1|0|0|0|0|0|0|0|0|0|0|0|0	11	10	11.1429
ZPR1	ZPR1	ZPR1 zinc finger	0	0|0|0|0|0|0|0|0|0|0|0|0|0	11	10	12
ANXA5	ANXA5	annexin A5	0.615385	8|0|0|0|0|0|0|0|0|0|0|0|0	10	10	6.80952
CEP85	CEP85	centrosomal protein 85	0.0769231	1|0|0|0|0|0|0|0|0|0|0|0|0	10	10	10.2143
DIS3	DIS3	DIS3 homolog, exosome endoribonuclease and 3'-5' exoribonuclease	1.15385	11|0|0|0|1|0|0|1|0|0|1|0|1	10	10	5.10714
PGK1	PGK1	phosphoglycerate kinase 1	0.615385	6|0|0|0|0|0|0|0|0|2|0|0|0	10	8	6.80952
PSMA2	PSMA2	proteasome 20S subunit alpha 2	0.307692	1|0|0|2|0|0|1|0|0|0|0|0|0	10	8	8.41176
SH3GLB1	SH3GLB1	SH3 domain containing GRB2 like, endophilin B1	0	0|0|0|0|0|0|0|0|0|0|0|0|0	10	9	11
TBL3	TBL3	transducin beta like 3	0.615385	3|0|1|0|0|2|0|0|0|2|0|0|0	10	8	6.80952
TKT	TKT	transketolase	1.15385	11|1|0|0|0|0|0|0|2|0|0|1|0	10	9	5.10714
ADSS	ADSS	Adenylosuccinate synthetase isozyme 2	0.0769231	1|0|0|0|0|0|0|0|0|0|0|0|0	9	8	9.28571
CNOT11	CNOT11	CCR4-NOT transcription complex subunit 11	0.769231	6|0|0|3|1|0|0|0|0|0|0|0|0	9	6	5.65217
HSP90AB2P	HSP90AB2P	heat shock protein 90 alpha family class B member 2, pseudogene	0.153846	2|0|0|0|0|0|0|0|0|0|0|0|0	9	6	8.66667
MAGED1	MAGED1	MAGE family member D1	0.307692	1|1|0|0|0|0|0|0|0|1|0|0|1	9	9	7.64706
MTHFD1L	MTHFD1L	methylenetetrahydrofolate dehydrogenase (NADP+ dependent) 1 like	0.153846	2|0|0|0|0|0|0|0|0|0|0|0|0	9	9	8.66667
NUPL2	NUP42	Nucleoporin 42	0.307692	4|0|0|0|0|0|0|0|0|0|0|0|0	9	9	7.64706
PJA2	PJA2	praja ring finger ubiquitin ligase 2	0	0|0|0|0|0|0|0|0|0|0|0|0|0	9	9	10
PSAT1	PSAT1	phosphoserine aminotransferase 1	0.153846	2|0|0|0|0|0|0|0|0|0|0|0|0	9	8	8.66667
TAB2	TAB2	TGF-beta activated kinase 1 (MAP3K7) binding protein 2	0.384615	1|0|0|0|1|0|1|1|0|0|0|0|1	9	7	7.22222
DDB1	DDB1	damage specific DNA binding protein 1	0.0769231	0|0|0|1|0|0|0|0|0|0|0|0|0	8	7	8.35714
EDC3	EDC3	enhancer of mRNA decapping 3	0.538462	3|0|0|0|0|0|1|1|1|1|0|0|0	8	8	5.85
GDI1	GDI1	GDP dissociation inhibitor 1	0.461538	4|1|0|0|0|0|0|0|0|1|0|0|0	8	7	6.15789
GPN1	GPN1	GPN-loop GTPase 1	0.384615	3|0|0|0|0|0|0|2|0|0|0|0|0	8	7	6.5
HSD17B4	HSD17B4	hydroxysteroid 17-beta dehydrogenase 4	0.384615	5|0|0|0|0|0|0|0|0|0|0|0|0	8	7	6.5
LAP3	LAP3	leucine aminopeptidase 3	0.0769231	1|0|0|0|0|0|0|0|0|0|0|0|0	8	8	8.35714
MRE11	MRE11	MRE11 homolog, double strand break repair nuclease	0.307692	4|0|0|0|0|0|0|0|0|0|0|0|0	8	8	6.88235
PDHB	PDHB	pyruvate dehydrogenase E1 subunit beta	0.461538	6|0|0|0|0|0|0|0|0|0|0|0|0	8	8	6.15789
TTC1	TTC1	tetratricopeptide repeat domain 1	0.230769	2|0|0|0|0|0|0|1|0|0|0|0|0	8	8	7.3125
UBXN1	UBXN1	UBX domain protein 1	0.0769231	1|0|0|0|0|0|0|0|0|0|0|0|0	8	8	8.35714
AASDHPPT	AASDHPPT	aminoadipate-semialdehyde dehydrogenase-phosphopantetheinyl transferase	0.307692	4|0|0|0|0|0|0|0|0|0|0|0|0	7	7	6.11765
ALMS1	ALMS1	ALMS1 centrosome and basal body associated protein	0.307692	0|1|0|0|0|1|0|1|0|0|0|0|1	7	7	6.11765
ARMC6	ARMC6	armadillo repeat containing 6	0	0|0|0|0|0|0|0|0|0|0|0|0|0	7	6	8
BUB1	BUB1	BUB1 mitotic checkpoint serine/threonine kinase	0	0|0|0|0|0|0|0|0|0|0|0|0|0	7	6	8
DHFR	DHFR	dihydrofolate reductase	0.384615	0|0|0|0|0|0|2|3|0|0|0|0|0	7	6	5.77778
EIF2S3L	EIF2S3B	eukaryotic translation initiation factor 2 subunit gamma B	0.384615	5|0|0|0|0|0|0|0|0|0|0|0|0	7	7	5.77778
GLRX3	GLRX3	glutaredoxin 3	0	0|0|0|0|0|0|0|0|0|0|0|0|0	7	7	8
GPI	GPI	glucose-6-phosphate isomerase	0.384615	5|0|0|0|0|0|0|0|0|0|0|0|0	7	7	5.77778
HAX1	HAX1	HCLS1 associated protein X-1	0.384615	0|0|0|1|0|0|0|1|1|1|0|1|0	7	6	5.77778
IMMT	IMMT	inner membrane mitochondrial protein	0.230769	0|0|0|1|1|0|0|0|0|1|0|0|0	7	3	6.5
PJA1	PJA1	praja ring finger ubiquitin ligase 1	0	0|0|0|0|0|0|0|0|0|0|0|0|0	7	4	8
RNF219	OBI1	ORC ubiquitin ligase 1	0.0769231	1|0|0|0|0|0|0|0|0|0|0|0|0	7	6	7.42857
SRPRA	SRPRA	SRP receptor subunit alpha	0.384615	5|0|0|0|0|0|0|0|0|0|0|0|0	7	7	5.77778
STT3A	STT3A	STT3 oligosaccharyltransferase complex catalytic subunit A	0.538462	1|2|1|0|0|0|1|2|0|0|0|0|0	7	6	5.2
TELO2	TELO2	telomere maintenance 2	0.0769231	0|0|0|0|0|0|0|0|0|0|0|1|0	7	7	7.42857
TPT1	TPT1	tumor protein, translationally-controlled 1	0.0769231	0|0|0|0|0|0|0|0|0|1|0|0|0	7	6	7.42857
VAT1	VAT1	vesicle amine transport 1	0	0|0|0|0|0|0|0|0|0|0|0|0|0	7	6	8
AAAS	AAAS	aladin WD repeat nucleoporin	0	0|0|0|0|0|0|0|0|0|0|0|0|0	6	6	7
ACTR2	ACTR2	actin related protein 2	0.0769231	0|0|0|0|0|0|0|1|0|0|0|0|0	6	5	6.5
BORA	BORA	BORA aurora kinase A activator	0	0|0|0|0|0|0|0|0|0|0|0|0|0	6	5	7
CALR	CALR	calreticulin	0.153846	0|0|0|0|0|0|0|0|0|2|0|0|0	6	6	6.06667
GOT1	GOT1	glutamic-oxaloacetic transaminase 1	0.0769231	1|0|0|0|0|0|0|0|0|0|0|0|0	6	5	6.5
GRSF1	GRSF1	G-rich RNA sequence binding factor 1	0.153846	0|1|0|0|0|0|0|0|0|0|0|1|0	6	5	6.06667
HPRT1	HPRT1	hypoxanthine phosphoribosyltransferase 1	0.0769231	1|0|0|0|0|0|0|0|0|0|0|0|0	6	6	6.5
IDI1	IDI1	isopentenyl-diphosphate delta isomerase 1	0.307692	4|0|0|0|0|0|0|0|0|0|0|0|0	6	4	5.35294
MAP3K7	MAP3K7	mitogen-activated protein kinase kinase kinase 7	0.0769231	0|0|0|0|0|0|0|1|0|0|0|0|0	6	6	6.5
MTR	MTR	5-methyltetrahydrofolate-homocysteine methyltransferase	0.0769231	0|0|0|0|0|0|0|1|0|0|0|0|0	6	6	6.5
NFKB1	NFKB1	nuclear factor kappa B subunit 1	0.384615	5|0|0|0|0|0|0|0|0|0|0|0|0	6	6	5.05556
POLR2C	POLR2C	RNA polymerase II subunit C	0.0769231	0|0|0|0|0|0|0|0|0|1|0|0|0	6	5	6.5
PSMA5	PSMA5	proteasome 20S subunit alpha 5	0.230769	2|0|0|1|0|0|0|0|0|0|0|0|0	6	6	5.6875
RPAP1	RPAP1	RNA polymerase II associated protein 1	0.0769231	1|0|0|0|0|0|0|0|0|0|0|0|0	6	5	6.5
TIAL1	TIAL1	TIA1 cytotoxic granule associated RNA binding protein like 1	0	0|0|0|0|0|0|0|0|0|0|0|0|0	6	6	7
TRIM65	TRIM65	tripartite motif containing 65	0	0|0|0|0|0|0|0|0|0|0|0|0|0	6	5	7
TYMS	TYMS	thymidylate synthetase	0	0|0|0|0|0|0|0|0|0|0|0|0|0	6	6	7
UBAP1	UBAP1	ubiquitin associated protein 1	0	0|0|0|0|0|0|0|0|0|0|0|0|0	6	6	7
USP13	USP13	ubiquitin specific peptidase 13	0	0|0|0|0|0|0|0|0|0|0|0|0|0	6	5	7
WDR6	WDR6	WD repeat domain 6	0.0769231	1|0|0|0|0|0|0|0|0|0|0|0|0	6	6	6.5
WDR75	WDR75	WD repeat domain 75	0.230769	3|0|0|0|0|0|0|0|0|0|0|0|0	6	5	5.6875
BZW1	BZW1	basic leucine zipper and W2 domains 1	0	0|0|0|0|0|0|0|0|0|0|0|0|0	5	4	6
CEP97	CEP97	centrosomal protein 97	0	0|0|0|0|0|0|0|0|0|0|0|0|0	5	5	6
EIF2B3	EIF2B3	eukaryotic translation initiation factor 2B subunit gamma	0	0|0|0|0|0|0|0|0|0|0|0|0|0	5	4	6
GPRASP2	GPRASP2	G protein-coupled receptor associated sorting protein 2	0.0769231	1|0|0|0|0|0|0|0|0|0|0|0|0	5	4	5.57143
IDH3A	IDH3A	isocitrate dehydrogenase (NAD(+)) 3 catalytic subunit alpha	0.0769231	1|0|0|0|0|0|0|0|0|0|0|0|0	5	3	5.57143
KIAA0355	GARRE1	granule associated Rac and RHOG effector 1	0.0769231	0|0|0|0|0|0|1|0|0|0|0|0|0	5	5	5.57143
KIF1BP	KIFBP	kinesin family binding protein	0	0|0|0|0|0|0|0|0|0|0|0|0|0	5	4	6
NFKBIE	NFKBIE	NFKB inhibitor epsilon	0.0769231	1|0|0|0|0|0|0|0|0|0|0|0|0	5	5	5.57143
NOB1	NOB1	NIN1 (RPN12) binding protein 1 homolog	0	0|0|0|0|0|0|0|0|0|0|0|0|0	5	4	6
OCRL	OCRL	OCRL inositol polyphosphate-5-phosphatase	0.153846	0|0|0|0|0|0|1|1|0|0|0|0|0	5	5	5.2
PSMB2	PSMB2	proteasome 20S subunit beta 2	0.0769231	0|0|0|1|0|0|0|0|0|0|0|0|0	5	5	5.57143
RFC5	RFC5	replication factor C subunit 5	0	0|0|0|0|0|0|0|0|0|0|0|0|0	5	5	6
SNAP47	SNAP47	synaptosome associated protein 47	0	0|0|0|0|0|0|0|0|0|0|0|0|0	5	5	6
TNPO1	TNPO1	transportin 1	0.0769231	0|0|0|0|0|0|1|0|0|0|0|0|0	5	5	5.57143
TNRC6C	TNRC6C	trinucleotide repeat containing adaptor 6C	0	0|0|0|0|0|0|0|0|0|0|0|0|0	5	5	6
TOM1L1	TOM1L1	target of myb1 like 1 membrane trafficking protein	0	0|0|0|0|0|0|0|0|0|0|0|0|0	5	5	6
TOM1L2	TOM1L2	target of myb1 like 2 membrane trafficking protein	0	0|0|0|0|0|0|0|0|0|0|0|0|0	5	5	6
TTLL12	TTLL12	tubulin tyrosine ligase like 12	0.153846	1|0|0|0|0|0|1|0|0|0|0|0|0	5	4	5.2
UMPS	UMPS	uridine monophosphate synthetase	0.153846	2|0|0|0|0|0|0|0|0|0|0|0|0	5	5	5.2
ZNF507	ZNF507	zinc finger protein 507	0.0769231	0|0|0|0|1|0|0|0|0|0|0|0|0	5	5	5.57143

## Sheet: Enrichment analysis
Category	ID	Name	Source	p-value	q-value Bonferroni	q-value FDR B&H	q-value FDR B&Y	Hit Count in Query List	Hit Count in Genome	Hit in Query List
GO: Molecular Function	GO:0003723	RNA binding		5.647E-16	3.337E-13	3.337E-13	2.323E-12	51	1973	TNPO1,TPT1,AARS1,EDC3,FMR1,IMPDH2,FXR2,CALR,GLRX3,RBM4,POLR2B,TNRC6B,SRP54,SRPRA,EIF2S3B,PATL1,UPF1,NUP42,TNRC6C,GDI2,DIS3,GRSF1,TBL3,DHX30,STAU1,TYMS,TARDBP,LRPPRC,UBA1,GANAB,RACK1,SMG7,TIAL1,WDR75,WDR6,EIF2S1,DHFR,EIF2B3,CLTC,TNRC6A,HELZ,DDX3X,N4BP1,STIP1,BZW1,LAS1L,PUM1,CNOT1,FUBP3,IMMT,VCP
GO: Biological Process	GO:0010498	proteasomal protein catabolic process		2.119E-9	6.666E-6	2.666E-7	2.301E-6	19	492	USP13,FMR1,PSMA2,PSMA5,PSMB1,PSMB2,PSMC2,PSMC3,UBXN1,DDB1,USP5,UBA52,PLAA,RACK1,ATXN3,N4BP1,HSP90AB2P,VCP,HSP90AB3P
GO: Molecular Function	GO:0101005	ubiquitinyl hydrolase activity		4.056E-8	2.397E-5	7.991E-6	5.561E-5	14	289	USP13,PSMA2,PSMA5,PSMB1,PSMB2,PSMC2,PSMC3,UBXN1,USP5,UBA52,ATXN3,TAB1,MAP3K7,VCP
GO: Molecular Function	GO:0019783	ubiquitin-like protein-specific protease activity		2.922E-7	1.727E-4	4.318E-5	3.005E-4	15	393	USP13,PSMA2,PSMA5,PSMB1,PSMB2,PSMC2,PSMC3,UBXN1,USP5,UBA52,SH3GLB1,ATXN3,TAB1,MAP3K7,VCP
GO: Molecular Function	GO:0045182	translation regulator activity		1.836E-6	1.085E-3	2.170E-4	1.510E-3	9	148	AARS1,FMR1,FXR2,EIF2S3B,PATL1,TYMS,EIF2S1,DHFR,EIF2B3
GO: Molecular Function	GO:0070003	threonine-type peptidase activity		1.674E-5	9.892E-3	1.413E-3	9.835E-3	4	21	PSMA2,PSMA5,PSMB1,PSMB2
GO: Molecular Function	GO:0004298	threonine-type endopeptidase activity		1.674E-5	9.892E-3	1.413E-3	9.835E-3	4	21	PSMA2,PSMA5,PSMB1,PSMB2
GO: Molecular Function	GO:0008234	cysteine-type peptidase activity		2.613E-5	1.544E-2	1.931E-3	1.344E-2	17	711	GPI,USP13,PSMA2,PSMA5,PSMB1,PSMB2,PSMC2,PSMC3,UBXN1,USP5,UBA52,SH3GLB1,RACK1,ATXN3,TAB1,MAP3K7,VCP
GO: Molecular Function	GO:0043130	ubiquitin binding		3.603E-5	2.129E-2	2.366E-3	1.647E-2	6	82	USP13,TOM1L1,UBAP1,UBXN1,USP5,PLAA
GO: Molecular Function	GO:0002151	G-quadruplex RNA binding		4.834E-5	2.857E-2	2.857E-3	1.988E-2	3	10	FMR1,PATL1,DHX30
GO: Molecular Function	GO:0005093	Rab GDP-dissociation inhibitor activity		5.679E-5	3.356E-2	3.051E-3	2.123E-2	2	2	GDI1,GDI2
GO: Molecular Function	GO:0030371	translation repressor activity		6.338E-5	3.746E-2	3.122E-3	2.173E-2	4	29	FMR1,PATL1,TYMS,DHFR
GO: Molecular Function	GO:0030276	clathrin binding		8.171E-5	4.829E-2	3.484E-3	2.425E-2	5	59	TOM1L2,TOM1L1,TOM1,PICALM,CLTC
GO: Molecular Function	GO:0003730	mRNA 3'-UTR binding		8.254E-5	4.878E-2	3.484E-3	2.425E-2	6	95	FMR1,FXR2,RBM4,TARDBP,TIAL1,PUM1
GO: Molecular Function	GO:1990825	sequence-specific mRNA binding		1.133E-4	6.697E-2	4.465E-3	3.107E-2	3	13	FMR1,TYMS,DHFR
GO: Molecular Function	GO:0032182	ubiquitin-like protein binding		1.225E-4	7.239E-2	4.525E-3	3.149E-2	6	102	USP13,TOM1L1,UBAP1,UBXN1,USP5,PLAA
GO: Molecular Function	GO:0005542	folic acid binding		2.182E-4	1.290E-1	7.586E-3	5.280E-2	3	16	TYMS,DHFR,MTR
GO: Molecular Function	GO:0045296	cadherin binding		2.479E-4	1.465E-1	8.140E-3	5.665E-2	10	338	MRE11,EPS15,CIP2A,PICALM,STX5,SH3GLB1,RACK1,CGN,ATIC,BZW1
GO: Molecular Function	GO:0017076	purine nucleotide binding		2.687E-4	1.588E-1	8.181E-3	5.694E-2	29	1951	AARS1,CAD,MTHFD1L,GPN1,PSMC2,PSMC3,SRP54,SRPRA,EIF2S3B,UPF1,RFC5,GDI1,GDI2,PGK1,ACTR2,DHX30,TTLL12,UBA1,ADSS2,EIF2S1,BUB1,AHCY,HELZ,PYGL,DDX3X,HSP90AB2P,MAP3K7,VCP,HSP90AB3P
GO: Molecular Function	GO:0008536	Ran GTPase binding		2.769E-4	1.636E-1	8.181E-3	5.694E-2	4	42	TNPO1,IPO8,IPO7,IPO9
GO: Molecular Function	GO:1904288	BAT3 complex binding		3.348E-4	1.979E-1	9.423E-3	6.558E-2	2	4	USP13,VCP
GO: Molecular Function	GO:0017111	nucleoside-triphosphatase activity		4.361E-4	2.577E-1	1.171E-2	8.153E-2	23	1431	MRE11,IPO8,IPO7,ANXA5,GPN1,PSMC2,PSMC3,SRP54,SRPRA,EIF2S3B,OCRL,UPF1,RFC5,GDI1,GDI2,PICALM,DHX30,RACK1,AMOT,CGN,HELZ,DDX3X,VCP
GO: Molecular Function	GO:0140098	catalytic activity, acting on RNA		4.926E-4	2.911E-1	1.266E-2	8.809E-2	11	438	AARS1,EDC3,POLR2B,POLR2C,NOB1,UPF1,DIS3,DHX30,RPAP1,DDX3X,CNOT1
GO: Molecular Function	GO:0032555	purine ribonucleotide binding		5.166E-4	3.053E-1	1.270E-2	8.837E-2	28	1930	AARS1,CAD,MTHFD1L,GPN1,PSMC2,PSMC3,SRP54,SRPRA,EIF2S3B,UPF1,RFC5,GDI1,GDI2,PGK1,ACTR2,DHX30,TTLL12,UBA1,ADSS2,EIF2S1,BUB1,HELZ,PYGL,DDX3X,HSP90AB2P,MAP3K7,VCP,HSP90AB3P
GO: Molecular Function	GO:0019901	protein kinase binding		5.371E-4	3.174E-1	1.270E-2	8.837E-2	16	831	TOM1L2,FMR1,GLRX3,ANXA5,TOM1L1,COPB2,PJA2,RACK1,TELO2,ZPR1,CLTC,TAB1,HSP90AB2P,MAP3K7,BORA,HSP90AB3P
GO: Molecular Function	GO:0032553	ribonucleotide binding		5.938E-4	3.509E-1	1.350E-2	9.394E-2	28	1947	AARS1,CAD,MTHFD1L,GPN1,PSMC2,PSMC3,SRP54,SRPRA,EIF2S3B,UPF1,RFC5,GDI1,GDI2,PGK1,ACTR2,DHX30,TTLL12,UBA1,ADSS2,EIF2S1,BUB1,HELZ,PYGL,DDX3X,HSP90AB2P,MAP3K7,VCP,HSP90AB3P
GO: Molecular Function	GO:0016779	nucleotidyltransferase activity		6.759E-4	3.994E-1	1.414E-2	9.842E-2	8	253	MRE11,POLR2B,POLR2C,RFC5,RPAP1,SMG7,TELO2,EIF2B3
GO: Molecular Function	GO:0031593	polyubiquitin modification-dependent protein binding		6.793E-4	4.015E-1	1.414E-2	9.842E-2	4	53	EPS15,TAB2,UBXN1,VCP
GO: Molecular Function	GO:0016462	pyrophosphatase activity		7.283E-4	4.304E-1	1.414E-2	9.842E-2	23	1485	MRE11,IPO8,IPO7,ANXA5,GPN1,PSMC2,PSMC3,SRP54,SRPRA,EIF2S3B,OCRL,UPF1,RFC5,GDI1,GDI2,PICALM,DHX30,RACK1,AMOT,CGN,HELZ,DDX3X,VCP
GO: Molecular Function	GO:0016817	hydrolase activity, acting on acid anhydrides		7.418E-4	4.384E-1	1.414E-2	9.842E-2	23	1487	MRE11,IPO8,IPO7,ANXA5,GPN1,PSMC2,PSMC3,SRP54,SRPRA,EIF2S3B,OCRL,UPF1,RFC5,GDI1,GDI2,PICALM,DHX30,RACK1,AMOT,CGN,HELZ,DDX3X,VCP
GO: Molecular Function	GO:0016818	hydrolase activity, acting on acid anhydrides, in phosphorus-containing anhydrides		7.418E-4	4.384E-1	1.414E-2	9.842E-2	23	1487	MRE11,IPO8,IPO7,ANXA5,GPN1,PSMC2,PSMC3,SRP54,SRPRA,EIF2S3B,OCRL,UPF1,RFC5,GDI1,GDI2,PICALM,DHX30,RACK1,AMOT,CGN,HELZ,DDX3X,VCP
GO: Molecular Function	GO:0019842	vitamin binding		8.721E-4	5.154E-1	1.611E-2	1.121E-1	6	147	TYMS,TKT,DHFR,MTR,PYGL,GOT1
GO: Molecular Function	GO:0035639	purine ribonucleoside triphosphate binding		1.250E-3	7.386E-1	2.238E-2	1.558E-1	26	1841	AARS1,CAD,MTHFD1L,GPN1,PSMC2,PSMC3,SRP54,SRPRA,EIF2S3B,UPF1,RFC5,PGK1,ACTR2,DHX30,TTLL12,UBA1,ADSS2,EIF2S1,BUB1,HELZ,PYGL,DDX3X,HSP90AB2P,MAP3K7,VCP,HSP90AB3P
GO: Molecular Function	GO:0016772	transferase activity, transferring phosphorus-containing groups		1.437E-3	8.492E-1	2.498E-2	1.738E-1	26	1859	GPI,MRE11,CAD,CEP85,MAGED1,IPO7,POLR2B,POLR2C,TOM1L1,TAB2,AASDHPPT,NUP42,RFC5,PGK1,UBA52,AAAS,SH3GLB1,RACK1,RPAP1,SMG7,TELO2,BUB1,EIF2B3,TAB1,MAP3K7,BORA
GO: Molecular Function	GO:0090079	translation regulator activity, nucleic acid binding		1.530E-3	9.043E-1	2.515E-2	1.750E-1	5	111	EIF2S3B,TYMS,EIF2S1,DHFR,EIF2B3
GO: Molecular Function	GO:0036435	K48-linked polyubiquitin modification-dependent protein binding		1.532E-3	9.053E-1	2.515E-2	1.750E-1	2	8	UBXN1,VCP
GO: Molecular Function	GO:0140142	nucleocytoplasmic carrier activity		1.613E-3	9.531E-1	2.574E-2	1.791E-1	3	31	TNPO1,NUP42,IPO9
GO: Molecular Function	GO:0019900	kinase binding		1.655E-3	9.780E-1	2.574E-2	1.791E-1	16	925	TOM1L2,FMR1,GLRX3,ANXA5,TOM1L1,COPB2,PJA2,RACK1,TELO2,ZPR1,CLTC,TAB1,HSP90AB2P,MAP3K7,BORA,HSP90AB3P
GO: Molecular Function	GO:0008144	drug binding		1.773E-3	1.000E0	2.687E-2	1.870E-1	25	1786	AARS1,CAD,MTHFD1L,PSMC2,PSMC3,SRP54,UPF1,RFC5,PGK1,ACTR2,DHX30,TTLL12,TYMS,UBA1,DHFR,BUB1,MTR,HELZ,PYGL,DDX3X,HSP90AB2P,MAP3K7,GOT1,VCP,HSP90AB3P
GO: Molecular Function	GO:0042802	identical protein binding		1.887E-3	1.000E0	2.758E-2	1.919E-1	27	1997	MRE11,EPS15,CAD,EDC3,FMR1,MAGED1,FXR2,GLRX3,MTHFD1L,CIP2A,PSMC3,PICALM,TYMS,TARDBP,SH3GLB1,RACK1,TKT,HPRT1,NFKB1,AHCY,ATXN3,PYGL,UMPS,ATIC,HSD17B4,MAP3K7,VCP
GO: Molecular Function	GO:0035198	miRNA binding		1.936E-3	1.000E0	2.758E-2	1.919E-1	3	33	FMR1,RBM4,PUM1
GO: Molecular Function	GO:0034046	poly(G) binding		1.960E-3	1.000E0	2.758E-2	1.919E-1	2	9	FMR1,PATL1
GO: Molecular Function	GO:0050839	cell adhesion molecule binding		2.120E-3	1.000E0	2.914E-2	2.028E-1	11	525	MRE11,EPS15,CALR,CIP2A,PICALM,STX5,SH3GLB1,RACK1,CGN,ATIC,BZW1
GO: Molecular Function	GO:0004386	helicase activity		2.252E-3	1.000E0	3.024E-2	2.105E-1	6	177	MRE11,UPF1,RFC5,DHX30,HELZ,DDX3X
GO: Molecular Function	GO:0031625	ubiquitin protein ligase binding		2.357E-3	1.000E0	3.062E-2	2.131E-1	8	308	GPI,USP13,CALR,UBXN1,UBA52,LRPPRC,ATXN3,VCP
GO: Molecular Function	GO:0003729	mRNA binding		2.383E-3	1.000E0	3.062E-2	2.131E-1	11	533	EDC3,FMR1,FXR2,CALR,RBM4,GRSF1,TYMS,TARDBP,TIAL1,DHFR,PUM1
GO: Molecular Function	GO:0030971	receptor tyrosine kinase binding		2.731E-3	1.000E0	3.435E-2	2.390E-1	4	77	ANXA5,RACK1,ZPR1,MAP3K7
GO: Molecular Function	GO:0003725	double-stranded RNA binding		2.862E-3	1.000E0	3.524E-2	2.453E-1	4	78	FMR1,DHX30,STAU1,CLTC
GO: Molecular Function	GO:0001055	RNA polymerase II activity		2.965E-3	1.000E0	3.576E-2	2.489E-1	2	11	POLR2B,POLR2C
GO: Molecular Function	GO:0044389	ubiquitin-like protein ligase binding		3.335E-3	1.000E0	3.910E-2	2.721E-1	8	326	GPI,USP13,CALR,UBXN1,UBA52,LRPPRC,ATXN3,VCP
GO: Molecular Function	GO:0042162	telomeric DNA binding		3.374E-3	1.000E0	3.910E-2	2.721E-1	3	40	UPF1,SMG7,TELO2
GO: Molecular Function	GO:0031406	carboxylic acid binding		3.524E-3	1.000E0	4.005E-2	2.788E-1	8	329	AARS1,CAD,TYMS,SH3GLB1,DHFR,MTR,PYGL,GOT1
GO: Molecular Function	GO:0003899	DNA-directed 5'-3' RNA polymerase activity		3.620E-3	1.000E0	4.037E-2	2.810E-1	3	41	POLR2B,POLR2C,RPAP1
GO: Molecular Function	GO:0008233	peptidase activity		4.000E-3	1.000E0	4.313E-2	3.002E-1	19	1296	GPI,USP13,PSMA2,PSMA5,PSMB1,PSMB2,PSMC2,PSMC3,UBXN1,PICALM,LAP3,USP5,UBA52,SH3GLB1,RACK1,ATXN3,TAB1,MAP3K7,VCP
GO: Molecular Function	GO:0016861	intramolecular oxidoreductase activity, interconverting aldoses and ketoses		4.145E-3	1.000E0	4.313E-2	3.002E-1	3	43	GPI,PGK1,TKT
GO: Molecular Function	GO:0061578	Lys63-specific deubiquitinase activity		4.163E-3	1.000E0	4.313E-2	3.002E-1	2	13	ATXN3,VCP
GO: Molecular Function	GO:0051020	GTPase binding		4.345E-3	1.000E0	4.313E-2	3.002E-1	11	577	TNPO1,IPO8,IPO7,OCRL,GDI1,GDI2,PICALM,DIS3,IPO9,EIF2S1,EIF2B3
GO: Molecular Function	GO:0043177	organic acid binding		4.445E-3	1.000E0	4.313E-2	3.002E-1	8	342	AARS1,CAD,TYMS,SH3GLB1,DHFR,MTR,PYGL,GOT1
GO: Molecular Function	GO:0032549	ribonucleoside binding		4.535E-3	1.000E0	4.313E-2	3.002E-1	9	419	POLR2B,GPN1,SRP54,SRPRA,EIF2S3B,GDI1,GDI2,ADSS2,EIF2S1
GO: Molecular Function	GO:0061980	regulatory RNA binding		4.715E-3	1.000E0	4.313E-2	3.002E-1	3	45	FMR1,RBM4,PUM1
GO: Molecular Function	GO:0031072	heat shock protein binding		4.715E-3	1.000E0	4.313E-2	3.002E-1	5	144	DNAJC7,TELO2,NFKB1,CLTC,STIP1
GO: Molecular Function	GO:0016860	intramolecular oxidoreductase activity		4.784E-3	1.000E0	4.313E-2	3.002E-1	4	90	GPI,IDI1,PGK1,TKT
GO: Molecular Function	GO:0008172	S-methyltransferase activity		4.833E-3	1.000E0	4.313E-2	3.002E-1	2	14	AHCY,MTR
GO: Molecular Function	GO:0034062	5'-3' RNA polymerase activity		5.016E-3	1.000E0	4.313E-2	3.002E-1	3	46	POLR2B,POLR2C,RPAP1
GO: Molecular Function	GO:0097747	RNA polymerase activity		5.016E-3	1.000E0	4.313E-2	3.002E-1	3	46	POLR2B,POLR2C,RPAP1
GO: Molecular Function	GO:0001882	nucleoside binding		5.198E-3	1.000E0	4.313E-2	3.002E-1	9	428	POLR2B,GPN1,SRP54,SRPRA,EIF2S3B,GDI1,GDI2,ADSS2,EIF2S1
GO: Molecular Function	GO:0016879	ligase activity, forming carbon-nitrogen bonds		5.329E-3	1.000E0	4.313E-2	3.002E-1	3	47	CAD,MTHFD1L,ADSS2
GO: Molecular Function	GO:0140030	modification-dependent protein binding		5.442E-3	1.000E0	4.313E-2	3.002E-1	5	149	EPS15,FMR1,TAB2,UBXN1,VCP
GO: Molecular Function	GO:0016887	ATPase activity		5.516E-3	1.000E0	4.313E-2	3.002E-1	11	596	MRE11,IPO8,ANXA5,PSMC2,PSMC3,UPF1,RFC5,DHX30,HELZ,DDX3X,VCP
GO: Molecular Function	GO:0005092	GDP-dissociation inhibitor activity		5.549E-3	1.000E0	4.313E-2	3.002E-1	2	15	GDI1,GDI2
GO: Molecular Function	GO:0033218	amide binding		5.697E-3	1.000E0	4.313E-2	3.002E-1	10	515	TNPO1,CALR,ANXA5,SRP54,PICALM,TYMS,DHFR,CLTC,MTR,GPRASP2
GO: Molecular Function	GO:0016830	carbon-carbon lyase activity		5.791E-3	1.000E0	4.313E-2	3.002E-1	4	95	GPI,PGK1,UMPS,GOT1
GO: Molecular Function	GO:0000900	translation repressor activity, mRNA regulatory element binding		6.311E-3	1.000E0	4.313E-2	3.002E-1	2	16	TYMS,DHFR
GO: Molecular Function	GO:1990380	Lys48-specific deubiquitinase activity		6.311E-3	1.000E0	4.313E-2	3.002E-1	2	16	USP13,ATXN3
GO: Molecular Function	GO:0043021	ribonucleoprotein complex binding		6.587E-3	1.000E0	4.313E-2	3.002E-1	5	156	FMR1,SRP54,SRPRA,RACK1,EIF2S1
GO: Molecular Function	GO:0000287	magnesium ion binding		6.640E-3	1.000E0	4.313E-2	3.002E-1	6	221	AASDHPPT,IDH3A,ADSS2,TKT,HPRT1,MAP3K7
GO: Molecular Function	GO:0003743	translation initiation factor activity		6.696E-3	1.000E0	4.313E-2	3.002E-1	3	51	EIF2S3B,EIF2S1,EIF2B3
GO: Molecular Function	GO:0030554	adenyl nucleotide binding		6.890E-3	1.000E0	4.313E-2	3.002E-1	21	1566	AARS1,CAD,MTHFD1L,PSMC2,PSMC3,UPF1,RFC5,PGK1,ACTR2,DHX30,TTLL12,UBA1,BUB1,AHCY,HELZ,PYGL,DDX3X,HSP90AB2P,MAP3K7,VCP,HSP90AB3P
GO: Molecular Function	GO:0016853	isomerase activity		6.969E-3	1.000E0	4.313E-2	3.002E-1	7	294	GPI,NUP42,IDI1,PGK1,AAAS,TKT,HSD17B4
GO: Molecular Function	GO:0016668	oxidoreductase activity, acting on a sulfur group of donors, NAD(P) as acceptor		7.117E-3	1.000E0	4.313E-2	3.002E-1	2	17	PDHB,PGK1
GO: Biological Process	GO:0043161	proteasome-mediated ubiquitin-dependent protein catabolic process		4.574E-7	1.439E-3	2.214E-5	1.911E-4	15	432	PSMA2,PSMA5,PSMB1,PSMB2,PSMC2,PSMC3,UBXN1,DDB1,USP5,UBA52,PLAA,RACK1,ATXN3,N4BP1,VCP
GO: Molecular Function	GO:0016620	oxidoreductase activity, acting on the aldehyde or oxo group of donors, NAD or NADP as acceptor		7.502E-3	1.000E0	4.313E-2	3.002E-1	5	161	GPI,PDHB,NUP42,PGK1,AAAS
GO: Molecular Function	GO:0004843	thiol-dependent ubiquitin-specific protease activity		3.719E-8	2.198E-5	7.991E-6	5.561E-5	14	287	USP13,PSMA2,PSMA5,PSMB1,PSMB2,PSMC2,PSMC3,UBXN1,USP5,UBA52,ATXN3,TAB1,MAP3K7,VCP
GO: Molecular Function	GO:0004648	O-phospho-L-serine:2-oxoglutarate aminotransferase activity		7.590E-3	1.000E0	4.313E-2	3.002E-1	1	1	PSAT1
GO: Molecular Function	GO:0004643	phosphoribosylaminoimidazolecarboxamide formyltransferase activity		7.590E-3	1.000E0	4.313E-2	3.002E-1	1	1	ATIC
GO: Molecular Function	GO:0004590	orotidine-5'-phosphate decarboxylase activity		7.590E-3	1.000E0	4.313E-2	3.002E-1	1	1	UMPS
GO: Molecular Function	GO:0008705	methionine synthase activity		7.590E-3	1.000E0	4.313E-2	3.002E-1	1	1	MTR
GO: Molecular Function	GO:0004588	orotate phosphoribosyltransferase activity		7.590E-3	1.000E0	4.313E-2	3.002E-1	1	1	UMPS
GO: Molecular Function	GO:0051871	dihydrofolic acid binding		7.590E-3	1.000E0	4.313E-2	3.002E-1	1	1	DHFR
GO: Molecular Function	GO:0004799	thymidylate synthase activity		7.590E-3	1.000E0	4.313E-2	3.002E-1	1	1	TYMS
GO: Molecular Function	GO:0004151	dihydroorotase activity		7.590E-3	1.000E0	4.313E-2	3.002E-1	1	1	CAD
GO: Molecular Function	GO:0090600	alpha-1,3-glucosidase activity		7.590E-3	1.000E0	4.313E-2	3.002E-1	1	1	GANAB
GO: Molecular Function	GO:0033919	glucan 1,3-alpha-glucosidase activity		7.590E-3	1.000E0	4.313E-2	3.002E-1	1	1	GANAB
GO: Molecular Function	GO:0004070	aspartate carbamoyltransferase activity		7.590E-3	1.000E0	4.313E-2	3.002E-1	1	1	CAD
GO: Molecular Function	GO:0052657	guanine phosphoribosyltransferase activity		7.590E-3	1.000E0	4.313E-2	3.002E-1	1	1	HPRT1
GO: Molecular Function	GO:0008897	holo-[acyl-carrier-protein] synthase activity		7.590E-3	1.000E0	4.313E-2	3.002E-1	1	1	AASDHPPT
GO: Molecular Function	GO:0033989	3alpha,7alpha,12alpha-trihydroxy-5beta-cholest-24-enoyl-CoA hydratase activity		7.590E-3	1.000E0	4.313E-2	3.002E-1	1	1	HSD17B4
GO: Molecular Function	GO:0044594	17-beta-hydroxysteroid dehydrogenase (NAD+) activity		7.590E-3	1.000E0	4.313E-2	3.002E-1	1	1	HSD17B4
GO: Molecular Function	GO:0003937	IMP cyclohydrolase activity		7.590E-3	1.000E0	4.313E-2	3.002E-1	1	1	ATIC
GO: Molecular Function	GO:0097158	pre-mRNA intronic pyrimidine-rich binding		7.590E-3	1.000E0	4.313E-2	3.002E-1	1	1	RBM4
GO: Molecular Function	GO:0047801	L-cysteine:2-oxoglutarate aminotransferase activity		7.590E-3	1.000E0	4.313E-2	3.002E-1	1	1	GOT1
GO: Molecular Function	GO:0070335	aspartate binding		7.590E-3	1.000E0	4.313E-2	3.002E-1	1	1	CAD
GO: Molecular Function	GO:0042083	5,10-methylenetetrahydrofolate-dependent methyltransferase activity		7.590E-3	1.000E0	4.313E-2	3.002E-1	1	1	TYMS
GO: Molecular Function	GO:0042084	5-methyltetrahydrofolate-dependent methyltransferase activity		7.590E-3	1.000E0	4.313E-2	3.002E-1	1	1	MTR
GO: Molecular Function	GO:1990782	protein tyrosine kinase binding		7.942E-3	1.000E0	4.448E-2	3.096E-1	4	104	ANXA5,RACK1,ZPR1,MAP3K7
GO: Molecular Function	GO:0005524	ATP binding		7.978E-3	1.000E0	4.448E-2	3.096E-1	20	1485	AARS1,CAD,MTHFD1L,PSMC2,PSMC3,UPF1,RFC5,PGK1,ACTR2,DHX30,TTLL12,UBA1,BUB1,HELZ,PYGL,DDX3X,HSP90AB2P,MAP3K7,VCP,HSP90AB3P
GO: Biological Process	GO:0009894	regulation of catabolic process		2.482E-17	7.808E-14	7.808E-14	6.739E-13	38	1042	TNPO1,USP13,FMR1,FXR2,PSMA2,PSMA5,PSMB1,PSMB2,PSMC2,PSMC3,TNRC6B,TAB2,TRIM65,UPF1,NUP42,TNRC6C,UBXN1,DDB1,DIS3,TARDBP,USP5,UBA52,LRPPRC,AAAS,STX5,SH3GLB1,RACK1,WDR6,ATXN3,TNRC6A,N4BP1,HSP90AB2P,HAX1,PUM1,MAP3K7,CNOT1,VCP,HSP90AB3P
GO: Biological Process	GO:0031329	regulation of cellular catabolic process		2.077E-16	6.533E-13	3.267E-13	2.820E-12	34	869	TNPO1,USP13,FMR1,FXR2,PSMA2,PSMA5,PSMB1,PSMB2,PSMC2,PSMC3,TNRC6B,TAB2,TRIM65,UPF1,TNRC6C,UBXN1,DIS3,TARDBP,USP5,UBA52,LRPPRC,SH3GLB1,RACK1,WDR6,ATXN3,TNRC6A,N4BP1,HSP90AB2P,HAX1,PUM1,MAP3K7,CNOT1,VCP,HSP90AB3P
GO: Biological Process	GO:0009057	macromolecule catabolic process		1.396E-15	4.391E-12	1.464E-12	1.263E-11	42	1453	TNPO1,USP13,CNOT11,EDC3,FMR1,FXR2,PSMA2,PSMA5,TOM1L1,PSMB1,PSMB2,PSMC2,PSMC3,UBAP1,TNRC6B,PATL1,UPF1,TNRC6C,UBXN1,DDB1,DIS3,TARDBP,USP5,UBA52,LRPPRC,STX5,SH3GLB1,PLAA,RACK1,SMG7,ZPR1,CLTC,ATXN3,TNRC6A,PYGL,N4BP1,HSP90AB2P,PJA1,PUM1,CNOT1,VCP,HSP90AB3P
GO: Biological Process	GO:0006401	RNA catabolic process		2.305E-15	7.252E-12	1.546E-12	1.334E-11	24	417	TNPO1,CNOT11,EDC3,FMR1,FXR2,PSMA2,PSMA5,PSMB1,PSMB2,PSMC2,PSMC3,TNRC6B,PATL1,UPF1,TNRC6C,DIS3,TARDBP,UBA52,LRPPRC,SMG7,ZPR1,TNRC6A,PUM1,CNOT1
GO: Biological Process	GO:0044265	cellular macromolecule catabolic process		2.559E-15	8.051E-12	1.546E-12	1.334E-11	38	1201	TNPO1,USP13,CNOT11,EDC3,FMR1,FXR2,PSMA2,PSMA5,TOM1L1,PSMB1,PSMB2,PSMC2,PSMC3,UBAP1,TNRC6B,PATL1,UPF1,TNRC6C,UBXN1,DDB1,DIS3,TARDBP,USP5,UBA52,LRPPRC,PLAA,RACK1,SMG7,ZPR1,CLTC,ATXN3,TNRC6A,N4BP1,HSP90AB2P,PUM1,CNOT1,VCP,HSP90AB3P
GO: Biological Process	GO:0034655	nucleobase-containing compound catabolic process		2.948E-15	9.275E-12	1.546E-12	1.334E-11	27	562	TNPO1,CNOT11,EDC3,FMR1,FXR2,PSMA2,PSMA5,PSMB1,PSMB2,PSMC2,PSMC3,TNRC6B,PATL1,UPF1,TNRC6C,DIS3,TARDBP,UBA52,LRPPRC,SMG7,ZPR1,HPRT1,AHCY,TNRC6A,PUM1,CNOT1,VCP
GO: Biological Process	GO:0061013	regulation of mRNA catabolic process		8.004E-15	2.518E-11	3.597E-12	3.105E-11	18	207	TNPO1,FMR1,FXR2,PSMA2,PSMA5,PSMB1,PSMB2,PSMC2,PSMC3,TNRC6B,UPF1,TNRC6C,DIS3,TARDBP,UBA52,TNRC6A,PUM1,CNOT1
GO: Biological Process	GO:0046700	heterocycle catabolic process		2.730E-14	8.588E-11	8.930E-12	7.707E-11	27	616	TNPO1,CNOT11,EDC3,FMR1,FXR2,PSMA2,PSMA5,PSMB1,PSMB2,PSMC2,PSMC3,TNRC6B,PATL1,UPF1,TNRC6C,DIS3,TARDBP,UBA52,LRPPRC,SMG7,ZPR1,HPRT1,AHCY,TNRC6A,PUM1,CNOT1,VCP
GO: Biological Process	GO:0006402	mRNA catabolic process		2.833E-14	8.912E-11	8.930E-12	7.707E-11	22	377	TNPO1,CNOT11,EDC3,FMR1,FXR2,PSMA2,PSMA5,PSMB1,PSMB2,PSMC2,PSMC3,TNRC6B,PATL1,UPF1,TNRC6C,DIS3,TARDBP,UBA52,SMG7,TNRC6A,PUM1,CNOT1
GO: Biological Process	GO:0044270	cellular nitrogen compound catabolic process		2.838E-14	8.930E-11	8.930E-12	7.707E-11	27	617	TNPO1,CNOT11,EDC3,FMR1,FXR2,PSMA2,PSMA5,PSMB1,PSMB2,PSMC2,PSMC3,TNRC6B,PATL1,UPF1,TNRC6C,DIS3,TARDBP,UBA52,LRPPRC,SMG7,ZPR1,HPRT1,AHCY,TNRC6A,PUM1,CNOT1,VCP
GO: Biological Process	GO:0010608	posttranscriptional regulation of gene expression		4.121E-14	1.296E-10	1.138E-11	9.820E-11	37	1241	TNPO1,AARS1,CNOT11,FMR1,IPO8,FXR2,CALR,RBM4,PSMA2,PSMA5,POLR2B,POLR2C,PSMB1,PSMB2,PSMC2,PSMC3,TNRC6B,EIF2S3B,PATL1,UPF1,NUP42,TNRC6C,DIS3,TYMS,TARDBP,UBA52,LRPPRC,AAAS,RACK1,EIF2S1,NFKB1,DHFR,EIF2B3,TNRC6A,HELZ,PUM1,CNOT1
GO: Biological Process	GO:0019439	aromatic compound catabolic process		4.340E-14	1.365E-10	1.138E-11	9.820E-11	27	628	TNPO1,CNOT11,EDC3,FMR1,FXR2,PSMA2,PSMA5,PSMB1,PSMB2,PSMC2,PSMC3,TNRC6B,PATL1,UPF1,TNRC6C,DIS3,TARDBP,UBA52,LRPPRC,SMG7,ZPR1,HPRT1,AHCY,TNRC6A,PUM1,CNOT1,VCP
GO: Biological Process	GO:1901361	organic cyclic compound catabolic process		1.893E-13	5.956E-10	4.581E-11	3.954E-10	27	668	TNPO1,CNOT11,EDC3,FMR1,FXR2,PSMA2,PSMA5,PSMB1,PSMB2,PSMC2,PSMC3,TNRC6B,PATL1,UPF1,TNRC6C,DIS3,TARDBP,UBA52,LRPPRC,SMG7,ZPR1,HPRT1,AHCY,TNRC6A,PUM1,CNOT1,VCP
GO: Biological Process	GO:1903311	regulation of mRNA metabolic process		4.454E-13	1.401E-9	1.001E-10	8.638E-10	20	342	TNPO1,FMR1,FXR2,RBM4,PSMA2,PSMA5,PSMB1,PSMB2,PSMC2,PSMC3,TNRC6B,UPF1,TNRC6C,DIS3,TARDBP,UBA52,TNRC6A,PUM1,CNOT1,OBI1
GO: Biological Process	GO:0016071	mRNA metabolic process		3.447E-11	1.084E-7	7.229E-9	6.240E-8	28	901	TNPO1,CNOT11,EDC3,FMR1,FXR2,RBM4,PSMA2,PSMA5,POLR2B,POLR2C,PSMB1,PSMB2,PSMC2,PSMC3,TNRC6B,PATL1,UPF1,TNRC6C,DIS3,GRSF1,TARDBP,UBA52,SMG7,ZPR1,TNRC6A,PUM1,CNOT1,OBI1
GO: Biological Process	GO:0017148	negative regulation of translation		4.841E-11	1.523E-7	9.519E-9	8.216E-8	15	219	FMR1,FXR2,CALR,RBM4,TNRC6B,PATL1,UPF1,TNRC6C,TYMS,RACK1,EIF2S1,DHFR,TNRC6A,PUM1,CNOT1
GO: Biological Process	GO:0043488	regulation of mRNA stability		5.845E-11	1.839E-7	1.082E-8	9.336E-8	14	185	TNPO1,FMR1,FXR2,PSMA2,PSMA5,PSMB1,PSMB2,PSMC2,PSMC3,UPF1,DIS3,TARDBP,UBA52,PUM1
GO: Biological Process	GO:0043487	regulation of RNA stability		1.029E-10	3.238E-7	1.799E-8	1.553E-7	14	193	TNPO1,FMR1,FXR2,PSMA2,PSMA5,PSMB1,PSMB2,PSMC2,PSMC3,UPF1,DIS3,TARDBP,UBA52,PUM1
GO: Biological Process	GO:0070498	interleukin-1-mediated signaling pathway		1.438E-10	4.523E-7	2.322E-8	2.004E-7	11	101	PSMA2,PSMA5,PSMB1,PSMB2,PSMC2,PSMC3,TAB2,UBA52,NFKB1,TAB1,MAP3K7
GO: Biological Process	GO:0034249	negative regulation of cellular amide metabolic process		1.476E-10	4.643E-7	2.322E-8	2.004E-7	15	237	FMR1,FXR2,CALR,RBM4,TNRC6B,PATL1,UPF1,TNRC6C,TYMS,RACK1,EIF2S1,DHFR,TNRC6A,PUM1,CNOT1
GO: Biological Process	GO:0034248	regulation of cellular amide metabolic process		2.704E-10	8.507E-7	4.048E-8	3.494E-7	21	543	AARS1,CNOT11,FMR1,FXR2,CALR,RBM4,TNRC6B,EIF2S3B,PATL1,UPF1,TNRC6C,PICALM,TYMS,LRPPRC,RACK1,EIF2S1,DHFR,EIF2B3,TNRC6A,PUM1,CNOT1
GO: Biological Process	GO:0006417	regulation of translation		2.831E-10	8.905E-7	4.048E-8	3.494E-7	20	489	AARS1,CNOT11,FMR1,FXR2,CALR,RBM4,TNRC6B,EIF2S3B,PATL1,UPF1,TNRC6C,TYMS,LRPPRC,RACK1,EIF2S1,DHFR,EIF2B3,TNRC6A,PUM1,CNOT1
GO: Biological Process	GO:0043604	amide biosynthetic process		1.827E-9	5.748E-6	2.499E-7	2.157E-6	26	930	AARS1,CNOT11,FMR1,FXR2,PDHB,CALR,MTHFD1L,RBM4,TNRC6B,SRP54,SRPRA,EIF2S3B,PATL1,UPF1,TNRC6C,TYMS,UBA52,LRPPRC,RACK1,EIF2S1,DHFR,EIF2B3,TNRC6A,ATIC,PUM1,CNOT1
GO: Biological Process	GO:0043603	cellular amide metabolic process		1.922E-9	6.047E-6	2.520E-7	2.175E-6	30	1225	AARS1,CNOT11,FMR1,FXR2,PDHB,CALR,MTHFD1L,RBM4,TNRC6B,SRP54,SRPRA,EIF2S3B,AASDHPPT,PATL1,UPF1,TNRC6C,PICALM,TYMS,UBA52,LRPPRC,RACK1,EIF2S1,DHFR,EIF2B3,TNRC6A,MTR,ATIC,HSD17B4,PUM1,CNOT1
GO: Biological Process	GO:0061136	regulation of proteasomal protein catabolic process		1.420E-7	4.467E-4	7.977E-6	6.885E-5	11	194	USP13,FMR1,PSMC2,UBXN1,USP5,RACK1,ATXN3,N4BP1,HSP90AB2P,VCP,HSP90AB3P
GO: Biological Process	GO:0006414	translational elongation		4.494E-9	1.414E-5	5.237E-7	4.520E-6	23	764	AARS1,CNOT11,FMR1,FXR2,CALR,RBM4,TNRC6B,SRP54,SRPRA,EIF2S3B,PATL1,UPF1,TNRC6C,TYMS,UBA52,LRPPRC,RACK1,EIF2S1,DHFR,EIF2B3,TNRC6A,PUM1,CNOT1
GO: Biological Process	GO:0006412	translation		4.494E-9	1.414E-5	5.237E-7	4.520E-6	23	764	AARS1,CNOT11,FMR1,FXR2,CALR,RBM4,TNRC6B,SRP54,SRPRA,EIF2S3B,PATL1,UPF1,TNRC6C,TYMS,UBA52,LRPPRC,RACK1,EIF2S1,DHFR,EIF2B3,TNRC6A,PUM1,CNOT1
GO: Biological Process	GO:0009896	positive regulation of catabolic process		5.240E-9	1.649E-5	5.839E-7	5.040E-6	18	463	USP13,FMR1,PSMC2,TNRC6B,TRIM65,UPF1,TNRC6C,DDB1,USP5,STX5,SH3GLB1,RACK1,ATXN3,TNRC6A,PUM1,MAP3K7,CNOT1,VCP
GO: Biological Process	GO:0019752	carboxylic acid metabolic process		5.382E-9	1.693E-5	5.839E-7	5.040E-6	28	1127	GPI,AARS1,PSAT1,CAD,PDHB,MTHFD1L,PSMA2,PSMA5,PSMB1,PSMB2,PSMC2,PSMC3,AASDHPPT,NUP42,IDH3A,PGK1,TYMS,AAAS,PLAA,ADSS2,NFKB1,DHFR,CLTC,AHCY,MTR,ATIC,HSD17B4,GOT1
GO: Biological Process	GO:0016032	viral process		7.421E-9	2.335E-5	7.750E-7	6.690E-6	24	853	TNPO1,MRE11,EPS15,FMR1,IPO7,POLR2B,POLR2C,PSMB1,PSMB2,PSMC3,UBAP1,UPF1,NUP42,UBXN1,DDB1,STAU1,TYMS,TARDBP,UBA52,AAAS,RACK1,BUB1,MAP3K7,VCP
GO: Biological Process	GO:0002223	stimulatory C-type lectin receptor signaling pathway		7.869E-9	2.476E-5	7.750E-7	6.690E-6	10	113	PSMA2,PSMA5,PSMB1,PSMB2,PSMC2,PSMC3,TAB2,NFKB1,TAB1,MAP3K7
GO: Biological Process	GO:0071347	cellular response to interleukin-1		7.883E-9	2.480E-5	7.750E-7	6.690E-6	12	184	PSMA2,PSMA5,PSMB1,PSMB2,PSMC2,PSMC3,TAB2,UPF1,UBA52,NFKB1,TAB1,MAP3K7
GO: Biological Process	GO:0043043	peptide biosynthetic process		8.621E-9	2.712E-5	8.219E-7	7.094E-6	23	791	AARS1,CNOT11,FMR1,FXR2,CALR,RBM4,TNRC6B,SRP54,SRPRA,EIF2S3B,PATL1,UPF1,TNRC6C,TYMS,UBA52,LRPPRC,RACK1,EIF2S1,DHFR,EIF2B3,TNRC6A,PUM1,CNOT1
GO: Biological Process	GO:0002220	innate immune response activating cell surface receptor signaling pathway		1.104E-8	3.472E-5	9.920E-7	8.562E-6	10	117	PSMA2,PSMA5,PSMB1,PSMB2,PSMC2,PSMC3,TAB2,NFKB1,TAB1,MAP3K7
GO: Biological Process	GO:0060964	regulation of gene silencing by miRNA		1.104E-8	3.472E-5	9.920E-7	8.562E-6	10	117	FMR1,IPO8,POLR2B,POLR2C,NUP42,TNRC6C,AAAS,NFKB1,TNRC6A,PUM1
GO: Biological Process	GO:0035567	non-canonical Wnt signaling pathway		1.320E-8	4.152E-5	1.153E-6	9.955E-6	11	154	PSMA2,PSMA5,PSMB1,PSMB2,PSMC2,PSMC3,TNRC6B,TNRC6C,CLTC,TNRC6A,MAP3K7
GO: Biological Process	GO:0060147	regulation of posttranscriptional gene silencing		1.528E-8	4.808E-5	1.265E-6	1.092E-5	10	121	FMR1,IPO8,POLR2B,POLR2C,NUP42,TNRC6C,AAAS,NFKB1,TNRC6A,PUM1
GO: Biological Process	GO:0060966	regulation of gene silencing by RNA		1.528E-8	4.808E-5	1.265E-6	1.092E-5	10	121	FMR1,IPO8,POLR2B,POLR2C,NUP42,TNRC6C,AAAS,NFKB1,TNRC6A,PUM1
GO: Biological Process	GO:0016579	protein deubiquitination		1.625E-8	5.112E-5	1.311E-6	1.131E-5	14	285	USP13,PSMA2,PSMA5,PSMB1,PSMB2,PSMC2,PSMC3,UBXN1,USP5,UBA52,ATXN3,TAB1,MAP3K7,VCP
GO: Biological Process	GO:0031331	positive regulation of cellular catabolic process		1.867E-8	5.875E-5	1.469E-6	1.268E-5	16	390	USP13,FMR1,PSMC2,TNRC6B,TRIM65,UPF1,TNRC6C,USP5,SH3GLB1,RACK1,ATXN3,TNRC6A,PUM1,MAP3K7,CNOT1,VCP
GO: Biological Process	GO:0009124	nucleoside monophosphate biosynthetic process		2.408E-8	7.577E-5	1.848E-6	1.595E-5	7	44	CAD,IMPDH2,TYMS,ADSS2,HPRT1,UMPS,ATIC
GO: Biological Process	GO:0006886	intracellular protein transport		2.499E-8	7.863E-5	1.872E-6	1.616E-5	32	1536	TOM1L2,TNPO1,IPO8,IPO7,COPA,CALR,STXBP4,TOM1L1,TOM1,COPB2,SRP54,SRPRA,OCRL,UPF1,NUP42,GDI1,ACTR2,STAU1,TARDBP,UBA52,AAAS,IPO9,STX5,SH3GLB1,SMG7,ALMS1,ZPR1,CLTC,HAX1,HSD17B4,CEP97,VCP
GO: Biological Process	GO:0044403	symbiotic process		2.614E-8	8.223E-5	1.912E-6	1.651E-5	24	911	TNPO1,MRE11,EPS15,FMR1,IPO7,POLR2B,POLR2C,PSMB1,PSMB2,PSMC3,UBAP1,UPF1,NUP42,UBXN1,DDB1,STAU1,TYMS,TARDBP,UBA52,AAAS,RACK1,BUB1,MAP3K7,VCP
GO: Biological Process	GO:0043436	oxoacid metabolic process		2.916E-8	9.175E-5	2.085E-6	1.800E-5	28	1219	GPI,AARS1,PSAT1,CAD,PDHB,MTHFD1L,PSMA2,PSMA5,PSMB1,PSMB2,PSMC2,PSMC3,AASDHPPT,NUP42,IDH3A,PGK1,TYMS,AAAS,PLAA,ADSS2,NFKB1,DHFR,CLTC,AHCY,MTR,ATIC,HSD17B4,GOT1
GO: Biological Process	GO:0070646	protein modification by small protein removal		3.226E-8	1.015E-4	2.255E-6	1.947E-5	14	301	USP13,PSMA2,PSMA5,PSMB1,PSMB2,PSMC2,PSMC3,UBXN1,USP5,UBA52,ATXN3,TAB1,MAP3K7,VCP
GO: Biological Process	GO:0070555	response to interleukin-1		3.828E-8	1.204E-4	2.618E-6	2.260E-5	12	212	PSMA2,PSMA5,PSMB1,PSMB2,PSMC2,PSMC3,TAB2,UPF1,UBA52,NFKB1,TAB1,MAP3K7
GO: Biological Process	GO:0006082	organic acid metabolic process		4.047E-8	1.273E-4	2.709E-6	2.338E-5	28	1238	GPI,AARS1,PSAT1,CAD,PDHB,MTHFD1L,PSMA2,PSMA5,PSMB1,PSMB2,PSMC2,PSMC3,AASDHPPT,NUP42,IDH3A,PGK1,TYMS,AAAS,PLAA,ADSS2,NFKB1,DHFR,CLTC,AHCY,MTR,ATIC,HSD17B4,GOT1
GO: Biological Process	GO:0044257	cellular protein catabolic process		4.153E-8	1.306E-4	2.722E-6	2.349E-5	22	791	USP13,FMR1,PSMA2,PSMA5,TOM1L1,PSMB1,PSMB2,PSMC2,PSMC3,UBAP1,UBXN1,DDB1,USP5,UBA52,PLAA,RACK1,CLTC,ATXN3,N4BP1,HSP90AB2P,VCP,HSP90AB3P
GO: Biological Process	GO:0006518	peptide metabolic process		4.720E-8	1.485E-4	3.030E-6	2.615E-5	24	940	AARS1,CNOT11,FMR1,FXR2,CALR,RBM4,TNRC6B,SRP54,SRPRA,EIF2S3B,PATL1,UPF1,TNRC6C,PICALM,TYMS,UBA52,LRPPRC,RACK1,EIF2S1,DHFR,EIF2B3,TNRC6A,PUM1,CNOT1
GO: Biological Process	GO:0051603	proteolysis involved in cellular protein catabolic process		5.549E-8	1.746E-4	3.491E-6	3.013E-5	21	735	USP13,FMR1,PSMA2,PSMA5,TOM1L1,PSMB1,PSMB2,PSMC2,PSMC3,UBAP1,UBXN1,DDB1,USP5,UBA52,PLAA,RACK1,ATXN3,N4BP1,HSP90AB2P,VCP,HSP90AB3P
GO: Biological Process	GO:0044419	interspecies interaction between organisms		6.997E-8	2.201E-4	4.316E-6	3.725E-5	24	960	TNPO1,MRE11,EPS15,FMR1,IPO7,POLR2B,POLR2C,PSMB1,PSMB2,PSMC3,UBAP1,UPF1,NUP42,UBXN1,DDB1,STAU1,TYMS,TARDBP,UBA52,AAAS,RACK1,BUB1,MAP3K7,VCP
GO: Biological Process	GO:0030163	protein catabolic process		7.560E-8	2.378E-4	4.574E-6	3.948E-5	24	964	USP13,FMR1,PSMA2,PSMA5,TOM1L1,PSMB1,PSMB2,PSMC2,PSMC3,UBAP1,UBXN1,DDB1,USP5,UBA52,STX5,PLAA,RACK1,CLTC,ATXN3,N4BP1,HSP90AB2P,PJA1,VCP,HSP90AB3P
GO: Biological Process	GO:0000288	nuclear-transcribed mRNA catabolic process, deadenylation-dependent decay		8.156E-8	2.566E-4	4.841E-6	4.179E-5	8	78	CNOT11,EDC3,TNRC6B,PATL1,TNRC6C,DIS3,TNRC6A,CNOT1
GO: Biological Process	GO:0009156	ribonucleoside monophosphate biosynthetic process		1.088E-7	3.423E-4	6.339E-6	5.472E-5	6	33	CAD,IMPDH2,ADSS2,HPRT1,UMPS,ATIC
GO: Biological Process	GO:0043902	positive regulation of multi-organism process		1.148E-7	3.613E-4	6.569E-6	5.670E-5	18	567	FMR1,PSMA2,PSMA5,POLR2B,POLR2C,PSMB1,PSMB2,PSMC2,PSMC3,TAB2,DDB1,STAU1,PJA2,UBA52,NFKB1,TAB1,PUM1,MAP3K7
Pathway	1427862	Ub-specific processing proteases	BioSystems: REACTOME	5.317E-6	6.513E-3	8.244E-5	6.339E-4	11	225	USP13,PSMA2,PSMA5,PSMB1,PSMB2,PSMC2,PSMC3,USP5,UBA52,TAB1,MAP3K7
GO: Biological Process	GO:0060968	regulation of gene silencing		2.302E-7	7.243E-4	1.271E-5	1.097E-4	10	161	FMR1,IPO8,POLR2B,POLR2C,NUP42,TNRC6C,AAAS,NFKB1,TNRC6A,PUM1
GO: Biological Process	GO:0032269	negative regulation of cellular protein metabolic process		3.186E-7	1.002E-3	1.728E-5	1.492E-4	26	1202	GPI,CEP85,FMR1,IPO7,FXR2,CALR,RBM4,TNRC6B,PATL1,UPF1,TNRC6C,UBXN1,PICALM,TYMS,TARDBP,PLAA,RACK1,EIF2S1,NFKB1,DHFR,TNRC6A,N4BP1,HSP90AB2P,PUM1,CNOT1,HSP90AB3P
GO: Biological Process	GO:0002758	innate immune response-activating signal transduction		3.369E-7	1.060E-3	1.796E-5	1.550E-4	13	310	PSMA2,PSMA5,PSMB1,PSMB2,PSMC2,PSMC3,TAB2,PJA2,UBA52,NFKB1,TAB1,PUM1,MAP3K7
GO: Biological Process	GO:0000956	nuclear-transcribed mRNA catabolic process		3.466E-7	1.090E-3	1.817E-5	1.569E-4	11	212	CNOT11,EDC3,TNRC6B,PATL1,UPF1,TNRC6C,DIS3,UBA52,SMG7,TNRC6A,CNOT1
GO: Biological Process	GO:0006520	cellular amino acid metabolic process		3.558E-7	1.119E-3	1.835E-5	1.584E-4	14	366	AARS1,PSAT1,CAD,PSMA2,PSMA5,PSMB1,PSMB2,PSMC2,PSMC3,AASDHPPT,ADSS2,AHCY,MTR,GOT1
GO: Biological Process	GO:0043900	regulation of multi-organism process		3.793E-7	1.193E-3	1.905E-5	1.645E-4	21	825	MRE11,FMR1,CALR,PSMA2,PSMA5,POLR2B,POLR2C,PSMB1,PSMB2,PSMC2,PSMC3,TAB2,DDB1,STAU1,PJA2,TARDBP,UBA52,NFKB1,TAB1,PUM1,MAP3K7
GO: Biological Process	GO:0038095	Fc-epsilon receptor signaling pathway		3.816E-7	1.200E-3	1.905E-5	1.645E-4	10	170	PSMA2,PSMA5,PSMB1,PSMB2,PSMC2,PSMC3,TAB2,NFKB1,TAB1,MAP3K7
GO: Biological Process	GO:0046653	tetrahydrofolate metabolic process		4.012E-7	1.262E-3	1.972E-5	1.702E-4	5	22	MTHFD1L,TYMS,DHFR,MTR,ATIC
Pathway	1269193	Antigen processing: Ubiquitination & Proteasome degradation	BioSystems: REACTOME	5.065E-4	6.205E-1	3.760E-3	2.891E-2	10	314	PSMA2,PSMA5,PSMB1,PSMB2,PSMC2,PSMC3,PJA2,UBA52,UBA1,PJA1
GO: Biological Process	GO:0044283	small molecule biosynthetic process		4.679E-7	1.472E-3	2.230E-5	1.925E-4	20	763	GPI,PSAT1,CAD,IMPDH2,MTHFD1L,AASDHPPT,IDI1,DDB1,PGK1,TKT,HPRT1,NFKB1,DHFR,CLTC,MTR,UMPS,ATIC,HSD17B4,GOT1,VCP
GO: Biological Process	GO:0010564	regulation of cell cycle process		4.990E-7	1.570E-3	2.343E-5	2.022E-4	21	839	TOM1L2,MRE11,CNOT11,CEP85,CALR,PSMA2,STXBP4,PSMA5,TOM1L1,PSMB1,PSMB2,PSMC2,PSMC3,DDB1,SH3GLB1,ALMS1,BUB1,CLTC,CNOT1,CEP97,BORA
GO: Biological Process	GO:0006511	ubiquitin-dependent protein catabolic process		6.324E-7	1.990E-3	2.926E-5	2.526E-4	18	637	USP13,PSMA2,PSMA5,TOM1L1,PSMB1,PSMB2,PSMC2,PSMC3,UBAP1,UBXN1,DDB1,USP5,UBA52,PLAA,RACK1,ATXN3,N4BP1,VCP
GO: Biological Process	GO:0002218	activation of innate immune response		6.837E-7	2.151E-3	3.073E-5	2.652E-4	13	330	PSMA2,PSMA5,PSMB1,PSMB2,PSMC2,PSMC3,TAB2,PJA2,UBA52,NFKB1,TAB1,PUM1,MAP3K7
GO: Biological Process	GO:1903050	regulation of proteolysis involved in cellular protein catabolic process		6.837E-7	2.151E-3	3.073E-5	2.652E-4	11	227	USP13,FMR1,PSMC2,UBXN1,USP5,RACK1,ATXN3,N4BP1,HSP90AB2P,VCP,HSP90AB3P
GO: Biological Process	GO:0019941	modification-dependent protein catabolic process		7.239E-7	2.277E-3	3.208E-5	2.769E-4	18	643	USP13,PSMA2,PSMA5,TOM1L1,PSMB1,PSMB2,PSMC2,PSMC3,UBAP1,UBXN1,DDB1,USP5,UBA52,PLAA,RACK1,ATXN3,N4BP1,VCP
GO: Biological Process	GO:0007049	cell cycle		7.677E-7	2.415E-3	3.354E-5	2.895E-4	34	1971	TOM1L2,MRE11,CNOT11,CEP85,IPO7,CALR,PSMA2,STXBP4,PSMA5,TOM1L1,PSMB1,PSMB2,PSMC2,PSMC3,UPF1,RFC5,DDB1,ACTR2,TYMS,TARDBP,AAAS,SH3GLB1,RACK1,ALMS1,WDR6,ZPR1,DHFR,BUB1,CLTC,PUM1,CNOT1,CEP97,VCP,BORA
GO: Biological Process	GO:1901565	organonitrogen compound catabolic process		8.237E-7	2.591E-3	3.550E-5	3.064E-4	27	1348	USP13,FMR1,PSMA2,PSMA5,TOM1L1,PSMB1,PSMB2,PSMC2,PSMC3,UBAP1,UBXN1,DDB1,USP5,UBA52,STX5,PLAA,RACK1,HPRT1,CLTC,AHCY,ATXN3,N4BP1,HSP90AB2P,PJA1,GOT1,VCP,HSP90AB3P
GO: Biological Process	GO:0043632	modification-dependent macromolecule catabolic process		9.438E-7	2.969E-3	4.012E-5	3.463E-4	18	655	USP13,PSMA2,PSMA5,TOM1L1,PSMB1,PSMB2,PSMC2,PSMC3,UBAP1,UBXN1,DDB1,USP5,UBA52,PLAA,RACK1,ATXN3,N4BP1,VCP
GO: Biological Process	GO:0051248	negative regulation of protein metabolic process		1.005E-6	3.161E-3	4.215E-5	3.638E-4	26	1277	GPI,CEP85,FMR1,IPO7,FXR2,CALR,RBM4,TNRC6B,PATL1,UPF1,TNRC6C,UBXN1,PICALM,TYMS,TARDBP,PLAA,RACK1,EIF2S1,NFKB1,DHFR,TNRC6A,N4BP1,HSP90AB2P,PUM1,CNOT1,HSP90AB3P
GO: Biological Process	GO:0002479	antigen processing and presentation of exogenous peptide antigen via MHC class I, TAP-dependent		1.039E-6	3.267E-3	4.243E-5	3.663E-4	7	75	CALR,PSMA2,PSMA5,PSMB1,PSMB2,PSMC2,PSMC3
GO: Biological Process	GO:0009123	nucleoside monophosphate metabolic process		1.039E-6	3.267E-3	4.243E-5	3.663E-4	7	75	CAD,IMPDH2,TYMS,ADSS2,HPRT1,UMPS,ATIC
GO: Biological Process	GO:0022402	cell cycle process		1.095E-6	3.445E-3	4.417E-5	3.812E-4	30	1632	TOM1L2,MRE11,CNOT11,CEP85,CALR,PSMA2,STXBP4,PSMA5,TOM1L1,PSMB1,PSMB2,PSMC2,PSMC3,UPF1,RFC5,DDB1,ACTR2,TYMS,AAAS,SH3GLB1,ALMS1,WDR6,ZPR1,DHFR,BUB1,CLTC,CNOT1,CEP97,VCP,BORA
GO: Biological Process	GO:0060213	positive regulation of nuclear-transcribed mRNA poly(A) tail shortening		1.152E-6	3.625E-3	4.589E-5	3.961E-4	4	12	TNRC6B,TNRC6C,TNRC6A,CNOT1
GO: Biological Process	GO:0061418	regulation of transcription from RNA polymerase II promoter in response to hypoxia		1.244E-6	3.912E-3	4.801E-5	4.144E-4	7	77	PSMA2,PSMA5,PSMB1,PSMB2,PSMC2,PSMC3,UBA52
GO: Biological Process	GO:0044770	cell cycle phase transition		1.249E-6	3.930E-3	4.801E-5	4.144E-4	18	668	MRE11,CNOT11,PSMA2,STXBP4,PSMA5,PSMB1,PSMB2,PSMC2,PSMC3,UPF1,DDB1,TYMS,ALMS1,ZPR1,DHFR,BUB1,CNOT1,BORA
GO: Biological Process	GO:0061014	positive regulation of mRNA catabolic process		1.251E-6	3.937E-3	4.801E-5	4.144E-4	6	49	TNRC6B,UPF1,TNRC6C,TNRC6A,PUM1,CNOT1
GO: Biological Process	GO:0038093	Fc receptor signaling pathway		1.282E-6	4.035E-3	4.861E-5	4.196E-4	11	242	PSMA2,PSMA5,PSMB1,PSMB2,PSMC2,PSMC3,TAB2,ACTR2,NFKB1,TAB1,MAP3K7
GO: Biological Process	GO:0051726	regulation of cell cycle		1.305E-6	4.106E-3	4.888E-5	4.219E-4	26	1295	TOM1L2,MRE11,CNOT11,CEP85,IPO7,CALR,PSMA2,STXBP4,PSMA5,TOM1L1,PSMB1,PSMB2,PSMC2,PSMC3,DDB1,TARDBP,SH3GLB1,RACK1,ALMS1,WDR6,BUB1,CLTC,PUM1,CNOT1,CEP97,BORA
GO: Biological Process	GO:0042590	antigen processing and presentation of exogenous peptide antigen via MHC class I		1.614E-6	5.077E-3	5.973E-5	5.156E-4	7	80	CALR,PSMA2,PSMA5,PSMB1,PSMB2,PSMC2,PSMC3
GO: Biological Process	GO:0016055	Wnt signaling pathway		1.741E-6	5.477E-3	6.369E-5	5.497E-4	16	546	PSMA2,PSMA5,PSMB1,PSMB2,PSMC2,PSMC3,TNRC6B,TNRC6C,DDB1,UBA52,RACK1,NFKB1,CLTC,TNRC6A,MAP3K7,VCP
GO: Biological Process	GO:0198738	cell-cell signaling by wnt		1.825E-6	5.742E-3	6.600E-5	5.697E-4	16	548	PSMA2,PSMA5,PSMB1,PSMB2,PSMC2,PSMC3,TNRC6B,TNRC6C,DDB1,UBA52,RACK1,NFKB1,CLTC,TNRC6A,MAP3K7,VCP
GO: Biological Process	GO:0031145	anaphase-promoting complex-dependent catabolic process		1.909E-6	6.005E-3	6.824E-5	5.890E-4	7	82	PSMA2,PSMA5,PSMB1,PSMB2,PSMC2,PSMC3,UBA52
GO: Biological Process	GO:0009161	ribonucleoside monophosphate metabolic process		2.007E-6	6.315E-3	7.095E-5	6.124E-4	6	53	CAD,IMPDH2,ADSS2,HPRT1,UMPS,ATIC
GO: Biological Process	GO:0000278	mitotic cell cycle		2.299E-6	7.232E-3	7.796E-5	6.729E-4	23	1083	TOM1L2,MRE11,CNOT11,CEP85,PSMA2,PSMA5,TOM1L1,PSMB1,PSMB2,PSMC2,PSMC3,DDB1,TYMS,AAAS,ALMS1,ZPR1,DHFR,BUB1,CLTC,CNOT1,CEP97,VCP,BORA
GO: Biological Process	GO:0140014	mitotic nuclear division		2.299E-6	7.232E-3	7.796E-5	6.729E-4	23	1083	TOM1L2,MRE11,CNOT11,CEP85,PSMA2,PSMA5,TOM1L1,PSMB1,PSMB2,PSMC2,PSMC3,DDB1,TYMS,AAAS,ALMS1,ZPR1,DHFR,BUB1,CLTC,CNOT1,CEP97,VCP,BORA
GO: Biological Process	GO:1903047	mitotic cell cycle process		2.299E-6	7.232E-3	7.796E-5	6.729E-4	23	1083	TOM1L2,MRE11,CNOT11,CEP85,PSMA2,PSMA5,TOM1L1,PSMB1,PSMB2,PSMC2,PSMC3,DDB1,TYMS,AAAS,ALMS1,ZPR1,DHFR,BUB1,CLTC,CNOT1,CEP97,VCP,BORA
GO: Biological Process	GO:0060211	regulation of nuclear-transcribed mRNA poly(A) tail shortening		2.305E-6	7.250E-3	7.796E-5	6.729E-4	4	14	TNRC6B,TNRC6C,TNRC6A,CNOT1
GO: Biological Process	GO:0000280	nuclear division		2.518E-6	7.921E-3	8.427E-5	7.273E-4	25	1256	TOM1L2,MRE11,CNOT11,CEP85,CALR,PSMA2,PSMA5,TOM1L1,PSMB1,PSMB2,PSMC2,PSMC3,DDB1,ACTR2,TYMS,AAAS,ALMS1,ZPR1,DHFR,BUB1,CLTC,CNOT1,CEP97,VCP,BORA
GO: Biological Process	GO:1903362	regulation of cellular protein catabolic process		2.575E-6	8.100E-3	8.526E-5	7.359E-4	11	260	USP13,FMR1,PSMC2,UBXN1,USP5,RACK1,ATXN3,N4BP1,HSP90AB2P,VCP,HSP90AB3P
GO: Biological Process	GO:1903313	positive regulation of mRNA metabolic process		2.635E-6	8.289E-3	8.635E-5	7.453E-4	7	86	TNRC6B,UPF1,TNRC6C,TNRC6A,PUM1,CNOT1,OBI1
GO: Biological Process	GO:0050852	T cell receptor signaling pathway		3.096E-6	9.740E-3	1.004E-4	8.667E-4	10	214	PSMA2,PSMA5,PSMB1,PSMB2,PSMC2,PSMC3,TAB2,NFKB1,EIF2B3,MAP3K7
GO: Biological Process	GO:0007346	regulation of mitotic cell cycle		3.128E-6	9.840E-3	1.004E-4	8.667E-4	18	713	TOM1L2,MRE11,CNOT11,CEP85,PSMA2,PSMA5,TOM1L1,PSMB1,PSMB2,PSMC2,PSMC3,DDB1,ALMS1,BUB1,CLTC,CNOT1,CEP97,BORA
GO: Biological Process	GO:0006760	folic acid-containing compound metabolic process		3.395E-6	1.068E-2	1.079E-4	9.313E-4	5	33	MTHFD1L,TYMS,DHFR,MTR,ATIC
GO: Biological Process	GO:0033238	regulation of cellular amine metabolic process		3.578E-6	1.126E-2	1.126E-4	9.717E-4	7	90	PSMA2,PSMA5,PSMB1,PSMB2,PSMC2,PSMC3,HPRT1
GO: Biological Process	GO:0010948	negative regulation of cell cycle process		3.875E-6	1.219E-2	1.207E-4	1.042E-3	13	386	TOM1L2,MRE11,CNOT11,CALR,PSMA2,PSMA5,TOM1L1,PSMB1,PSMB2,PSMC2,PSMC3,BUB1,CNOT1
GO: Biological Process	GO:0046794	transport of virus		4.634E-6	1.458E-2	1.418E-4	1.224E-3	6	61	EPS15,FMR1,UBAP1,NUP42,UBA52,AAAS
GO: Biological Process	GO:0001736	establishment of planar polarity		4.644E-6	1.461E-2	1.418E-4	1.224E-3	8	132	PSMA2,PSMA5,PSMB1,PSMB2,PSMC2,PSMC3,ALMS1,CLTC
GO: Biological Process	GO:0048285	organelle fission		4.690E-6	1.475E-2	1.419E-4	1.224E-3	25	1301	TOM1L2,MRE11,CNOT11,CEP85,CALR,PSMA2,PSMA5,TOM1L1,PSMB1,PSMB2,PSMC2,PSMC3,DDB1,ACTR2,TYMS,AAAS,ALMS1,ZPR1,DHFR,BUB1,CLTC,CNOT1,CEP97,VCP,BORA
GO: Biological Process	GO:0007164	establishment of tissue polarity		4.912E-6	1.545E-2	1.472E-4	1.270E-3	8	133	PSMA2,PSMA5,PSMB1,PSMB2,PSMC2,PSMC3,ALMS1,CLTC
GO: Biological Process	GO:0045089	positive regulation of innate immune response		5.114E-6	1.609E-2	1.518E-4	1.310E-3	13	396	PSMA2,PSMA5,PSMB1,PSMB2,PSMC2,PSMC3,TAB2,PJA2,UBA52,NFKB1,TAB1,PUM1,MAP3K7
GO: Biological Process	GO:0070647	protein modification by small protein conjugation or removal		5.238E-6	1.648E-2	1.540E-4	1.329E-3	23	1138	USP13,PSMA2,PSMA5,PSMB1,PSMB2,PSMC2,PSMC3,NUP42,UBXN1,DDB1,PJA2,USP5,UBA52,UBA1,AAAS,PLAA,RACK1,ATXN3,N4BP1,TAB1,PJA1,MAP3K7,VCP
GO: Biological Process	GO:0000289	nuclear-transcribed mRNA poly(A) tail shortening		6.095E-6	1.918E-2	1.776E-4	1.533E-3	5	37	CNOT11,TNRC6B,TNRC6C,TNRC6A,CNOT1
GO: Biological Process	GO:0010972	negative regulation of G2/M transition of mitotic cell cycle		6.320E-6	1.988E-2	1.824E-4	1.575E-3	7	98	MRE11,PSMA2,PSMA5,PSMB1,PSMB2,PSMC2,PSMC3
GO: Biological Process	GO:0006521	regulation of cellular amino acid metabolic process		6.735E-6	2.119E-2	1.916E-4	1.654E-3	6	65	PSMA2,PSMA5,PSMB1,PSMB2,PSMC2,PSMC3
GO: Biological Process	GO:0002474	antigen processing and presentation of peptide antigen via MHC class I		6.761E-6	2.127E-2	1.916E-4	1.654E-3	7	99	CALR,PSMA2,PSMA5,PSMB1,PSMB2,PSMC2,PSMC3
GO: Biological Process	GO:1900153	positive regulation of nuclear-transcribed mRNA catabolic process, deadenylation-dependent decay		6.891E-6	2.168E-2	1.936E-4	1.671E-3	4	18	TNRC6B,TNRC6C,TNRC6A,CNOT1
GO: Biological Process	GO:0042176	regulation of protein catabolic process		7.433E-6	2.339E-2	2.070E-4	1.786E-3	13	410	USP13,FMR1,PSMC2,UBXN1,DDB1,USP5,STX5,RACK1,ATXN3,N4BP1,HSP90AB2P,VCP,HSP90AB3P
GO: Biological Process	GO:0042558	pteridine-containing compound metabolic process		7.960E-6	2.504E-2	2.197E-4	1.896E-3	5	39	MTHFD1L,TYMS,DHFR,MTR,ATIC
GO: Biological Process	GO:0044772	mitotic cell cycle phase transition		9.105E-6	2.864E-2	2.491E-4	2.150E-3	16	622	MRE11,CNOT11,PSMA2,PSMA5,PSMB1,PSMB2,PSMC2,PSMC3,DDB1,TYMS,ALMS1,ZPR1,DHFR,BUB1,CNOT1,BORA
GO: Biological Process	GO:0002833	positive regulation of response to biotic stimulus		9.376E-6	2.950E-2	2.543E-4	2.195E-3	13	419	PSMA2,PSMA5,PSMB1,PSMB2,PSMC2,PSMC3,TAB2,PJA2,UBA52,NFKB1,TAB1,PUM1,MAP3K7
GO: Biological Process	GO:0045930	negative regulation of mitotic cell cycle		1.000E-5	3.146E-2	2.689E-4	2.321E-3	12	359	TOM1L2,MRE11,CNOT11,PSMA2,PSMA5,TOM1L1,PSMB1,PSMB2,PSMC2,PSMC3,BUB1,CNOT1
GO: Biological Process	GO:0043312	neutrophil degranulation		1.019E-5	3.206E-2	2.717E-4	2.345E-3	14	488	GPI,IMPDH2,PSMA2,PSMA5,PSMB1,TOM1,PSMC2,PSMC3,GDI2,ACTR2,NFKB1,PYGL,VCP,VAT1
GO: Biological Process	GO:1900151	regulation of nuclear-transcribed mRNA catabolic process, deadenylation-dependent decay		1.079E-5	3.395E-2	2.829E-4	2.442E-3	4	20	TNRC6B,TNRC6C,TNRC6A,CNOT1
GO: Biological Process	GO:0046112	nucleobase biosynthetic process		1.079E-5	3.395E-2	2.829E-4	2.442E-3	4	20	CAD,MTHFD1L,HPRT1,UMPS
GO: Biological Process	GO:0002283	neutrophil activation involved in immune response		1.092E-5	3.435E-2	2.839E-4	2.450E-3	14	491	GPI,IMPDH2,PSMA2,PSMA5,PSMB1,TOM1,PSMC2,PSMC3,GDI2,ACTR2,NFKB1,PYGL,VCP,VAT1
GO: Biological Process	GO:1902750	negative regulation of cell cycle G2/M phase transition		1.276E-5	4.014E-2	3.290E-4	2.840E-3	7	109	MRE11,PSMA2,PSMA5,PSMB1,PSMB2,PSMC2,PSMC3
GO: Biological Process	GO:0009112	nucleobase metabolic process		1.301E-5	4.092E-2	3.310E-4	2.857E-3	5	43	CAD,MTHFD1L,TYMS,HPRT1,UMPS
GO: Biological Process	GO:1902036	regulation of hematopoietic stem cell differentiation		1.325E-5	4.168E-2	3.310E-4	2.857E-3	6	73	PSMA2,PSMA5,PSMB1,PSMB2,PSMC2,PSMC3
GO: Biological Process	GO:0009127	purine nucleoside monophosphate biosynthetic process		1.326E-5	4.171E-2	3.310E-4	2.857E-3	4	21	IMPDH2,ADSS2,HPRT1,ATIC
GO: Biological Process	GO:0009168	purine ribonucleoside monophosphate biosynthetic process		1.326E-5	4.171E-2	3.310E-4	2.857E-3	4	21	IMPDH2,ADSS2,HPRT1,ATIC
GO: Biological Process	GO:0042119	neutrophil activation		1.399E-5	4.401E-2	3.466E-4	2.991E-3	14	502	GPI,IMPDH2,PSMA2,PSMA5,PSMB1,TOM1,PSMC2,PSMC3,GDI2,ACTR2,NFKB1,PYGL,VCP,VAT1
GO: Biological Process	GO:1902579	multi-organism localization		1.433E-5	4.509E-2	3.492E-4	3.014E-3	6	74	EPS15,FMR1,UBAP1,NUP42,UBA52,AAAS
GO: Biological Process	GO:0044766	multi-organism transport		1.433E-5	4.509E-2	3.492E-4	3.014E-3	6	74	EPS15,FMR1,UBAP1,NUP42,UBA52,AAAS
GO: Biological Process	GO:0001738	morphogenesis of a polarized epithelium		1.443E-5	4.540E-2	3.492E-4	3.014E-3	8	154	PSMA2,PSMA5,PSMB1,PSMB2,PSMC2,PSMC3,ALMS1,CLTC
GO: Biological Process	GO:0090263	positive regulation of canonical Wnt signaling pathway		1.513E-5	4.758E-2	3.615E-4	3.120E-3	8	155	PSMA2,PSMA5,PSMB1,PSMB2,PSMC2,PSMC3,NFKB1,VCP
GO: Biological Process	GO:0060071	Wnt signaling pathway, planar cell polarity pathway		1.524E-5	4.795E-2	3.615E-4	3.120E-3	7	112	PSMA2,PSMA5,PSMB1,PSMB2,PSMC2,PSMC3,CLTC
GO: Biological Process	GO:0002446	neutrophil mediated immunity		1.528E-5	4.808E-2	3.615E-4	3.120E-3	14	506	GPI,IMPDH2,PSMA2,PSMA5,PSMB1,TOM1,PSMC2,PSMC3,GDI2,ACTR2,NFKB1,PYGL,VCP,VAT1
GO: Biological Process	GO:0036230	granulocyte activation		1.597E-5	5.024E-2	3.749E-4	3.236E-3	14	508	GPI,IMPDH2,PSMA2,PSMA5,PSMB1,TOM1,PSMC2,PSMC3,GDI2,ACTR2,NFKB1,PYGL,VCP,VAT1
GO: Biological Process	GO:1901800	positive regulation of proteasomal protein catabolic process		1.615E-5	5.081E-2	3.764E-4	3.249E-3	7	113	USP13,FMR1,PSMC2,USP5,RACK1,ATXN3,VCP
GO: Biological Process	GO:0090175	regulation of establishment of planar polarity		1.711E-5	5.382E-2	3.940E-4	3.401E-3	7	114	PSMA2,PSMA5,PSMB1,PSMB2,PSMC2,PSMC3,CLTC
GO: Biological Process	GO:0006913	nucleocytoplasmic transport		1.716E-5	5.398E-2	3.940E-4	3.401E-3	12	379	TNPO1,IPO8,IPO7,CALR,RBM4,UPF1,NUP42,TARDBP,AAAS,IPO9,SMG7,ZPR1
GO: Biological Process	GO:0019693	ribose phosphate metabolic process		1.831E-5	5.760E-2	4.174E-4	3.603E-3	15	585	GPI,CAD,IMPDH2,PDHB,NUP42,PGK1,AAAS,ADSS2,TKT,HPRT1,PYGL,UMPS,ATIC,HSD17B4,VCP
GO: Biological Process	GO:0051169	nuclear transport		1.855E-5	5.836E-2	4.198E-4	3.624E-3	12	382	TNPO1,IPO8,IPO7,CALR,RBM4,UPF1,NUP42,TARDBP,AAAS,IPO9,SMG7,ZPR1
GO: Biological Process	GO:0046654	tetrahydrofolate biosynthetic process		1.910E-5	6.009E-2	4.292E-4	3.705E-3	3	8	MTHFD1L,DHFR,ATIC
GO: Cellular Component	GO:0000502	proteasome complex		4.546E-7	2.096E-4	2.269E-5	1.523E-4	7	67	PSMA2,PSMA5,PSMB1,PSMB2,PSMC2,PSMC3,VCP
GO: Biological Process	GO:1901991	negative regulation of mitotic cell cycle phase transition		1.950E-5	6.135E-2	4.320E-4	3.729E-3	10	264	MRE11,CNOT11,PSMA2,PSMA5,PSMB1,PSMB2,PSMC2,PSMC3,BUB1,CNOT1
GO: Biological Process	GO:0043618	regulation of transcription from RNA polymerase II promoter in response to stress		2.951E-5	9.283E-2	6.483E-4	5.596E-3	7	124	PSMA2,PSMA5,PSMB1,PSMB2,PSMC2,PSMC3,UBA52
GO: Biological Process	GO:0060218	hematopoietic stem cell differentiation		2.968E-5	9.336E-2	6.483E-4	5.596E-3	6	84	PSMA2,PSMA5,PSMB1,PSMB2,PSMC2,PSMC3
GO: Biological Process	GO:0046390	ribose phosphate biosynthetic process		3.116E-5	9.802E-2	6.760E-4	5.834E-3	11	339	CAD,IMPDH2,PDHB,PGK1,ADSS2,TKT,HPRT1,PYGL,UMPS,ATIC,VCP
GO: Biological Process	GO:0045088	regulation of innate immune response		3.493E-5	1.099E-1	7.503E-4	6.476E-3	13	475	PSMA2,PSMA5,PSMB1,PSMB2,PSMC2,PSMC3,TAB2,PJA2,UBA52,NFKB1,TAB1,PUM1,MAP3K7
GO: Biological Process	GO:0032446	protein modification by small protein conjugation		3.508E-5	1.104E-1	7.503E-4	6.476E-3	19	935	PSMA2,PSMA5,PSMB1,PSMB2,PSMC2,PSMC3,NUP42,UBXN1,DDB1,PJA2,USP5,UBA52,UBA1,AAAS,PLAA,RACK1,N4BP1,PJA1,VCP
GO: Biological Process	GO:0043299	leukocyte degranulation		3.530E-5	1.110E-1	7.503E-4	6.476E-3	14	546	GPI,IMPDH2,PSMA2,PSMA5,PSMB1,TOM1,PSMC2,PSMC3,GDI2,ACTR2,NFKB1,PYGL,VCP,VAT1
GO: Biological Process	GO:1901988	negative regulation of cell cycle phase transition		3.634E-5	1.143E-1	7.673E-4	6.623E-3	10	284	MRE11,CNOT11,PSMA2,PSMA5,PSMB1,PSMB2,PSMC2,PSMC3,BUB1,CNOT1
GO: Biological Process	GO:0002478	antigen processing and presentation of exogenous peptide antigen		3.928E-5	1.236E-1	8.238E-4	7.110E-3	8	177	CALR,PSMA2,PSMA5,PSMB1,PSMB2,PSMC2,PSMC3,CLTC
GO: Biological Process	GO:1903052	positive regulation of proteolysis involved in cellular protein catabolic process		3.997E-5	1.258E-1	8.328E-4	7.188E-3	7	130	USP13,FMR1,PSMC2,USP5,RACK1,ATXN3,VCP
GO: Biological Process	GO:0009396	folic acid-containing compound biosynthetic process		4.051E-5	1.274E-1	8.384E-4	7.236E-3	3	10	MTHFD1L,DHFR,ATIC
GO: Biological Process	GO:0043620	regulation of DNA-templated transcription in response to stress		4.198E-5	1.321E-1	8.632E-4	7.451E-3	7	131	PSMA2,PSMA5,PSMB1,PSMB2,PSMC2,PSMC3,UBA52
GO: Biological Process	GO:0062012	regulation of small molecule metabolic process		4.235E-5	1.332E-1	8.652E-4	7.468E-3	13	484	PSMA2,PSMA5,PSMB1,PSMB2,PSMC2,PSMC3,NUP42,IDI1,DDB1,AAAS,NFKB1,CLTC,VCP
GO: Biological Process	GO:0002275	myeloid cell activation involved in immune response		4.382E-5	1.378E-1	8.893E-4	7.676E-3	14	557	GPI,IMPDH2,PSMA2,PSMA5,PSMB1,TOM1,PSMC2,PSMC3,GDI2,ACTR2,NFKB1,PYGL,VCP,VAT1
GO: Biological Process	GO:0045732	positive regulation of protein catabolic process		4.413E-5	1.388E-1	8.899E-4	7.681E-3	9	233	USP13,FMR1,PSMC2,DDB1,USP5,STX5,RACK1,ATXN3,VCP
GO: Biological Process	GO:0006457	protein folding		4.562E-5	1.435E-1	9.141E-4	7.890E-3	9	234	CALR,UBXN1,TTC1,DNAJC7,GANAB,SH3GLB1,HSP90AB2P,VCP,HSP90AB3P
GO: Biological Process	GO:1901532	regulation of hematopoietic progenitor cell differentiation		4.673E-5	1.470E-1	9.304E-4	8.030E-3	6	91	PSMA2,PSMA5,PSMB1,PSMB2,PSMC2,PSMC3
GO: Biological Process	GO:0006730	one-carbon metabolic process		5.034E-5	1.584E-1	9.960E-4	8.597E-3	4	29	MTHFD1L,TYMS,DHFR,AHCY
GO: Biological Process	GO:0019884	antigen processing and presentation of exogenous antigen		5.170E-5	1.627E-1	1.017E-3	8.775E-3	8	184	CALR,PSMA2,PSMA5,PSMB1,PSMB2,PSMC2,PSMC3,CLTC
GO: Biological Process	GO:0075733	intracellular transport of virus		5.225E-5	1.644E-1	1.021E-3	8.812E-3	5	57	FMR1,UBAP1,NUP42,UBA52,AAAS
GO: Biological Process	GO:0002444	myeloid leukocyte mediated immunity		5.408E-5	1.702E-1	1.050E-3	9.066E-3	14	568	GPI,IMPDH2,PSMA2,PSMA5,PSMB1,TOM1,PSMC2,PSMC3,GDI2,ACTR2,NFKB1,PYGL,VCP,VAT1
GO: Biological Process	GO:0016197	endosomal transport		5.549E-5	1.746E-1	1.071E-3	9.245E-3	9	240	EPS15,TOM1,UBAP1,PICALM,UBA52,STX5,ALMS1,CLTC,VCP
GO: Biological Process	GO:0030177	positive regulation of Wnt signaling pathway		5.795E-5	1.823E-1	1.112E-3	9.595E-3	8	187	PSMA2,PSMA5,PSMB1,PSMB2,PSMC2,PSMC3,NFKB1,VCP
Pathway	1270296	Regulation of activated PAK-2p34 by proteasome mediated degradation	BioSystems: REACTOME	4.187E-7	5.129E-4	2.516E-5	1.935E-4	7	53	PSMA2,PSMA5,PSMB1,PSMB2,PSMC2,PSMC3,UBA52
GO: Biological Process	GO:0044106	cellular amine metabolic process		6.407E-5	2.016E-1	1.214E-3	1.048E-2	7	140	PSMA2,PSMA5,PSMB1,PSMB2,PSMC2,PSMC3,HPRT1
GO: Biological Process	GO:1905330	regulation of morphogenesis of an epithelium		6.725E-5	2.116E-1	1.264E-3	1.091E-2	8	191	MAGED1,PSMA2,PSMA5,PSMB1,PSMB2,PSMC2,PSMC3,CLTC
GO: Biological Process	GO:1905114	cell surface receptor signaling pathway involved in cell-cell signaling		6.749E-5	2.123E-1	1.264E-3	1.091E-2	16	734	PSMA2,PSMA5,PSMB1,PSMB2,PSMC2,PSMC3,TNRC6B,TNRC6C,DDB1,UBA52,RACK1,NFKB1,CLTC,TNRC6A,MAP3K7,VCP
GO: Biological Process	GO:0006508	proteolysis		6.830E-5	2.149E-1	1.271E-3	1.097E-2	29	1915	GPI,USP13,FMR1,PSMA2,PSMA5,TOM1L1,PSMB1,PSMB2,PSMC2,PSMC3,UBAP1,UBXN1,DDB1,PICALM,PGK1,LAP3,USP5,UBA52,SH3GLB1,PLAA,RACK1,NFKB1,ATXN3,N4BP1,TAB1,HSP90AB2P,MAP3K7,VCP,HSP90AB3P
GO: Biological Process	GO:1901987	regulation of cell cycle phase transition		6.927E-5	2.179E-1	1.282E-3	1.106E-2	13	508	MRE11,CNOT11,PSMA2,STXBP4,PSMA5,PSMB1,PSMB2,PSMC2,PSMC3,DDB1,ALMS1,BUB1,CNOT1
GO: Biological Process	GO:0046394	carboxylic acid biosynthetic process		7.202E-5	2.266E-1	1.325E-3	1.144E-2	11	372	PSAT1,CAD,MTHFD1L,AASDHPPT,NFKB1,DHFR,CLTC,MTR,ATIC,HSD17B4,GOT1
GO: Biological Process	GO:0016053	organic acid biosynthetic process		7.376E-5	2.321E-1	1.349E-3	1.164E-2	11	373	PSAT1,CAD,MTHFD1L,AASDHPPT,NFKB1,DHFR,CLTC,MTR,ATIC,HSD17B4,GOT1
GO: Biological Process	GO:0048002	antigen processing and presentation of peptide antigen		7.501E-5	2.360E-1	1.364E-3	1.177E-2	8	194	CALR,PSMA2,PSMA5,PSMB1,PSMB2,PSMC2,PSMC3,CLTC
GO: Biological Process	GO:0002757	immune response-activating signal transduction		7.764E-5	2.443E-1	1.404E-3	1.212E-2	15	664	PSMA2,PSMA5,PSMB1,PSMB2,PSMC2,PSMC3,TAB2,ACTR2,PJA2,UBA52,NFKB1,EIF2B3,TAB1,PUM1,MAP3K7
GO: Biological Process	GO:0038061	NIK/NF-kappaB signaling		8.059E-5	2.535E-1	1.449E-3	1.250E-2	8	196	CALR,PSMA2,PSMA5,PSMB1,PSMB2,PSMC2,PSMC3,MAP3K7
GO: Biological Process	GO:0006906	vesicle fusion		8.953E-5	2.817E-1	1.600E-3	1.381E-2	19	1003	GPI,FMR1,IMPDH2,CALR,PSMA2,ANXA5,PSMA5,PSMB1,TOM1,PSMC2,PSMC3,SNAP47,GDI2,ACTR2,STX5,NFKB1,PYGL,VCP,VAT1
GO: Biological Process	GO:0045055	regulated exocytosis		9.401E-5	2.958E-1	1.670E-3	1.442E-2	17	837	GPI,FMR1,IMPDH2,PSMA2,ANXA5,PSMA5,PSMB1,TOM1,PSMC2,PSMC3,SNAP47,GDI2,ACTR2,NFKB1,PYGL,VCP,VAT1
GO: Biological Process	GO:0009308	amine metabolic process		9.488E-5	2.985E-1	1.670E-3	1.442E-2	7	149	PSMA2,PSMA5,PSMB1,PSMB2,PSMC2,PSMC3,HPRT1
GO: Biological Process	GO:0046040	IMP metabolic process		9.504E-5	2.990E-1	1.670E-3	1.442E-2	3	13	ADSS2,HPRT1,ATIC
GO: Biological Process	GO:0045786	negative regulation of cell cycle		9.630E-5	3.030E-1	1.683E-3	1.452E-2	15	677	TOM1L2,MRE11,CNOT11,IPO7,CALR,PSMA2,PSMA5,TOM1L1,PSMB1,PSMB2,PSMC2,PSMC3,WDR6,BUB1,CNOT1
GO: Biological Process	GO:0090174	organelle membrane fusion		9.681E-5	3.046E-1	1.683E-3	1.452E-2	19	1009	GPI,FMR1,IMPDH2,CALR,PSMA2,ANXA5,PSMA5,PSMB1,TOM1,PSMC2,PSMC3,SNAP47,GDI2,ACTR2,STX5,NFKB1,PYGL,VCP,VAT1
GO: Biological Process	GO:1901607	alpha-amino acid biosynthetic process		9.849E-5	3.098E-1	1.693E-3	1.461E-2	5	65	PSAT1,CAD,AASDHPPT,MTR,GOT1
GO: Biological Process	GO:0002753	cytoplasmic pattern recognition receptor signaling pathway		9.849E-5	3.098E-1	1.693E-3	1.461E-2	5	65	TAB2,UBA52,TAB1,PUM1,MAP3K7
GO: Biological Process	GO:0000086	G2/M transition of mitotic cell cycle		1.024E-4	3.222E-1	1.743E-3	1.505E-2	9	260	MRE11,PSMA2,PSMA5,PSMB1,PSMB2,PSMC2,PSMC3,ALMS1,BORA
GO: Biological Process	GO:0009628	response to abiotic stimulus		1.025E-4	3.225E-1	1.743E-3	1.505E-2	23	1375	FMR1,RBM4,PSMA2,PSMA5,PSMB1,PSMB2,PSMC2,PSMC3,NUP42,DNAJC7,DDB1,PGK1,UBA52,AAAS,ADSS2,EIF2S1,NFKB1,EIF2B3,AHCY,ATXN3,N4BP1,GOT1,VCP
GO: Biological Process	GO:1903364	positive regulation of cellular protein catabolic process		1.031E-4	3.245E-1	1.745E-3	1.506E-2	7	151	USP13,FMR1,PSMC2,USP5,RACK1,ATXN3,VCP
GO: Biological Process	GO:0002274	myeloid leukocyte activation		1.062E-4	3.340E-1	1.786E-3	1.542E-2	15	683	GPI,IMPDH2,PSMA2,PSMA5,PSMB1,TOM1,PSMC2,PSMC3,GDI2,ACTR2,PJA2,NFKB1,PYGL,VCP,VAT1
GO: Biological Process	GO:0071108	protein K48-linked deubiquitination		1.074E-4	3.378E-1	1.797E-3	1.551E-2	4	35	USP13,UBXN1,USP5,ATXN3
GO: Biological Process	GO:0010389	regulation of G2/M transition of mitotic cell cycle		1.139E-4	3.583E-1	1.896E-3	1.636E-2	8	206	MRE11,PSMA2,PSMA5,PSMB1,PSMB2,PSMC2,PSMC3,ALMS1
GO: Biological Process	GO:0016567	protein ubiquitination		1.165E-4	3.664E-1	1.929E-3	1.665E-2	17	852	PSMA2,PSMA5,PSMB1,PSMB2,PSMC2,PSMC3,UBXN1,DDB1,PJA2,USP5,UBA52,UBA1,PLAA,RACK1,N4BP1,PJA1,VCP
GO: Biological Process	GO:0070423	nucleotide-binding oligomerization domain containing signaling pathway		1.201E-4	3.779E-1	1.973E-3	1.703E-2	4	36	TAB2,UBA52,TAB1,MAP3K7
GO: Biological Process	GO:0050851	antigen receptor-mediated signaling pathway		1.204E-4	3.789E-1	1.973E-3	1.703E-2	10	328	PSMA2,PSMA5,PSMB1,PSMB2,PSMC2,PSMC3,TAB2,NFKB1,EIF2B3,MAP3K7
GO: Biological Process	GO:0043648	dicarboxylic acid metabolic process		1.279E-4	4.023E-1	2.084E-3	1.799E-2	6	109	MTHFD1L,IDH3A,ADSS2,DHFR,ATIC,GOT1
GO: Biological Process	GO:0031330	negative regulation of cellular catabolic process		1.288E-4	4.052E-1	2.089E-3	1.803E-2	9	268	FMR1,TAB2,UBXN1,TARDBP,LRPPRC,WDR6,N4BP1,HSP90AB2P,HSP90AB3P
GO: Biological Process	GO:0048284	organelle fusion		1.298E-4	4.084E-1	2.095E-3	1.808E-2	19	1032	GPI,FMR1,IMPDH2,CALR,PSMA2,ANXA5,PSMA5,PSMB1,TOM1,PSMC2,PSMC3,SNAP47,GDI2,ACTR2,STX5,NFKB1,PYGL,VCP,VAT1
GO: Biological Process	GO:0035872	nucleotide-binding domain, leucine rich repeat containing receptor signaling pathway		1.339E-4	4.214E-1	2.139E-3	1.846E-2	4	37	TAB2,UBA52,TAB1,MAP3K7
GO: Biological Process	GO:0002755	MyD88-dependent toll-like receptor signaling pathway		1.339E-4	4.214E-1	2.139E-3	1.846E-2	4	37	TAB2,UBA52,TAB1,MAP3K7
GO: Biological Process	GO:1901990	regulation of mitotic cell cycle phase transition		1.357E-4	4.270E-1	2.156E-3	1.861E-2	12	470	MRE11,CNOT11,PSMA2,PSMA5,PSMB1,PSMB2,PSMC2,PSMC3,DDB1,ALMS1,BUB1,CNOT1
GO: Biological Process	GO:0002764	immune response-regulating signaling pathway		1.369E-4	4.307E-1	2.164E-3	1.868E-2	15	699	PSMA2,PSMA5,PSMB1,PSMB2,PSMC2,PSMC3,TAB2,ACTR2,PJA2,UBA52,NFKB1,EIF2B3,TAB1,PUM1,MAP3K7
GO: Biological Process	GO:0007223	Wnt signaling pathway, calcium modulating pathway		1.489E-4	4.684E-1	2.330E-3	2.011E-2	4	38	TNRC6B,TNRC6C,TNRC6A,MAP3K7
GO: Biological Process	GO:0044205	'de novo' UMP biosynthetic process		1.494E-4	4.699E-1	2.330E-3	2.011E-2	2	3	CAD,UMPS
GO: Biological Process	GO:0042559	pteridine-containing compound biosynthetic process		1.496E-4	4.708E-1	2.330E-3	2.011E-2	3	15	MTHFD1L,DHFR,ATIC
GO: Biological Process	GO:0055086	nucleobase-containing small molecule metabolic process		1.556E-4	4.895E-1	2.412E-3	2.081E-2	16	789	GPI,CAD,IMPDH2,PDHB,MTHFD1L,NUP42,PGK1,TYMS,AAAS,ADSS2,HPRT1,AHCY,UMPS,ATIC,HSD17B4,VCP
GO: Biological Process	GO:0071456	cellular response to hypoxia		1.578E-4	4.966E-1	2.430E-3	2.097E-2	8	216	PSMA2,PSMA5,PSMB1,PSMB2,PSMC2,PSMC3,PGK1,UBA52
GO: Biological Process	GO:0031349	positive regulation of defense response		1.583E-4	4.981E-1	2.430E-3	2.097E-2	13	552	PSMA2,PSMA5,PSMB1,PSMB2,PSMC2,PSMC3,TAB2,PJA2,UBA52,NFKB1,TAB1,PUM1,MAP3K7
GO: Biological Process	GO:0009116	nucleoside metabolic process		1.636E-4	5.147E-1	2.499E-3	2.157E-2	6	114	CAD,IMPDH2,HPRT1,AHCY,UMPS,ATIC
GO: Biological Process	GO:0050792	regulation of viral process		1.681E-4	5.289E-1	2.555E-3	2.205E-2	8	218	MRE11,FMR1,POLR2B,POLR2C,PSMC3,DDB1,STAU1,TARDBP
GO: Biological Process	GO:0002831	regulation of response to biotic stimulus		1.699E-4	5.347E-1	2.570E-3	2.219E-2	13	556	PSMA2,PSMA5,PSMB1,PSMB2,PSMC2,PSMC3,TAB2,PJA2,UBA52,NFKB1,TAB1,PUM1,MAP3K7
GO: Biological Process	GO:0006283	transcription-coupled nucleotide-excision repair		1.711E-4	5.384E-1	2.571E-3	2.219E-2	5	73	POLR2B,POLR2C,RFC5,DDB1,UBA52
GO: Biological Process	GO:0006289	nucleotide-excision repair		1.716E-4	5.399E-1	2.571E-3	2.219E-2	6	115	POLR2B,POLR2C,RFC5,DDB1,UBA52,ATXN3
GO: Biological Process	GO:0044839	cell cycle G2/M phase transition		1.742E-4	5.480E-1	2.597E-3	2.242E-2	9	279	MRE11,PSMA2,PSMA5,PSMB1,PSMB2,PSMC2,PSMC3,ALMS1,BORA
GO: Biological Process	GO:0019058	viral life cycle		1.815E-4	5.711E-1	2.682E-3	2.315E-2	10	345	MRE11,EPS15,FMR1,UBAP1,NUP42,DDB1,STAU1,UBA52,AAAS,VCP
GO: Biological Process	GO:0002429	immune response-activating cell surface receptor signaling pathway		1.816E-4	5.712E-1	2.682E-3	2.315E-2	12	485	PSMA2,PSMA5,PSMB1,PSMB2,PSMC2,PSMC3,TAB2,ACTR2,NFKB1,EIF2B3,TAB1,MAP3K7
GO: Biological Process	GO:0009130	pyrimidine nucleoside monophosphate biosynthetic process		1.832E-4	5.764E-1	2.693E-3	2.325E-2	3	16	CAD,TYMS,UMPS
GO: Biological Process	GO:1902749	regulation of cell cycle G2/M phase transition		1.963E-4	6.174E-1	2.872E-3	2.479E-2	8	223	MRE11,PSMA2,PSMA5,PSMB1,PSMB2,PSMC2,PSMC3,ALMS1
GO: Biological Process	GO:0009163	nucleoside biosynthetic process		2.009E-4	6.321E-1	2.913E-3	2.514E-2	4	41	CAD,IMPDH2,HPRT1,UMPS
GO: Biological Process	GO:0009167	purine ribonucleoside monophosphate metabolic process		2.009E-4	6.321E-1	2.913E-3	2.514E-2	4	41	IMPDH2,ADSS2,HPRT1,ATIC
GO: Biological Process	GO:0051092	positive regulation of NF-kappaB transcription factor activity		2.110E-4	6.638E-1	3.045E-3	2.628E-2	12	493	CALR,PSMA2,PSMA5,PSMB1,PSMB2,PSMC2,PSMC3,TAB2,UBA52,NFKB1,TAB1,MAP3K7
GO: Biological Process	GO:0033209	tumor necrosis factor-mediated signaling pathway		2.149E-4	6.761E-1	3.087E-3	2.664E-2	7	170	PSMA2,PSMA5,PSMB1,PSMB2,PSMC2,PSMC3,RACK1
GO: Biological Process	GO:0009126	purine nucleoside monophosphate metabolic process		2.208E-4	6.948E-1	3.138E-3	2.709E-2	4	42	IMPDH2,ADSS2,HPRT1,ATIC
GO: Biological Process	GO:0009129	pyrimidine nucleoside monophosphate metabolic process		2.213E-4	6.963E-1	3.138E-3	2.709E-2	3	17	CAD,TYMS,UMPS
GO: Biological Process	GO:0036294	cellular response to decreased oxygen levels		2.215E-4	6.967E-1	3.138E-3	2.709E-2	8	227	PSMA2,PSMA5,PSMB1,PSMB2,PSMC2,PSMC3,PGK1,UBA52
GO: Biological Process	GO:2000027	regulation of animal organ morphogenesis		2.263E-4	7.120E-1	3.193E-3	2.756E-2	9	289	MAGED1,PSMA2,PSMA5,PSMB1,NACA,PSMB2,PSMC2,PSMC3,CLTC
GO: Biological Process	GO:0009259	ribonucleotide metabolic process		2.396E-4	7.539E-1	3.366E-3	2.905E-2	13	576	GPI,CAD,IMPDH2,PDHB,NUP42,PGK1,AAAS,ADSS2,HPRT1,UMPS,ATIC,HSD17B4,VCP
GO: Biological Process	GO:0043903	regulation of symbiotic process		2.566E-4	8.074E-1	3.576E-3	3.087E-2	8	232	MRE11,FMR1,POLR2B,POLR2C,PSMC3,DDB1,STAU1,TARDBP
GO: Biological Process	GO:0034976	response to endoplasmic reticulum stress		2.569E-4	8.082E-1	3.576E-3	3.087E-2	9	294	USP13,CALR,SRPRA,UBXN1,TARDBP,RACK1,EIF2S1,ATXN3,VCP
GO: Biological Process	GO:0034622	cellular protein-containing complex assembly		2.673E-4	8.409E-1	3.704E-3	3.197E-2	21	1277	MRE11,EPS15,EDC3,CALR,PSMC2,PSMC3,SRP54,EIF2S3B,PATL1,SNAP47,DDB1,PICALM,ACTR2,DHX30,UBA52,SMG7,TELO2,EIF2S1,CLTC,HAX1,CNOT1
GO: Biological Process	GO:2000736	regulation of stem cell differentiation		2.700E-4	8.494E-1	3.726E-3	3.216E-2	6	125	PSMA2,PSMA5,PSMB1,PSMB2,PSMC2,PSMC3
GO: Biological Process	GO:0005975	carbohydrate metabolic process		2.718E-4	8.552E-1	3.734E-3	3.223E-2	14	663	GPI,PDHB,OCRL,NUP42,IDH3A,DDB1,PGK1,AAAS,GANAB,TKT,NFKB1,CLTC,PYGL,GOT1
GO: Biological Process	GO:0019882	antigen processing and presentation		2.798E-4	8.804E-1	3.828E-3	3.304E-2	8	235	CALR,PSMA2,PSMA5,PSMB1,PSMB2,PSMC2,PSMC3,CLTC
GO: Biological Process	GO:0080134	regulation of response to stress		2.841E-4	8.939E-1	3.870E-3	3.340E-2	25	1671	TPT1,USP13,FMR1,PSMA2,ANXA5,PSMA5,PSMB1,PSMB2,PSMC2,PSMC3,TAB2,NUP42,UBXN1,DNAJC7,ACTR2,PJA2,UBA52,AAAS,RACK1,NFKB1,DHFR,ATXN3,TAB1,PUM1,MAP3K7
GO: Biological Process	GO:1901659	glycosyl compound biosynthetic process		2.892E-4	9.097E-1	3.919E-3	3.383E-2	4	45	CAD,IMPDH2,HPRT1,UMPS
GO: Biological Process	GO:0008652	cellular amino acid biosynthetic process		2.954E-4	9.294E-1	3.919E-3	3.383E-2	5	82	PSAT1,CAD,AASDHPPT,MTR,GOT1
GO: Biological Process	GO:0090407	organophosphate biosynthetic process		2.964E-4	9.326E-1	3.919E-3	3.383E-2	15	751	CAD,IMPDH2,PDHB,OCRL,IDI1,PGK1,TYMS,SH3GLB1,ADSS2,TKT,HPRT1,PYGL,UMPS,ATIC,VCP
Pathway	1269637	GLI3 is processed to GLI3R by the proteasome	BioSystems: REACTOME	1.396E-6	1.710E-3	3.491E-5	2.684E-4	7	63	PSMA2,PSMA5,PSMB1,PSMB2,PSMC2,PSMC3,UBA52
GO: Biological Process	GO:0046726	positive regulation by virus of viral protein levels in host cell		2.974E-4	9.355E-1	3.919E-3	3.383E-2	2	4	DDB1,STAU1
GO: Biological Process	GO:0046452	dihydrofolate metabolic process		2.974E-4	9.355E-1	3.919E-3	3.383E-2	2	4	DHFR,ATIC
GO: Biological Process	GO:0006177	GMP biosynthetic process		2.974E-4	9.355E-1	3.919E-3	3.383E-2	2	4	IMPDH2,HPRT1
GO: Biological Process	GO:0022613	ribonucleoprotein complex biogenesis		2.978E-4	9.367E-1	3.919E-3	3.383E-2	12	512	EDC3,NOB1,EIF2S3B,PATL1,DIS3,TBL3,DHX30,IPO9,WDR75,EIF2S1,LAS1L,CNOT1
GO: Biological Process	GO:0002253	activation of immune response		3.007E-4	9.459E-1	3.941E-3	3.402E-2	15	752	PSMA2,PSMA5,PSMB1,PSMB2,PSMC2,PSMC3,TAB2,ACTR2,PJA2,UBA52,NFKB1,EIF2B3,TAB1,PUM1,MAP3K7
GO: Biological Process	GO:0031047	gene silencing by RNA		3.136E-4	9.866E-1	4.094E-3	3.533E-2	15	755	CNOT11,FMR1,IPO8,RBM4,POLR2B,POLR2C,TNRC6B,NUP42,TNRC6C,AAAS,NFKB1,TNRC6A,HELZ,PUM1,CNOT1
GO: Biological Process	GO:0061025	membrane fusion		3.167E-4	9.964E-1	4.117E-3	3.554E-2	19	1107	GPI,FMR1,IMPDH2,CALR,PSMA2,ANXA5,PSMA5,PSMB1,TOM1,PSMC2,PSMC3,SNAP47,GDI2,ACTR2,STX5,NFKB1,PYGL,VCP,VAT1
GO: Biological Process	GO:0019637	organophosphate metabolic process		3.294E-4	1.000E0	4.265E-3	3.681E-2	20	1203	GPI,CAD,IMPDH2,PDHB,OCRL,NUP42,IDI1,PGK1,TYMS,AAAS,SH3GLB1,PLAA,ADSS2,TKT,HPRT1,PYGL,UMPS,ATIC,HSD17B4,VCP
GO: Biological Process	GO:1901135	carbohydrate derivative metabolic process		3.360E-4	1.000E0	4.322E-3	3.730E-2	21	1299	GPI,CAD,IMPDH2,PDHB,NUP42,PGK1,STT3A,TYMS,AAAS,GANAB,ADSS2,TKT,HPRT1,NFKB1,CLTC,AHCY,PYGL,UMPS,ATIC,HSD17B4,VCP
GO: Biological Process	GO:0002768	immune response-regulating cell surface receptor signaling pathway		3.366E-4	1.000E0	4.322E-3	3.730E-2	12	519	PSMA2,PSMA5,PSMB1,PSMB2,PSMC2,PSMC3,TAB2,ACTR2,NFKB1,EIF2B3,TAB1,MAP3K7
GO: Biological Process	GO:0071453	cellular response to oxygen levels		3.600E-4	1.000E0	4.604E-3	3.974E-2	8	244	PSMA2,PSMA5,PSMB1,PSMB2,PSMC2,PSMC3,PGK1,UBA52
GO: Biological Process	GO:0070987	error-free translesion synthesis		3.653E-4	1.000E0	4.634E-3	4.000E-2	3	20	RFC5,UBA52,VCP
GO: Biological Process	GO:0045947	negative regulation of translational initiation		3.653E-4	1.000E0	4.634E-3	4.000E-2	3	20	FMR1,RBM4,EIF2S1
GO: Biological Process	GO:1901698	response to nitrogen compound		3.904E-4	1.000E0	4.933E-3	4.258E-2	20	1219	GPI,USP13,CAD,FMR1,RBM4,ANXA5,STXBP4,PSMB2,UBXN1,ACTR2,TYMS,ADSS2,HPRT1,NFKB1,DHFR,EIF2B3,ATXN3,MTR,GOT1,VCP
GO: Biological Process	GO:0032103	positive regulation of response to external stimulus		4.002E-4	1.000E0	5.022E-3	4.335E-2	14	689	CALR,PSMA2,PSMA5,PSMB1,PSMB2,PSMC2,PSMC3,TAB2,PJA2,UBA52,NFKB1,TAB1,PUM1,MAP3K7
GO: Biological Process	GO:0006734	NADH metabolic process		4.023E-4	1.000E0	5.022E-3	4.335E-2	4	49	GPI,IDH3A,PGK1,VCP
GO: Biological Process	GO:0071985	multivesicular body sorting pathway		4.023E-4	1.000E0	5.022E-3	4.335E-2	4	49	TOM1L1,UBAP1,PLAA,VCP
GO: Biological Process	GO:0048729	tissue morphogenesis		4.073E-4	1.000E0	5.065E-3	4.372E-2	16	860	GPI,MAGED1,MTHFD1L,PSMA2,PSMA5,PSMB1,PSMB2,PSMC2,PSMC3,TNRC6C,GRSF1,RACK1,ALMS1,AMOT,CLTC,MAP3K7
GO: Biological Process	GO:0033962	cytoplasmic mRNA processing body assembly		4.240E-4	1.000E0	5.230E-3	4.515E-2	3	21	EDC3,PATL1,CNOT1
GO: Biological Process	GO:0072594	establishment of protein localization to organelle		4.276E-4	1.000E0	5.230E-3	4.515E-2	13	612	TNPO1,EPS15,IPO8,IPO7,SRP54,SRPRA,TARDBP,UBA52,IPO9,SH3GLB1,ZPR1,HAX1,HSD17B4
GO: Biological Process	GO:0009117	nucleotide metabolic process		4.300E-4	1.000E0	5.230E-3	4.515E-2	14	694	GPI,CAD,IMPDH2,PDHB,NUP42,PGK1,TYMS,AAAS,ADSS2,HPRT1,UMPS,ATIC,HSD17B4,VCP
GO: Biological Process	GO:0006767	water-soluble vitamin metabolic process		4.319E-4	1.000E0	5.230E-3	4.515E-2	5	89	PSAT1,MTHFD1L,AASDHPPT,DHFR,MTR
GO: Biological Process	GO:0006887	exocytosis		4.323E-4	1.000E0	5.230E-3	4.515E-2	17	953	GPI,FMR1,IMPDH2,PSMA2,ANXA5,PSMA5,PSMB1,TOM1,PSMC2,PSMC3,SNAP47,GDI2,ACTR2,NFKB1,PYGL,VCP,VAT1
GO: Biological Process	GO:0140029	exocytic process		4.323E-4	1.000E0	5.230E-3	4.515E-2	17	953	GPI,FMR1,IMPDH2,PSMA2,ANXA5,PSMA5,PSMB1,TOM1,PSMC2,PSMC3,SNAP47,GDI2,ACTR2,NFKB1,PYGL,VCP,VAT1
GO: Biological Process	GO:0099500	vesicle fusion to plasma membrane		4.323E-4	1.000E0	5.230E-3	4.515E-2	17	953	GPI,FMR1,IMPDH2,PSMA2,ANXA5,PSMA5,PSMB1,TOM1,PSMC2,PSMC3,SNAP47,GDI2,ACTR2,NFKB1,PYGL,VCP,VAT1
GO: Biological Process	GO:0072521	purine-containing compound metabolic process		4.409E-4	1.000E0	5.315E-3	4.587E-2	13	614	GPI,IMPDH2,PDHB,MTHFD1L,NUP42,PGK1,AAAS,ADSS2,HPRT1,AHCY,ATIC,HSD17B4,VCP
GO: Biological Process	GO:0006766	vitamin metabolic process		4.588E-4	1.000E0	5.509E-3	4.755E-2	6	138	PSAT1,MTHFD1L,AASDHPPT,NFKB1,DHFR,MTR
GO: Biological Process	GO:1901657	glycosyl compound metabolic process		4.767E-4	1.000E0	5.696E-3	4.916E-2	6	139	CAD,IMPDH2,HPRT1,AHCY,UMPS,ATIC
GO: Biological Process	GO:0009408	response to heat		4.780E-4	1.000E0	5.696E-3	4.916E-2	7	194	NUP42,DNAJC7,AAAS,EIF2S1,EIF2B3,ATXN3,VCP
GO: Biological Process	GO:0006753	nucleoside phosphate metabolic process		4.818E-4	1.000E0	5.720E-3	4.937E-2	14	702	GPI,CAD,IMPDH2,PDHB,NUP42,PGK1,TYMS,AAAS,ADSS2,HPRT1,UMPS,ATIC,HSD17B4,VCP
GO: Biological Process	GO:0006206	pyrimidine nucleobase metabolic process		4.884E-4	1.000E0	5.754E-3	4.967E-2	3	22	CAD,TYMS,UMPS
GO: Biological Process	GO:0043162	ubiquitin-dependent protein catabolic process via the multivesicular body sorting pathway		4.884E-4	1.000E0	5.754E-3	4.967E-2	3	22	TOM1L1,UBAP1,PLAA
GO: Biological Process	GO:0009066	aspartate family amino acid metabolic process		5.056E-4	1.000E0	5.936E-3	5.123E-2	4	52	AASDHPPT,ADSS2,MTR,GOT1
GO: Biological Process	GO:0002244	hematopoietic progenitor cell differentiation		5.238E-4	1.000E0	6.103E-3	5.268E-2	7	197	PSMA2,PSMA5,PSMB1,PSMB2,PSMC2,PSMC3,ARMC6
GO: Biological Process	GO:0019083	viral transcription		5.238E-4	1.000E0	6.103E-3	5.268E-2	7	197	POLR2B,POLR2C,PSMC3,NUP42,TARDBP,UBA52,AAAS
GO: Biological Process	GO:0006974	cellular response to DNA damage stimulus		5.493E-4	1.000E0	6.368E-3	5.497E-2	16	884	MRE11,TPT1,CNOT11,FMR1,STXBP4,POLR2B,POLR2C,UPF1,RFC5,DDB1,ACTR2,UBA52,UBA1,ATXN3,CNOT1,VCP
GO: Biological Process	GO:0034605	cellular response to heat		5.540E-4	1.000E0	6.368E-3	5.497E-2	6	143	NUP42,DNAJC7,AAAS,EIF2S1,ATXN3,VCP
GO: Biological Process	GO:0050658	RNA transport		5.562E-4	1.000E0	6.368E-3	5.497E-2	7	199	FMR1,UPF1,NUP42,STAU1,LRPPRC,AAAS,SMG7
GO: Biological Process	GO:0050657	nucleic acid transport		5.562E-4	1.000E0	6.368E-3	5.497E-2	7	199	FMR1,UPF1,NUP42,STAU1,LRPPRC,AAAS,SMG7
GO: Biological Process	GO:0048268	clathrin coat assembly		5.587E-4	1.000E0	6.368E-3	5.497E-2	3	23	EPS15,PICALM,CLTC
GO: Biological Process	GO:0009067	aspartate family amino acid biosynthetic process		5.587E-4	1.000E0	6.368E-3	5.497E-2	3	23	AASDHPPT,MTR,GOT1
GO: Biological Process	GO:0009895	negative regulation of catabolic process		5.816E-4	1.000E0	6.605E-3	5.701E-2	9	329	FMR1,TAB2,UBXN1,TARDBP,LRPPRC,WDR6,N4BP1,HSP90AB2P,HSP90AB3P
GO: Biological Process	GO:0051236	establishment of RNA localization		6.078E-4	1.000E0	6.879E-3	5.937E-2	7	202	FMR1,UPF1,NUP42,STAU1,LRPPRC,AAAS,SMG7
GO: Biological Process	GO:0009260	ribonucleotide biosynthetic process		6.340E-4	1.000E0	7.149E-3	6.170E-2	9	333	CAD,IMPDH2,PDHB,PGK1,ADSS2,HPRT1,UMPS,ATIC,VCP
GO: Biological Process	GO:0035194	post-transcriptional gene silencing by RNA		6.792E-4	1.000E0	7.632E-3	6.587E-2	14	727	FMR1,IPO8,RBM4,POLR2B,POLR2C,TNRC6B,NUP42,TNRC6C,AAAS,NFKB1,TNRC6A,HELZ,PUM1,CNOT1
GO: Biological Process	GO:0016441	posttranscriptional gene silencing		6.884E-4	1.000E0	7.707E-3	6.652E-2	14	728	FMR1,IPO8,RBM4,POLR2B,POLR2C,TNRC6B,NUP42,TNRC6C,AAAS,NFKB1,TNRC6A,HELZ,PUM1,CNOT1
Pathway	1269638	Degradation of GLI2 by the proteasome	BioSystems: REACTOME	1.396E-6	1.710E-3	3.491E-5	2.684E-4	7	63	PSMA2,PSMA5,PSMB1,PSMB2,PSMC2,PSMC3,UBA52
GO: Biological Process	GO:2000637	positive regulation of gene silencing by miRNA		7.181E-4	1.000E0	7.983E-3	6.890E-2	3	25	FMR1,NFKB1,PUM1
GO: Biological Process	GO:0002366	leukocyte activation involved in immune response		7.260E-4	1.000E0	8.042E-3	6.942E-2	14	732	GPI,IMPDH2,PSMA2,PSMA5,PSMB1,TOM1,PSMC2,PSMC3,GDI2,ACTR2,NFKB1,PYGL,VCP,VAT1
GO: Biological Process	GO:0031334	positive regulation of protein-containing complex assembly		7.363E-4	1.000E0	8.101E-3	6.992E-2	8	272	PSMC2,PSMC3,DDB1,ACTR2,SH3GLB1,RACK1,CNOT1,VCP
GO: Biological Process	GO:0006207	'de novo' pyrimidine nucleobase biosynthetic process		7.365E-4	1.000E0	8.101E-3	6.992E-2	2	6	CAD,UMPS
GO: Biological Process	GO:0071345	cellular response to cytokine stimulus		7.508E-4	1.000E0	8.230E-3	7.103E-2	19	1188	IMPDH2,PSMA2,STXBP4,PSMA5,PSMB1,PSMB2,PSMC2,PSMC3,TAB2,UPF1,ACTR2,UBA52,RACK1,NFKB1,STIP1,TAB1,ATIC,HAX1,MAP3K7
GO: Biological Process	GO:0002263	cell activation involved in immune response		7.654E-4	1.000E0	8.361E-3	7.216E-2	14	736	GPI,IMPDH2,PSMA2,PSMA5,PSMB1,TOM1,PSMC2,PSMC3,GDI2,ACTR2,NFKB1,PYGL,VCP,VAT1
GO: Biological Process	GO:0034097	response to cytokine		7.733E-4	1.000E0	8.418E-3	7.266E-2	20	1287	IMPDH2,PSMA2,STXBP4,PSMA5,PSMB1,PSMB2,PSMC2,PSMC3,TAB2,UPF1,ACTR2,TYMS,UBA52,RACK1,NFKB1,STIP1,TAB1,ATIC,HAX1,MAP3K7
GO: Biological Process	GO:0022603	regulation of anatomical structure morphogenesis		7.808E-4	1.000E0	8.470E-3	7.311E-2	20	1288	FMR1,MAGED1,CALR,PSMA2,PSMA5,PSMB1,NACA,PSMB2,PSMC2,PSMC3,GDI1,PICALM,PGK1,ACTR2,SH3GLB1,PLAA,RACK1,AMOT,CLTC,VAT1
GO: Biological Process	GO:0019080	viral gene expression		7.860E-4	1.000E0	8.497E-3	7.334E-2	7	211	POLR2B,POLR2C,PSMC3,NUP42,TARDBP,UBA52,AAAS
GO: Biological Process	GO:0060148	positive regulation of posttranscriptional gene silencing		8.075E-4	1.000E0	8.700E-3	7.510E-2	3	26	FMR1,NFKB1,PUM1
GO: Biological Process	GO:0002443	leukocyte mediated immunity		8.222E-4	1.000E0	8.829E-3	7.620E-2	16	918	GPI,IMPDH2,PSMA2,PSMA5,PSMB1,TOM1,PSMC2,PSMC3,GDI2,ACTR2,HPRT1,NFKB1,PYGL,MAP3K7,VCP,VAT1
GO: Biological Process	GO:1901137	carbohydrate derivative biosynthetic process		8.254E-4	1.000E0	8.833E-3	7.624E-2	15	829	CAD,IMPDH2,PDHB,PGK1,STT3A,TYMS,ADSS2,TKT,HPRT1,NFKB1,CLTC,PYGL,UMPS,ATIC,VCP
GO: Biological Process	GO:0051783	regulation of nuclear division		8.307E-4	1.000E0	8.858E-3	7.646E-2	7	213	TOM1L2,CEP85,CALR,TOM1L1,BUB1,CEP97,BORA
GO: Biological Process	GO:0051028	mRNA transport		8.740E-4	1.000E0	9.289E-3	8.018E-2	6	156	FMR1,UPF1,NUP42,LRPPRC,AAAS,SMG7
GO: Biological Process	GO:0009165	nucleotide biosynthetic process		8.954E-4	1.000E0	9.484E-3	8.186E-2	10	423	CAD,IMPDH2,PDHB,PGK1,TYMS,ADSS2,HPRT1,UMPS,ATIC,VCP
GO: Biological Process	GO:1901293	nucleoside phosphate biosynthetic process		9.446E-4	1.000E0	9.972E-3	8.607E-2	10	426	CAD,IMPDH2,PDHB,PGK1,TYMS,ADSS2,HPRT1,UMPS,ATIC,VCP
GO: Biological Process	GO:0030178	negative regulation of Wnt signaling pathway		1.003E-3	1.000E0	1.055E-2	9.110E-2	7	220	PSMA2,PSMA5,PSMB1,PSMB2,PSMC2,PSMC3,RACK1
GO: Biological Process	GO:1903861	positive regulation of dendrite extension		1.007E-3	1.000E0	1.056E-2	9.115E-2	3	28	PICALM,SH3GLB1,PLAA
GO: Biological Process	GO:0032055	negative regulation of translation in response to stress		1.026E-3	1.000E0	1.069E-2	9.227E-2	2	7	RBM4,EIF2S1
GO: Biological Process	GO:0150093	amyloid-beta clearance by transcytosis		1.026E-3	1.000E0	1.069E-2	9.227E-2	2	7	PICALM,CLTC
GO: Biological Process	GO:0006575	cellular modified amino acid metabolic process		1.030E-3	1.000E0	1.069E-2	9.229E-2	7	221	MTHFD1L,AASDHPPT,TYMS,DHFR,AHCY,MTR,ATIC
GO: Biological Process	GO:1901605	alpha-amino acid metabolic process		1.085E-3	1.000E0	1.123E-2	9.692E-2	7	223	PSAT1,CAD,AASDHPPT,ADSS2,AHCY,MTR,GOT1
GO: Biological Process	GO:0000083	regulation of transcription involved in G1/S transition of mitotic cell cycle		1.117E-3	1.000E0	1.153E-2	9.948E-2	3	29	TYMS,ZPR1,DHFR
GO: Biological Process	GO:0010243	response to organonitrogen compound		1.124E-3	1.000E0	1.153E-2	9.949E-2	18	1133	GPI,USP13,CAD,RBM4,ANXA5,STXBP4,PSMB2,UBXN1,ACTR2,TYMS,ADSS2,HPRT1,NFKB1,DHFR,EIF2B3,ATXN3,GOT1,VCP
GO: Biological Process	GO:0048524	positive regulation of viral process		1.131E-3	1.000E0	1.153E-2	9.949E-2	5	110	FMR1,POLR2B,POLR2C,DDB1,STAU1
GO: Biological Process	GO:0046364	monosaccharide biosynthetic process		1.131E-3	1.000E0	1.153E-2	9.949E-2	5	110	GPI,DDB1,PGK1,TKT,GOT1
GO: Biological Process	GO:0035967	cellular response to topologically incorrect protein		1.132E-3	1.000E0	1.153E-2	9.949E-2	6	164	CALR,SRPRA,RACK1,EIF2S1,ATXN3,VCP
GO: Biological Process	GO:0016458	gene silencing		1.139E-3	1.000E0	1.155E-2	9.973E-2	15	856	CNOT11,FMR1,IPO8,RBM4,POLR2B,POLR2C,TNRC6B,NUP42,TNRC6C,AAAS,NFKB1,TNRC6A,HELZ,PUM1,CNOT1
GO: Biological Process	GO:0006606	protein import into nucleus		1.168E-3	1.000E0	1.182E-2	1.020E-1	6	165	TNPO1,IPO8,IPO7,TARDBP,IPO9,ZPR1
GO: Biological Process	GO:0046782	regulation of viral transcription		1.178E-3	1.000E0	1.184E-2	1.022E-1	4	65	POLR2B,POLR2C,PSMC3,TARDBP
GO: Biological Process	GO:0032508	DNA duplex unwinding		1.178E-3	1.000E0	1.184E-2	1.022E-1	5	111	MRE11,RFC5,DDB1,DHX30,UBA52
GO: Biological Process	GO:0007052	mitotic spindle organization		1.275E-3	1.000E0	1.278E-2	1.103E-1	5	113	AAAS,CLTC,CEP97,VCP,BORA
GO: Biological Process	GO:0060828	regulation of canonical Wnt signaling pathway		1.323E-3	1.000E0	1.320E-2	1.140E-1	8	298	PSMA2,PSMA5,PSMB1,PSMB2,PSMC2,PSMC3,NFKB1,VCP
GO: Biological Process	GO:0034404	nucleobase-containing small molecule biosynthetic process		1.326E-3	1.000E0	1.320E-2	1.140E-1	5	114	CAD,IMPDH2,HPRT1,UMPS,VCP
GO: Biological Process	GO:0051091	positive regulation of DNA-binding transcription factor activity		1.341E-3	1.000E0	1.322E-2	1.141E-1	12	608	CALR,PSMA2,PSMA5,PSMB1,PSMB2,PSMC2,PSMC3,TAB2,UBA52,NFKB1,TAB1,MAP3K7
GO: Biological Process	GO:0071356	cellular response to tumor necrosis factor		1.351E-3	1.000E0	1.322E-2	1.141E-1	8	299	PSMA2,PSMA5,PSMB1,PSMB2,PSMC2,PSMC3,RACK1,NFKB1
GO: Biological Process	GO:1903859	regulation of dendrite extension		1.360E-3	1.000E0	1.322E-2	1.141E-1	3	31	PICALM,SH3GLB1,PLAA
GO: Biological Process	GO:1904292	regulation of ERAD pathway		1.360E-3	1.000E0	1.322E-2	1.141E-1	3	31	USP13,UBXN1,ATXN3
GO: Biological Process	GO:0034250	positive regulation of cellular amide metabolic process		1.361E-3	1.000E0	1.322E-2	1.141E-1	6	170	FMR1,FXR2,RBM4,EIF2S3B,PICALM,RACK1
GO: Biological Process	GO:0046719	regulation by virus of viral protein levels in host cell		1.362E-3	1.000E0	1.322E-2	1.141E-1	2	8	DDB1,STAU1
GO: Biological Process	GO:0006531	aspartate metabolic process		1.362E-3	1.000E0	1.322E-2	1.141E-1	2	8	ADSS2,GOT1
GO: Biological Process	GO:0019856	pyrimidine nucleobase biosynthetic process		1.362E-3	1.000E0	1.322E-2	1.141E-1	2	8	CAD,UMPS
GO: Biological Process	GO:0034504	protein localization to nucleus		1.380E-3	1.000E0	1.336E-2	1.153E-1	8	300	TNPO1,MAGED1,IPO8,IPO7,CALR,TARDBP,IPO9,ZPR1
GO: Biological Process	GO:0090305	nucleic acid phosphodiester bond hydrolysis		1.430E-3	1.000E0	1.380E-2	1.191E-1	9	374	MRE11,EDC3,NOB1,RFC5,DDB1,DIS3,UBA52,LAS1L,CNOT1
GO: Biological Process	GO:0016051	carbohydrate biosynthetic process		1.467E-3	1.000E0	1.407E-2	1.215E-1	7	235	GPI,DDB1,PGK1,TKT,NFKB1,CLTC,GOT1
GO: Biological Process	GO:0007623	circadian rhythm		1.467E-3	1.000E0	1.407E-2	1.215E-1	7	235	MAGED1,IMPDH2,RBM4,DDB1,TYMS,TARDBP,AHCY
GO: Biological Process	GO:0006403	RNA localization		1.540E-3	1.000E0	1.473E-2	1.271E-1	7	237	FMR1,UPF1,NUP42,STAU1,LRPPRC,AAAS,SMG7
GO: Biological Process	GO:0007017	microtubule-based process		1.565E-3	1.000E0	1.492E-2	1.288E-1	17	1071	TNPO1,CEP85,FMR1,ANXA5,OCRL,ACTR2,STAU1,LRPPRC,AAAS,ALMS1,ZPR1,CGN,CLTC,ATXN3,CEP97,VCP,BORA
GO: Biological Process	GO:0032392	DNA geometric change		1.604E-3	1.000E0	1.525E-2	1.316E-1	5	119	MRE11,RFC5,DDB1,DHX30,UBA52
GO: Biological Process	GO:0030111	regulation of Wnt signaling pathway		1.624E-3	1.000E0	1.535E-2	1.325E-1	9	381	PSMA2,PSMA5,PSMB1,PSMB2,PSMC2,PSMC3,RACK1,NFKB1,VCP
GO: Biological Process	GO:1905476	negative regulation of protein localization to membrane		1.634E-3	1.000E0	1.535E-2	1.325E-1	3	33	GDI1,PICALM,CLTC
GO: Biological Process	GO:0070536	protein K63-linked deubiquitination		1.634E-3	1.000E0	1.535E-2	1.325E-1	3	33	USP13,ATXN3,VCP
GO: Biological Process	GO:0043928	exonucleolytic catabolism of deadenylated mRNA		1.634E-3	1.000E0	1.535E-2	1.325E-1	3	33	EDC3,PATL1,DIS3
GO: Biological Process	GO:0071897	DNA biosynthetic process		1.702E-3	1.000E0	1.593E-2	1.375E-1	10	461	MRE11,TOM1L1,UPF1,RFC5,TYMS,UBA52,SMG7,TELO2,ZPR1,VCP
GO: Biological Process	GO:1900125	regulation of hyaluronan biosynthetic process		1.743E-3	1.000E0	1.627E-2	1.404E-1	2	9	NFKB1,CLTC
GO: Biological Process	GO:0035195	gene silencing by miRNA		1.812E-3	1.000E0	1.682E-2	1.452E-1	13	717	FMR1,IPO8,RBM4,POLR2B,POLR2C,TNRC6B,NUP42,TNRC6C,AAAS,NFKB1,TNRC6A,PUM1,CNOT1
GO: Biological Process	GO:0044786	cell cycle DNA replication		1.812E-3	1.000E0	1.682E-2	1.452E-1	4	73	MRE11,UPF1,RFC5,ZPR1
GO: Biological Process	GO:0001666	response to hypoxia		1.838E-3	1.000E0	1.696E-2	1.464E-1	9	388	PSMA2,PSMA5,PSMB1,PSMB2,PSMC2,PSMC3,PGK1,UBA52,AHCY
GO: Biological Process	GO:0000209	protein polyubiquitination		1.838E-3	1.000E0	1.696E-2	1.464E-1	8	314	PSMA2,PSMA5,PSMB1,PSMB2,PSMC2,PSMC3,UBA52,PLAA
GO: Biological Process	GO:0030968	endoplasmic reticulum unfolded protein response		1.856E-3	1.000E0	1.707E-2	1.473E-1	5	123	CALR,SRPRA,RACK1,EIF2S1,VCP
GO: Biological Process	GO:1903051	negative regulation of proteolysis involved in cellular protein catabolic process		1.905E-3	1.000E0	1.748E-2	1.508E-1	4	74	UBXN1,N4BP1,HSP90AB2P,HSP90AB3P
GO: Biological Process	GO:0090090	negative regulation of canonical Wnt signaling pathway		1.978E-3	1.000E0	1.809E-2	1.561E-1	6	183	PSMA2,PSMA5,PSMB1,PSMB2,PSMC2,PSMC3
GO: Biological Process	GO:0015931	nucleobase-containing compound transport		1.992E-3	1.000E0	1.817E-2	1.568E-1	7	248	FMR1,UPF1,NUP42,STAU1,LRPPRC,AAAS,SMG7
GO: Biological Process	GO:0007088	regulation of mitotic nuclear division		2.033E-3	1.000E0	1.849E-2	1.596E-1	6	184	TOM1L2,CEP85,TOM1L1,BUB1,CEP97,BORA
GO: Biological Process	GO:0002009	morphogenesis of an epithelium		2.085E-3	1.000E0	1.890E-2	1.632E-1	12	641	MAGED1,MTHFD1L,PSMA2,PSMA5,PSMB1,PSMB2,PSMC2,PSMC3,GRSF1,ALMS1,CLTC,MAP3K7
GO: Biological Process	GO:0000291	nuclear-transcribed mRNA catabolic process, exonucleolytic		2.106E-3	1.000E0	1.904E-2	1.643E-1	3	36	EDC3,PATL1,DIS3
GO: Biological Process	GO:0051170	import into nucleus		2.146E-3	1.000E0	1.916E-2	1.654E-1	6	186	TNPO1,IPO8,IPO7,TARDBP,IPO9,ZPR1
GO: Biological Process	GO:0034612	response to tumor necrosis factor		2.149E-3	1.000E0	1.916E-2	1.654E-1	8	322	PSMA2,PSMA5,PSMB1,PSMB2,PSMC2,PSMC3,RACK1,NFKB1
GO: Biological Process	GO:0048387	negative regulation of retinoic acid receptor signaling pathway		2.169E-3	1.000E0	1.916E-2	1.654E-1	2	10	CALR,CNOT1
GO: Biological Process	GO:0006222	UMP biosynthetic process		2.169E-3	1.000E0	1.916E-2	1.654E-1	2	10	CAD,UMPS
GO: Biological Process	GO:0006188	IMP biosynthetic process		2.169E-3	1.000E0	1.916E-2	1.654E-1	2	10	HPRT1,ATIC
GO: Biological Process	GO:0046049	UMP metabolic process		2.169E-3	1.000E0	1.916E-2	1.654E-1	2	10	CAD,UMPS
GO: Biological Process	GO:0009174	pyrimidine ribonucleoside monophosphate biosynthetic process		2.169E-3	1.000E0	1.916E-2	1.654E-1	2	10	CAD,UMPS
GO: Biological Process	GO:0009173	pyrimidine ribonucleoside monophosphate metabolic process		2.169E-3	1.000E0	1.916E-2	1.654E-1	2	10	CAD,UMPS
GO: Biological Process	GO:0009150	purine ribonucleotide metabolic process		2.234E-3	1.000E0	1.969E-2	1.699E-1	11	561	GPI,IMPDH2,PDHB,NUP42,PGK1,AAAS,ADSS2,HPRT1,ATIC,HSD17B4,VCP
GO: Biological Process	GO:0040029	regulation of gene expression, epigenetic		2.253E-3	1.000E0	1.979E-2	1.708E-1	15	918	FMR1,IPO8,RBM4,POLR2B,POLR2C,TNRC6B,UPF1,NUP42,TNRC6C,AAAS,NFKB1,TNRC6A,HELZ,PUM1,CNOT1
GO: Biological Process	GO:0036293	response to decreased oxygen levels		2.258E-3	1.000E0	1.979E-2	1.708E-1	9	400	PSMA2,PSMA5,PSMB1,PSMB2,PSMC2,PSMC3,PGK1,UBA52,AHCY
GO: Biological Process	GO:0006296	nucleotide-excision repair, DNA incision, 5'-to lesion		2.280E-3	1.000E0	1.991E-2	1.719E-1	3	37	RFC5,DDB1,UBA52
Pathway	1269639	Degradation of GLI1 by the proteasome	BioSystems: REACTOME	1.556E-6	1.906E-3	3.813E-5	2.932E-4	7	64	PSMA2,PSMA5,PSMB1,PSMB2,PSMC2,PSMC3,UBA52
GO: Biological Process	GO:0043254	regulation of protein-containing complex assembly		2.461E-3	1.000E0	2.139E-2	1.846E-1	10	485	PSMC2,PSMC3,DDB1,ACTR2,SH3GLB1,RACK1,HAX1,MAP3K7,CNOT1,VCP
GO: Biological Process	GO:0042023	DNA endoreduplication		2.638E-3	1.000E0	2.274E-2	1.963E-1	2	11	MRE11,ZPR1
GO: Biological Process	GO:0006152	purine nucleoside catabolic process		2.638E-3	1.000E0	2.274E-2	1.963E-1	2	11	HPRT1,AHCY
GO: Biological Process	GO:0046130	purine ribonucleoside catabolic process		2.638E-3	1.000E0	2.274E-2	1.963E-1	2	11	HPRT1,AHCY
GO: Biological Process	GO:0042769	DNA damage response, detection of DNA damage		2.654E-3	1.000E0	2.275E-2	1.963E-1	3	39	RFC5,DDB1,UBA52
GO: Biological Process	GO:0033683	nucleotide-excision repair, DNA incision		2.654E-3	1.000E0	2.275E-2	1.963E-1	3	39	RFC5,DDB1,UBA52
GO: Biological Process	GO:0050778	positive regulation of immune response		2.765E-3	1.000E0	2.364E-2	2.040E-1	15	938	PSMA2,PSMA5,PSMB1,PSMB2,PSMC2,PSMC3,TAB2,ACTR2,PJA2,UBA52,NFKB1,EIF2B3,TAB1,PUM1,MAP3K7
GO: Biological Process	GO:0007039	protein catabolic process in the vacuole		2.854E-3	1.000E0	2.427E-2	2.095E-1	3	40	TOM1L1,UBAP1,PLAA
GO: Biological Process	GO:0060236	regulation of mitotic spindle organization		2.854E-3	1.000E0	2.427E-2	2.095E-1	3	40	CLTC,CEP97,BORA
GO: Biological Process	GO:0006163	purine nucleotide metabolic process		2.885E-3	1.000E0	2.447E-2	2.112E-1	11	580	GPI,IMPDH2,PDHB,NUP42,PGK1,AAAS,ADSS2,HPRT1,ATIC,HSD17B4,VCP
GO: Biological Process	GO:0072522	purine-containing compound biosynthetic process		2.895E-3	1.000E0	2.449E-2	2.114E-1	8	338	IMPDH2,PDHB,MTHFD1L,PGK1,ADSS2,HPRT1,ATIC,VCP
GO: Biological Process	GO:0006413	translational initiation		2.930E-3	1.000E0	2.471E-2	2.133E-1	6	198	FMR1,RBM4,EIF2S3B,UBA52,EIF2S1,EIF2B3
GO: Biological Process	GO:0017144	drug metabolic process		3.000E-3	1.000E0	2.513E-2	2.169E-1	13	760	PSAT1,CAD,MTHFD1L,PGK1,TYMS,ADSS2,HPRT1,NFKB1,DHFR,AHCY,MTR,HSD17B4,VCP
GO: Biological Process	GO:0048511	rhythmic process		3.001E-3	1.000E0	2.513E-2	2.169E-1	8	340	MAGED1,IMPDH2,RBM4,DDB1,TYMS,TARDBP,RACK1,AHCY
GO: Biological Process	GO:0010565	regulation of cellular ketone metabolic process		3.004E-3	1.000E0	2.513E-2	2.169E-1	6	199	PSMA2,PSMA5,PSMB1,PSMB2,PSMC2,PSMC3
GO: Biological Process	GO:0019985	translesion synthesis		3.064E-3	1.000E0	2.557E-2	2.207E-1	3	41	RFC5,UBA52,VCP
GO: Biological Process	GO:0045087	innate immune response		3.081E-3	1.000E0	2.565E-2	2.213E-1	16	1045	IPO7,PSMA2,STXBP4,PSMA5,PSMB1,PSMB2,PSMC2,PSMC3,TAB2,ACTR2,PJA2,UBA52,NFKB1,TAB1,PUM1,MAP3K7
GO: Biological Process	GO:0071363	cellular response to growth factor stimulus		3.103E-3	1.000E0	2.576E-2	2.223E-1	13	763	CAD,POLR2B,POLR2C,UBA52,SH3GLB1,RACK1,TIAL1,ZPR1,NFKB1,CGN,TAB1,MAP3K7,GOT1
GO: Biological Process	GO:0035999	tetrahydrofolate interconversion		3.151E-3	1.000E0	2.602E-2	2.246E-1	2	12	MTHFD1L,TYMS
GO: Biological Process	GO:0009113	purine nucleobase biosynthetic process		3.151E-3	1.000E0	2.602E-2	2.246E-1	2	12	MTHFD1L,HPRT1
GO: Biological Process	GO:1902850	microtubule cytoskeleton organization involved in mitosis		3.254E-3	1.000E0	2.680E-2	2.313E-1	5	140	AAAS,CLTC,CEP97,VCP,BORA
GO: Biological Process	GO:0009266	response to temperature stimulus		3.265E-3	1.000E0	2.682E-2	2.315E-1	7	271	NUP42,DNAJC7,AAAS,EIF2S1,EIF2B3,ATXN3,VCP
GO: Biological Process	GO:0051090	regulation of DNA-binding transcription factor activity		3.280E-3	1.000E0	2.682E-2	2.315E-1	13	768	CALR,PSMA2,PSMA5,PSMB1,PSMB2,PSMC2,PSMC3,TAB2,UBA52,NFKB1,NFKBIE,TAB1,MAP3K7
GO: Biological Process	GO:0097484	dendrite extension		3.282E-3	1.000E0	2.682E-2	2.315E-1	3	42	PICALM,SH3GLB1,PLAA
GO: Biological Process	GO:0031503	protein-containing complex localization		3.292E-3	1.000E0	2.683E-2	2.316E-1	12	678	TNPO1,EPS15,OCRL,UPF1,NUP42,SNAP47,ACTR2,STAU1,AAAS,SMG7,ALMS1,CEP97
GO: Biological Process	GO:0070482	response to oxygen levels		3.377E-3	1.000E0	2.746E-2	2.370E-1	9	425	PSMA2,PSMA5,PSMB1,PSMB2,PSMC2,PSMC3,PGK1,UBA52,AHCY
GO: Biological Process	GO:0051247	positive regulation of protein metabolic process		3.400E-3	1.000E0	2.757E-2	2.380E-1	24	1882	MRE11,USP13,FMR1,MAGED1,FXR2,RBM4,TOM1L1,PSMC2,TAB2,EIF2S3B,DDB1,PICALM,PJA2,USP5,UBA52,STX5,RACK1,TELO2,ATXN3,TAB1,HAX1,MAP3K7,VCP,BORA
GO: Biological Process	GO:0042180	cellular ketone metabolic process		3.469E-3	1.000E0	2.804E-2	2.420E-1	7	274	GPI,PSMA2,PSMA5,PSMB1,PSMB2,PSMC2,PSMC3
GO: Biological Process	GO:0035966	response to topologically incorrect protein		3.476E-3	1.000E0	2.804E-2	2.420E-1	6	205	CALR,SRPRA,RACK1,EIF2S1,ATXN3,VCP
GO: Biological Process	GO:0060341	regulation of cellular localization		3.541E-3	1.000E0	2.849E-2	2.459E-1	16	1060	FMR1,MAGED1,RBM4,STXBP4,GDI1,PICALM,TARDBP,AAAS,SH3GLB1,PLAA,RACK1,ZPR1,CLTC,HSP90AB2P,HAX1,HSP90AB3P
GO: Biological Process	GO:0034620	cellular response to unfolded protein		3.563E-3	1.000E0	2.857E-2	2.466E-1	5	143	CALR,SRPRA,RACK1,EIF2S1,VCP
GO: Biological Process	GO:1903363	negative regulation of cellular protein catabolic process		3.578E-3	1.000E0	2.857E-2	2.466E-1	4	88	UBXN1,N4BP1,HSP90AB2P,HSP90AB3P
GO: Biological Process	GO:0051702	interaction with symbiont		3.578E-3	1.000E0	2.857E-2	2.466E-1	4	88	FMR1,PSMC3,DDB1,TARDBP
GO: Biological Process	GO:0060070	canonical Wnt signaling pathway		3.639E-3	1.000E0	2.898E-2	2.502E-1	8	351	PSMA2,PSMA5,PSMB1,PSMB2,PSMC2,PSMC3,NFKB1,VCP
GO: Biological Process	GO:1903862	positive regulation of oxidative phosphorylation		3.707E-3	1.000E0	2.937E-2	2.535E-1	2	13	PGK1,VCP
GO: Biological Process	GO:0090085	regulation of protein deubiquitination		3.707E-3	1.000E0	2.937E-2	2.535E-1	2	13	UBXN1,VCP
GO: Biological Process	GO:1905897	regulation of response to endoplasmic reticulum stress		3.726E-3	1.000E0	2.945E-2	2.542E-1	4	89	USP13,UBXN1,RACK1,ATXN3
GO: Biological Process	GO:0090224	regulation of spindle organization		3.748E-3	1.000E0	2.955E-2	2.551E-1	3	44	CLTC,CEP97,BORA
GO: Biological Process	GO:0007267	cell-cell signaling		3.812E-3	1.000E0	2.990E-2	2.581E-1	24	1899	FMR1,RBM4,PSMA2,ANXA5,STXBP4,PSMA5,PSMB1,PSMB2,PSMC2,PSMC3,TNRC6B,TNRC6C,SNAP47,DDB1,STAU1,TARDBP,UBA52,RACK1,NFKB1,CLTC,ATXN3,TNRC6A,MAP3K7,VCP
GO: Biological Process	GO:0002684	positive regulation of immune system process		3.820E-3	1.000E0	2.990E-2	2.581E-1	18	1268	GPI,CALR,PSMA2,PSMA5,PSMB1,PSMB2,PSMC2,PSMC3,TAB2,ACTR2,PJA2,UBA52,NFKB1,EIF2B3,TAB1,HAX1,PUM1,MAP3K7
GO: Biological Process	GO:0002221	pattern recognition receptor signaling pathway		3.820E-3	1.000E0	2.990E-2	2.581E-1	6	209	TAB2,PJA2,UBA52,TAB1,PUM1,MAP3K7
GO: Biological Process	GO:0034644	cellular response to UV		3.878E-3	1.000E0	3.027E-2	2.613E-1	4	90	FMR1,DDB1,EIF2S1,N4BP1
GO: Biological Process	GO:0030162	regulation of proteolysis		3.902E-3	1.000E0	3.039E-2	2.623E-1	13	784	GPI,USP13,FMR1,PSMC2,UBXN1,PICALM,USP5,RACK1,ATXN3,N4BP1,HSP90AB2P,VCP,HSP90AB3P
GO: Biological Process	GO:0009890	negative regulation of biosynthetic process		3.975E-3	1.000E0	3.088E-2	2.665E-1	23	1797	MRE11,FMR1,MAGED1,FXR2,CALR,RBM4,NACA,TNRC6B,PATL1,UPF1,TNRC6C,TYMS,UBA52,RACK1,EIF2S1,NFKB1,DHFR,NFKBIE,CLTC,TNRC6A,PUM1,CNOT1,GOT1
GO: Biological Process	GO:0048863	stem cell differentiation		4.059E-3	1.000E0	3.145E-2	2.715E-1	7	282	PSMA2,PSMA5,PSMB1,PSMB2,PSMC2,PSMC3,PUM1
GO: Biological Process	GO:0006221	pyrimidine nucleotide biosynthetic process		4.252E-3	1.000E0	3.286E-2	2.836E-1	3	46	CAD,TYMS,UMPS
GO: Biological Process	GO:0010558	negative regulation of macromolecule biosynthetic process		4.271E-3	1.000E0	3.293E-2	2.842E-1	22	1700	MRE11,FMR1,MAGED1,FXR2,CALR,RBM4,NACA,TNRC6B,PATL1,UPF1,TNRC6C,TYMS,UBA52,RACK1,EIF2S1,NFKB1,DHFR,NFKBIE,CLTC,TNRC6A,PUM1,CNOT1
GO: Biological Process	GO:0045899	positive regulation of RNA polymerase II transcription preinitiation complex assembly		4.305E-3	1.000E0	3.294E-2	2.844E-1	2	14	PSMC2,PSMC3
GO: Biological Process	GO:0043922	negative regulation by host of viral transcription		4.305E-3	1.000E0	3.294E-2	2.844E-1	2	14	PSMC3,TARDBP
GO: Biological Process	GO:0061919	process utilizing autophagic mechanism		4.314E-3	1.000E0	3.294E-2	2.844E-1	10	525	USP13,TAB2,TRIM65,SH3GLB1,PLAA,WDR6,CLTC,HAX1,MAP3K7,VCP
GO: Biological Process	GO:0006914	autophagy		4.314E-3	1.000E0	3.294E-2	2.844E-1	10	525	USP13,TAB2,TRIM65,SH3GLB1,PLAA,WDR6,CLTC,HAX1,MAP3K7,VCP
GO: Biological Process	GO:0070848	response to growth factor		4.338E-3	1.000E0	3.297E-2	2.846E-1	13	794	CAD,POLR2B,POLR2C,UBA52,SH3GLB1,RACK1,TIAL1,ZPR1,NFKB1,CGN,TAB1,MAP3K7,GOT1
GO: Biological Process	GO:0035278	miRNA mediated inhibition of translation		4.360E-3	1.000E0	3.297E-2	2.846E-1	4	93	RBM4,TNRC6B,TNRC6C,TNRC6A
GO: Biological Process	GO:0045974	regulation of translation, ncRNA-mediated		4.360E-3	1.000E0	3.297E-2	2.846E-1	4	93	RBM4,TNRC6B,TNRC6C,TNRC6A
GO: Biological Process	GO:0040033	negative regulation of translation, ncRNA-mediated		4.360E-3	1.000E0	3.297E-2	2.846E-1	4	93	RBM4,TNRC6B,TNRC6C,TNRC6A
GO: Biological Process	GO:0033043	regulation of organelle organization		4.497E-3	1.000E0	3.393E-2	2.928E-1	19	1391	TOM1L2,MRE11,CEP85,FMR1,CALR,TOM1L1,UPF1,ACTR2,STX5,SH3GLB1,SMG7,ALMS1,BUB1,CLTC,HAX1,CNOT1,CEP97,BORA,VAT1
GO: Biological Process	GO:0017038	protein import		4.584E-3	1.000E0	3.450E-2	2.978E-1	6	217	TNPO1,IPO8,IPO7,TARDBP,IPO9,ZPR1
GO: Biological Process	GO:0051707	response to other organism		4.602E-3	1.000E0	3.456E-2	2.983E-1	21	1604	TPT1,FMR1,IPO7,PSMA2,STXBP4,PSMA5,PSMB1,PSMB2,PSMC2,PSMC3,TAB2,UPF1,ACTR2,PJA2,UBA52,PLAA,NFKB1,PYGL,TAB1,PUM1,MAP3K7
GO: Biological Process	GO:2000113	negative regulation of cellular macromolecule biosynthetic process		4.635E-3	1.000E0	3.472E-2	2.997E-1	21	1605	MRE11,FMR1,MAGED1,FXR2,CALR,RBM4,NACA,TNRC6B,PATL1,UPF1,TNRC6C,TYMS,UBA52,RACK1,EIF2S1,NFKB1,DHFR,NFKBIE,TNRC6A,PUM1,CNOT1
GO: Biological Process	GO:0043207	response to external biotic stimulus		4.668E-3	1.000E0	3.488E-2	3.011E-1	21	1606	TPT1,FMR1,IPO7,PSMA2,STXBP4,PSMA5,PSMB1,PSMB2,PSMC2,PSMC3,TAB2,UPF1,ACTR2,PJA2,UBA52,PLAA,NFKB1,PYGL,TAB1,PUM1,MAP3K7
GO: Biological Process	GO:1903827	regulation of cellular protein localization		4.815E-3	1.000E0	3.583E-2	3.092E-1	11	621	MAGED1,GDI1,PICALM,TARDBP,SH3GLB1,RACK1,ZPR1,CLTC,HSP90AB2P,HAX1,HSP90AB3P
GO: Biological Process	GO:0033365	protein localization to organelle		4.817E-3	1.000E0	3.583E-2	3.092E-1	19	1400	TNPO1,EPS15,MAGED1,IPO8,IPO7,CALR,SRP54,SRPRA,OCRL,ACTR2,TARDBP,UBA52,IPO9,SH3GLB1,ALMS1,ZPR1,HAX1,HSD17B4,CEP97
GO: Biological Process	GO:0002224	toll-like receptor signaling pathway		4.877E-3	1.000E0	3.619E-2	3.123E-1	5	154	TAB2,PJA2,UBA52,TAB1,MAP3K7
GO: Biological Process	GO:1901070	guanosine-containing compound biosynthetic process		4.944E-3	1.000E0	3.651E-2	3.151E-1	2	15	IMPDH2,HPRT1
GO: Biological Process	GO:1903423	positive regulation of synaptic vesicle recycling		4.944E-3	1.000E0	3.651E-2	3.151E-1	2	15	PICALM,PLAA
GO: Biological Process	GO:0046903	secretion		5.093E-3	1.000E0	3.752E-2	3.239E-1	23	1834	GPI,CAD,FMR1,IMPDH2,COPA,RBM4,PSMA2,ANXA5,STXBP4,PSMA5,PSMB1,TOM1,PSMC2,PSMC3,SNAP47,GDI2,ACTR2,TARDBP,NFKB1,PYGL,UMPS,VCP,VAT1
GO: Biological Process	GO:1903706	regulation of hemopoiesis		5.110E-3	1.000E0	3.756E-2	3.242E-1	10	538	PSMA2,PSMA5,PSMB1,PSMB2,PSMC2,PSMC3,TNRC6B,TNRC6C,TNRC6A,HAX1
GO: Biological Process	GO:0030522	intracellular receptor signaling pathway		5.177E-3	1.000E0	3.796E-2	3.277E-1	7	295	CALR,TAB2,UBA52,TAB1,PUM1,MAP3K7,CNOT1
GO: Biological Process	GO:0080135	regulation of cellular response to stress		5.381E-3	1.000E0	3.937E-2	3.398E-1	13	815	TPT1,USP13,FMR1,NUP42,UBXN1,DNAJC7,ACTR2,PJA2,AAAS,RACK1,DHFR,ATXN3,MAP3K7
GO: Biological Process	GO:2000058	regulation of ubiquitin-dependent protein catabolic process		5.430E-3	1.000E0	3.962E-2	3.420E-1	5	158	UBXN1,USP5,RACK1,N4BP1,VCP
GO: Biological Process	GO:0006094	gluconeogenesis		5.440E-3	1.000E0	3.962E-2	3.420E-1	4	99	GPI,DDB1,PGK1,GOT1
GO: Biological Process	GO:0071826	ribonucleoprotein complex subunit organization		5.465E-3	1.000E0	3.970E-2	3.427E-1	7	298	EDC3,EIF2S3B,PATL1,DHX30,EIF2S1,CNOT1,VCP
GO: Biological Process	GO:0043650	dicarboxylic acid biosynthetic process		5.624E-3	1.000E0	4.058E-2	3.502E-1	2	16	MTHFD1L,GOT1
GO: Biological Process	GO:0030213	hyaluronan biosynthetic process		5.624E-3	1.000E0	4.058E-2	3.502E-1	2	16	NFKB1,CLTC
GO: Biological Process	GO:0046134	pyrimidine nucleoside biosynthetic process		5.624E-3	1.000E0	4.058E-2	3.502E-1	2	16	CAD,UMPS
GO: Biological Process	GO:0009607	response to biotic stimulus		5.638E-3	1.000E0	4.059E-2	3.503E-1	21	1633	TPT1,FMR1,IPO7,PSMA2,STXBP4,PSMA5,PSMB1,PSMB2,PSMC2,PSMC3,TAB2,UPF1,ACTR2,PJA2,UBA52,PLAA,NFKB1,PYGL,TAB1,PUM1,MAP3K7
GO: Biological Process	GO:0042398	cellular modified amino acid biosynthetic process		5.684E-3	1.000E0	4.083E-2	3.524E-1	3	51	MTHFD1L,DHFR,ATIC
GO: Biological Process	GO:0036503	ERAD pathway		5.837E-3	1.000E0	4.183E-2	3.611E-1	4	101	USP13,UBXN1,ATXN3,VCP
GO: Biological Process	GO:0010035	response to inorganic substance		5.869E-3	1.000E0	4.196E-2	3.622E-1	11	638	FMR1,CALR,ANXA5,GDI1,RACK1,EIF2S1,DHFR,MTR,ATIC,GOT1,VCP
GO: Biological Process	GO:0042254	ribosome biogenesis		5.971E-3	1.000E0	4.260E-2	3.677E-1	7	303	NOB1,DIS3,TBL3,DHX30,IPO9,WDR75,LAS1L
GO: Biological Process	GO:0006301	postreplication repair		6.001E-3	1.000E0	4.262E-2	3.679E-1	3	52	RFC5,UBA52,VCP
GO: Biological Process	GO:0000731	DNA synthesis involved in DNA repair		6.001E-3	1.000E0	4.262E-2	3.679E-1	3	52	RFC5,UBA52,VCP
GO: Biological Process	GO:0002181	cytoplasmic translation		6.043E-3	1.000E0	4.281E-2	3.695E-1	4	102	AARS1,FMR1,RBM4,EIF2S3B
GO: Biological Process	GO:0031099	regeneration		6.057E-3	1.000E0	4.282E-2	3.696E-1	6	230	CAD,NACA,TYMS,DHFR,MTR,ATIC
GO: Biological Process	GO:0019319	hexose biosynthetic process		6.253E-3	1.000E0	4.411E-2	3.807E-1	4	103	GPI,DDB1,PGK1,GOT1
GO: Biological Process	GO:0031647	regulation of protein stability		6.291E-3	1.000E0	4.428E-2	3.822E-1	7	306	USP13,CALR,STXBP4,TARDBP,IPO9,SH3GLB1,TELO2
GO: Biological Process	GO:0006090	pyruvate metabolic process		6.341E-3	1.000E0	4.435E-2	3.828E-1	5	164	GPI,PDHB,NUP42,PGK1,AAAS
GO: Biological Process	GO:1904294	positive regulation of ERAD pathway		6.344E-3	1.000E0	4.435E-2	3.828E-1	2	17	USP13,ATXN3
GO: Biological Process	GO:0046037	GMP metabolic process		6.344E-3	1.000E0	4.435E-2	3.828E-1	2	17	IMPDH2,HPRT1
GO: Biological Process	GO:0031327	negative regulation of cellular biosynthetic process		6.441E-3	1.000E0	4.493E-2	3.878E-1	22	1761	MRE11,FMR1,MAGED1,FXR2,CALR,RBM4,NACA,TNRC6B,PATL1,UPF1,TNRC6C,TYMS,UBA52,RACK1,EIF2S1,NFKB1,DHFR,NFKBIE,CLTC,TNRC6A,PUM1,CNOT1
GO: Biological Process	GO:0016482	cytosolic transport		6.667E-3	1.000E0	4.641E-2	4.005E-1	5	166	EPS15,ACTR2,STX5,SH3GLB1,CLTC
GO: Biological Process	GO:0000723	telomere maintenance		6.835E-3	1.000E0	4.734E-2	4.086E-1	5	167	MRE11,UPF1,RFC5,SMG7,TELO2
GO: Biological Process	GO:0045862	positive regulation of proteolysis		6.879E-3	1.000E0	4.734E-2	4.086E-1	8	391	USP13,FMR1,PSMC2,PICALM,USP5,RACK1,ATXN3,VCP
GO: Biological Process	GO:0032270	positive regulation of cellular protein metabolic process		7.006E-3	1.000E0	4.734E-2	4.086E-1	22	1774	MRE11,USP13,FMR1,MAGED1,FXR2,RBM4,TOM1L1,PSMC2,TAB2,EIF2S3B,PICALM,PJA2,USP5,UBA52,RACK1,TELO2,ATXN3,TAB1,HAX1,MAP3K7,VCP,BORA
GO: Biological Process	GO:0006281	DNA repair		7.046E-3	1.000E0	4.734E-2	4.086E-1	10	564	MRE11,POLR2B,POLR2C,UPF1,RFC5,DDB1,ACTR2,UBA52,ATXN3,VCP
GO: Biological Process	GO:0048385	regulation of retinoic acid receptor signaling pathway		7.104E-3	1.000E0	4.734E-2	4.086E-1	2	18	CALR,CNOT1
GO: Biological Process	GO:0045898	regulation of RNA polymerase II transcription preinitiation complex assembly		7.104E-3	1.000E0	4.734E-2	4.086E-1	2	18	PSMC2,PSMC3
GO: Biological Process	GO:1901227	negative regulation of transcription from RNA polymerase II promoter involved in heart development		7.148E-3	1.000E0	4.734E-2	4.086E-1	1	1	NACA
GO: Biological Process	GO:1901254	positive regulation of intracellular transport of viral material		7.148E-3	1.000E0	4.734E-2	4.086E-1	1	1	FMR1
GO: Biological Process	GO:1990261	pre-mRNA catabolic process		7.148E-3	1.000E0	4.734E-2	4.086E-1	1	1	ZPR1
GO: Biological Process	GO:1903007	positive regulation of Lys63-specific deubiquitinase activity		7.148E-3	1.000E0	4.734E-2	4.086E-1	1	1	VCP
GO: Biological Process	GO:0097551	mitochondrial double-strand break repair		7.148E-3	1.000E0	4.734E-2	4.086E-1	1	1	MRE11
GO: Biological Process	GO:0097552	mitochondrial double-strand break repair via homologous recombination		7.148E-3	1.000E0	4.734E-2	4.086E-1	1	1	MRE11
GO: Biological Process	GO:0071765	nuclear inner membrane organization		7.148E-3	1.000E0	4.734E-2	4.086E-1	1	1	TARDBP
GO: Biological Process	GO:0042728	flavin-containing compound catabolic process		7.148E-3	1.000E0	4.734E-2	4.086E-1	1	1	VCP
GO: Biological Process	GO:0019510	S-adenosylhomocysteine catabolic process		7.148E-3	1.000E0	4.734E-2	4.086E-1	1	1	AHCY
GO: Biological Process	GO:1904629	response to diterpene		7.148E-3	1.000E0	4.734E-2	4.086E-1	1	1	NFKB1
GO: Biological Process	GO:1904632	cellular response to glucoside		7.148E-3	1.000E0	4.734E-2	4.086E-1	1	1	NFKB1
GO: Biological Process	GO:1904631	response to glucoside		7.148E-3	1.000E0	4.734E-2	4.086E-1	1	1	NFKB1
GO: Biological Process	GO:1904630	cellular response to diterpene		7.148E-3	1.000E0	4.734E-2	4.086E-1	1	1	NFKB1
GO: Biological Process	GO:0072389	flavin adenine dinucleotide catabolic process		7.148E-3	1.000E0	4.734E-2	4.086E-1	1	1	VCP
GO: Biological Process	GO:1902721	negative regulation of prolactin secretion		7.148E-3	1.000E0	4.734E-2	4.086E-1	1	1	ANXA5
GO: Biological Process	GO:0032263	GMP salvage		7.148E-3	1.000E0	4.734E-2	4.086E-1	1	1	HPRT1
GO: Biological Process	GO:0140018	regulation of cytoplasmic translational fidelity		7.148E-3	1.000E0	4.734E-2	4.086E-1	1	1	AARS1
GO: Biological Process	GO:0044089	positive regulation of cellular component biogenesis		7.215E-3	1.000E0	4.769E-2	4.116E-1	10	566	FMR1,PSMC2,PSMC3,DDB1,ACTR2,SH3GLB1,RACK1,WDR75,CNOT1,VCP
GO: Biological Process	GO:0042981	regulation of apoptotic process		7.234E-3	1.000E0	4.771E-2	4.118E-1	22	1779	GPI,MRE11,TPT1,AARS1,FMR1,MAGED1,CALR,ANXA5,NACA,DDB1,TARDBP,UBA52,SH3GLB1,RACK1,ALMS1,EIF2S1,ZPR1,NFKB1,BUB1,HAX1,MAP3K7,VCP
GO: Biological Process	GO:0000226	microtubule cytoskeleton organization		7.281E-3	1.000E0	4.792E-2	4.136E-1	13	846	TNPO1,CEP85,OCRL,ACTR2,AAAS,ALMS1,ZPR1,CGN,CLTC,ATXN3,CEP97,VCP,BORA
GO: Biological Process	GO:0072528	pyrimidine-containing compound biosynthetic process		7.374E-3	1.000E0	4.843E-2	4.180E-1	3	56	CAD,TYMS,UMPS
GO: Biological Process	GO:0016050	vesicle organization		7.467E-3	1.000E0	4.894E-2	4.224E-1	22	1784	GPI,EPS15,FMR1,IMPDH2,CALR,PSMA2,ANXA5,PSMA5,PSMB1,TOM1,PSMC2,PSMC3,SNAP47,GDI2,PICALM,ACTR2,STX5,NFKB1,CLTC,PYGL,VCP,VAT1
GO: Biological Process	GO:0043066	negative regulation of apoptotic process		7.597E-3	1.000E0	4.969E-2	4.289E-1	15	1048	GPI,MRE11,TPT1,AARS1,FMR1,ANXA5,NACA,DDB1,UBA52,SH3GLB1,ALMS1,ZPR1,NFKB1,HAX1,MAP3K7
GO: Cellular Component	GO:0035770	ribonucleoprotein granule		2.083E-21	9.602E-19	9.602E-19	6.445E-18	24	230	EDC3,FMR1,FXR2,RBM4,PSMA2,PSMC2,PSMC3,TNRC6B,PATL1,UPF1,TNRC6C,GRSF1,DHX30,STAU1,TARDBP,TIAL1,EIF2S1,TNRC6A,HELZ,DDX3X,HAX1,PUM1,CNOT1,VCP
GO: Cellular Component	GO:0036464	cytoplasmic ribonucleoprotein granule		2.517E-19	1.161E-16	5.803E-17	3.894E-16	22	219	EDC3,FMR1,FXR2,RBM4,PSMA2,PSMC2,PSMC3,TNRC6B,PATL1,UPF1,TNRC6C,STAU1,TARDBP,TIAL1,EIF2S1,TNRC6A,HELZ,DDX3X,HAX1,PUM1,CNOT1,VCP
GO: Cellular Component	GO:0000932	P-body		7.974E-13	3.676E-10	1.225E-10	8.224E-10	12	85	EDC3,PSMA2,PSMC2,PSMC3,TNRC6B,PATL1,UPF1,TNRC6C,TNRC6A,HAX1,PUM1,CNOT1
GO: Cellular Component	GO:1990904	ribonucleoprotein complex		3.665E-9	1.690E-6	4.224E-7	2.835E-6	33	1508	EDC3,FMR1,FXR2,CALR,RBM4,PSMA2,NOB1,PSMC2,PSMC3,TNRC6B,SRP54,PATL1,UPF1,TNRC6C,GRSF1,TBL3,DHX30,STAU1,TARDBP,UBA52,LRPPRC,RACK1,SMG7,TIAL1,EIF2S1,TNRC6A,HELZ,DDX3X,HAX1,LAS1L,PUM1,CNOT1,VCP
GO: Cellular Component	GO:1904813	ficolin-1-rich granule lumen		1.812E-8	8.352E-6	1.392E-6	9.342E-6	10	124	GPI,IMPDH2,PSMA2,PSMA5,PSMB1,PSMC2,PSMC3,ACTR2,PYGL,VCP
GO: Cellular Component	GO:0101002	ficolin-1-rich granule		1.812E-8	8.352E-6	1.392E-6	9.342E-6	10	124	GPI,IMPDH2,PSMA2,PSMA5,PSMB1,PSMC2,PSMC3,ACTR2,PYGL,VCP
GO: Cellular Component	GO:0010494	cytoplasmic stress granule		2.905E-8	1.339E-5	1.913E-6	1.284E-5	8	69	FMR1,RBM4,STAU1,TARDBP,TIAL1,EIF2S1,PUM1,VCP
GO: Biological Process	GO:0031146	SCF-dependent proteasomal ubiquitin-dependent protein catabolic process		6.313E-5	1.986E-1	1.204E-3	1.039E-2	6	96	PSMA2,PSMA5,PSMB1,PSMB2,PSMC2,PSMC3
GO: Cellular Component	GO:0034774	secretory granule lumen		4.794E-7	2.210E-4	2.269E-5	1.523E-4	13	322	GPI,IMPDH2,PSMA2,PSMA5,PSMB1,PSMC2,PSMC3,GDI2,ACTR2,NFKB1,PYGL,VCP,VAT1
GO: Cellular Component	GO:1905369	endopeptidase complex		5.039E-7	2.323E-4	2.269E-5	1.523E-4	7	68	PSMA2,PSMA5,PSMB1,PSMB2,PSMC2,PSMC3,VCP
GO: Cellular Component	GO:0060205	cytoplasmic vesicle lumen		5.512E-7	2.541E-4	2.269E-5	1.523E-4	13	326	GPI,IMPDH2,PSMA2,PSMA5,PSMB1,PSMC2,PSMC3,GDI2,ACTR2,NFKB1,PYGL,VCP,VAT1
GO: Cellular Component	GO:0031983	vesicle lumen		5.906E-7	2.723E-4	2.269E-5	1.523E-4	13	328	GPI,IMPDH2,PSMA2,PSMA5,PSMB1,PSMC2,PSMC3,GDI2,ACTR2,NFKB1,PYGL,VCP,VAT1
GO: Cellular Component	GO:0043209	myelin sheath		2.789E-6	1.286E-3	9.889E-5	6.637E-4	10	213	GPI,IDH3A,GDI1,GDI2,UBA52,TKT,CLTC,STIP1,IMMT,VCP
GO: Cellular Component	GO:1905368	peptidase complex		4.253E-6	1.960E-3	1.400E-4	9.398E-4	7	93	PSMA2,PSMA5,PSMB1,PSMB2,PSMC2,PSMC3,VCP
Pathway	83040	Proteasome	BioSystems: KEGG	2.758E-6	3.378E-3	5.448E-5	4.189E-4	6	45	PSMA2,PSMA5,PSMB1,PSMB2,PSMC2,PSMC3
GO: Cellular Component	GO:0030120	vesicle coat		5.967E-5	2.751E-2	1.719E-3	1.154E-2	5	59	EPS15,COPA,COPB2,PICALM,CLTC
GO: Cellular Component	GO:0099503	secretory vesicle		6.619E-5	3.051E-2	1.795E-3	1.205E-2	20	1074	GPI,IMPDH2,CALR,PSMA2,ANXA5,PSMA5,PSMB1,TOM1,PSMC2,PSMC3,SNAP47,GDI2,PICALM,ACTR2,SH3GLB1,NFKB1,CLTC,PYGL,VCP,VAT1
GO: Cellular Component	GO:0018995	host cellular component		1.880E-4	8.665E-2	4.561E-3	3.061E-2	5	75	FMR1,UBAP1,NUP42,UBA52,AAAS
GO: Cellular Component	GO:0043657	host cell		1.880E-4	8.665E-2	4.561E-3	3.061E-2	5	75	FMR1,UBAP1,NUP42,UBA52,AAAS
GO: Cellular Component	GO:0030014	CCR4-NOT complex		2.166E-4	9.983E-2	4.992E-3	3.350E-2	3	17	CNOT11,PATL1,CNOT1
GO: Cellular Component	GO:0030132	clathrin coat of coated pit		4.779E-4	2.203E-1	1.049E-2	7.042E-2	3	22	EPS15,PICALM,CLTC
GO: Cellular Component	GO:0098805	whole membrane		5.566E-4	2.566E-1	1.140E-2	7.653E-2	25	1760	EPS15,IMPDH2,COPA,CALR,TOM1L1,TOM1,COPB2,UBAP1,TAB2,OCRL,TTC1,SNAP47,PICALM,PGK1,UBA52,LRPPRC,UBA1,STX5,SH3GLB1,CLTC,TAB1,HAX1,HSD17B4,MAP3K7,VAT1
GO: Cellular Component	GO:0005739	mitochondrion		5.689E-4	2.622E-1	1.140E-2	7.653E-2	26	1866	AARS1,KIFBP,CEP85,PDHB,MTHFD1L,GPN1,IDH3A,GRSF1,LAP3,DHX30,TYMS,UBA52,LRPPRC,UBA1,SH3GLB1,RACK1,NFKB1,DHFR,CLTC,ATXN3,ATIC,HAX1,HSD17B4,IMMT,GOT1,VAT1
GO: Cellular Component	GO:0005851	eukaryotic translation initiation factor 2B complex		7.256E-4	3.345E-1	1.338E-2	8.981E-2	2	6	EIF2S1,EIF2B3
GO: Cellular Component	GO:0005850	eukaryotic translation initiation factor 2 complex		7.256E-4	3.345E-1	1.338E-2	8.981E-2	2	6	EIF2S3B,EIF2S1
GO: Cellular Component	GO:0048475	coated membrane		1.051E-3	4.845E-1	1.794E-2	1.204E-1	5	109	EPS15,COPA,COPB2,PICALM,CLTC
GO: Cellular Component	GO:0030117	membrane coat		1.051E-3	4.845E-1	1.794E-2	1.204E-1	5	109	EPS15,COPA,COPB2,PICALM,CLTC
GO: Cellular Component	GO:0030125	clathrin vesicle coat		1.209E-3	5.574E-1	1.875E-2	1.258E-1	3	30	EPS15,PICALM,CLTC
GO: Cellular Component	GO:0030666	endocytic vesicle membrane		1.312E-3	6.047E-1	1.875E-2	1.258E-1	6	170	EPS15,CALR,OCRL,PICALM,UBA52,CLTC
GO: Cellular Component	GO:0030135	coated vesicle		1.319E-3	6.079E-1	1.875E-2	1.258E-1	8	300	EPS15,COPA,COPB2,OCRL,PICALM,STX5,CLTC,HAX1
GO: Cellular Component	GO:0034098	VCP-NPL4-UFD1 AAA ATPase complex		1.342E-3	6.187E-1	1.875E-2	1.258E-1	2	8	UBXN1,VCP
Pathway	M10680	Proteasome	MSigDB C2 BIOCARTA (v7.1)	3.148E-6	3.857E-3	5.874E-5	4.516E-4	6	46	PSMA2,PSMA5,PSMB1,PSMB2,PSMC2,PSMC3
GO: Cellular Component	GO:0036501	UFD1-NPL4 complex		1.342E-3	6.187E-1	1.875E-2	1.258E-1	2	8	UBXN1,VCP
GO: Cellular Component	GO:0030141	secretory granule		1.459E-3	6.727E-1	1.978E-2	1.328E-1	15	884	GPI,IMPDH2,CALR,PSMA2,PSMA5,PSMB1,TOM1,PSMC2,PSMC3,GDI2,ACTR2,NFKB1,PYGL,VCP,VAT1
GO: Cellular Component	GO:0005905	clathrin-coated pit		1.511E-3	6.964E-1	1.990E-2	1.335E-1	4	70	EPS15,OCRL,PICALM,CLTC
GO: Cellular Component	GO:0098835	presynaptic endocytic zone membrane		1.718E-3	7.918E-1	2.199E-2	1.476E-1	2	9	PICALM,CLTC
GO: Cellular Component	GO:0000784	nuclear chromosome, telomeric region		1.998E-3	9.209E-1	2.383E-2	1.599E-1	5	126	MRE11,POLR2B,UPF1,DDB1,TELO2
GO: Cellular Component	GO:0030662	coated vesicle membrane		2.014E-3	9.286E-1	2.383E-2	1.599E-1	6	185	EPS15,COPA,COPB2,PICALM,STX5,CLTC
GO: Cellular Component	GO:0030139	endocytic vesicle		2.016E-3	9.294E-1	2.383E-2	1.599E-1	8	321	EPS15,CALR,STXBP4,OCRL,PICALM,UBA52,AMOT,CLTC
GO: Cellular Component	GO:0010008	endosome membrane		2.407E-3	1.000E0	2.775E-2	1.862E-1	10	487	EPS15,TOM1L1,UBAP1,TAB2,OCRL,UBA52,UBA1,CLTC,TAB1,MAP3K7
GO: Biological Process	GO:0032434	regulation of proteasomal ubiquitin-dependent protein catabolic process		2.285E-3	1.000E0	1.991E-2	1.719E-1	5	129	UBXN1,USP5,RACK1,N4BP1,VCP
GO: Cellular Component	GO:0005844	polysome		2.822E-3	1.000E0	3.097E-2	2.079E-1	4	83	FMR1,FXR2,CALR,EIF2S1
GO: Biological Process	GO:0010499	proteasomal ubiquitin-independent protein catabolic process		1.940E-5	6.103E-2	4.320E-4	3.729E-3	4	23	PSMA2,PSMA5,PSMB1,PSMB2
GO: Cellular Component	GO:0098833	presynaptic endocytic zone		3.653E-3	1.000E0	3.698E-2	2.482E-1	2	13	PICALM,CLTC
GO: Cellular Component	GO:0045202	synapse		3.765E-3	1.000E0	3.698E-2	2.482E-1	20	1482	EPS15,CAD,FMR1,FXR2,ANXA5,PSMC2,SNAP47,GDI2,PICALM,ACTR2,STAU1,PJA2,UBA52,SH3GLB1,PLAA,EIF2S1,CLTC,MAP3K7,GOT1,VCP
GO: Cellular Component	GO:0005777	peroxisome		3.773E-3	1.000E0	3.698E-2	2.482E-1	5	146	IMPDH2,IDI1,TTC1,TKT,HSD17B4
GO: Cellular Component	GO:0042579	microbody		3.773E-3	1.000E0	3.698E-2	2.482E-1	5	146	IMPDH2,IDI1,TTC1,TKT,HSD17B4
GO: Cellular Component	GO:0030669	clathrin-coated endocytic vesicle membrane		3.913E-3	1.000E0	3.698E-2	2.482E-1	3	45	EPS15,PICALM,CLTC
GO: Cellular Component	GO:0035578	azurophil granule lumen		3.930E-3	1.000E0	3.698E-2	2.482E-1	4	91	GDI2,ACTR2,VCP,VAT1
GO: Cellular Component	GO:0042645	mitochondrial nucleoid		4.165E-3	1.000E0	3.764E-2	2.527E-1	3	46	GRSF1,DHX30,LRPPRC
GO: Cellular Component	GO:0009295	nucleoid		4.165E-3	1.000E0	3.764E-2	2.527E-1	3	46	GRSF1,DHX30,LRPPRC
GO: Cellular Component	GO:0005665	RNA polymerase II, core complex		4.873E-3	1.000E0	4.238E-2	2.845E-1	2	15	POLR2B,POLR2C
GO: Cellular Component	GO:0030126	COPI vesicle coat		4.873E-3	1.000E0	4.238E-2	2.845E-1	2	15	COPA,COPB2
GO: Cellular Component	GO:0005766	primary lysosome		5.267E-3	1.000E0	4.414E-2	2.963E-1	5	158	TOM1,GDI2,ACTR2,VCP,VAT1
GO: Cellular Component	GO:0042582	azurophil granule		5.267E-3	1.000E0	4.414E-2	2.963E-1	5	158	TOM1,GDI2,ACTR2,VCP,VAT1
GO: Cellular Component	GO:0030122	AP-2 adaptor complex		5.543E-3	1.000E0	4.490E-2	3.014E-1	2	16	EPS15,PICALM
GO: Cellular Component	GO:0048471	perinuclear region of cytoplasm		5.552E-3	1.000E0	4.490E-2	3.014E-1	13	824	MRE11,FMR1,CALR,RBM4,PSMC3,SNAP47,PICALM,LRPPRC,RACK1,ZPR1,NFKBIE,TNRC6A,VCP
GO: Cellular Component	GO:0043025	neuronal cell body		5.690E-3	1.000E0	4.523E-2	3.035E-1	12	732	CAD,FMR1,FXR2,ANXA5,UBXN1,GDI1,SNAP47,PICALM,STAU1,SH3GLB1,RACK1,ZPR1
GO: Cellular Component	GO:0005764	lysosome		5.873E-3	1.000E0	4.533E-2	3.042E-1	12	735	TOM1L1,TOM1,GDI2,ACTR2,USP5,UBA52,UBA1,TIAL1,CLTC,GOT1,VCP,VAT1
GO: Cellular Component	GO:0000323	lytic vacuole		5.935E-3	1.000E0	4.533E-2	3.042E-1	12	736	TOM1L1,TOM1,GDI2,ACTR2,USP5,UBA52,UBA1,TIAL1,CLTC,GOT1,VCP,VAT1
GO: Cellular Component	GO:0000781	chromosome, telomeric region		5.997E-3	1.000E0	4.533E-2	3.042E-1	5	163	MRE11,POLR2B,UPF1,DDB1,TELO2
GO: Cellular Component	GO:0030128	clathrin coat of endocytic vesicle		6.253E-3	1.000E0	4.650E-2	3.121E-1	2	17	EPS15,PICALM
Domain	IPR009060	UBA-like	InterPro	2.764E-8	2.662E-5	2.662E-5	1.982E-4	8	64	USP13,UBAP1,TNRC6B,TAB2,TNRC6C,UBXN1,USP5,TNRC6A
Domain	PF10427	Ago_hook	Pfam	4.295E-7	4.136E-4	6.894E-5	5.135E-4	3	3	TNRC6B,TNRC6C,TNRC6A
Domain	IPR014645	TOM1	InterPro	4.295E-7	4.136E-4	6.894E-5	5.135E-4	3	3	TOM1L2,TOM1L1,TOM1
Domain	IPR032226	TNRC6_PABC-bd	InterPro	4.295E-7	4.136E-4	6.894E-5	5.135E-4	3	3	TNRC6B,TNRC6C,TNRC6A
Domain	IPR019486	Argonaute_hook_dom	InterPro	4.295E-7	4.136E-4	6.894E-5	5.135E-4	3	3	TNRC6B,TNRC6C,TNRC6A
Domain	PF16608	TNRC6-PABC_bdg	Pfam	4.295E-7	4.136E-4	6.894E-5	5.135E-4	3	3	TNRC6B,TNRC6C,TNRC6A
Domain	PS50030	UBA	PROSITE	1.418E-6	1.365E-3	1.950E-4	1.453E-3	6	47	USP13,NACA,UBAP1,TNRC6C,UBXN1,USP5
Domain	PS50166	IMPORTIN_B_NT	PROSITE	2.985E-6	2.875E-3	3.593E-4	2.676E-3	4	14	TNPO1,IPO8,IPO7,IPO9
Domain	PF03810	IBN_N	Pfam	4.047E-6	3.897E-3	4.330E-4	3.225E-3	4	15	TNPO1,IPO8,IPO7,IPO9
Domain	SM00913	IBN_N	SMART	5.364E-6	5.165E-3	5.165E-4	3.847E-3	4	16	TNPO1,IPO8,IPO7,IPO9
Domain	IPR001494	Importin-beta_N	InterPro	6.973E-6	6.715E-3	5.383E-4	4.009E-3	4	17	TNPO1,IPO8,IPO7,IPO9
Domain	IPR004152	GAT_dom	InterPro	8.385E-6	8.075E-3	5.383E-4	4.009E-3	3	6	TOM1L2,TOM1L1,TOM1
Domain	1.20.58.160	-	Gene3D	8.385E-6	8.075E-3	5.383E-4	4.009E-3	3	6	TOM1L2,TOM1L1,TOM1
Domain	PS50909	GAT	PROSITE	8.385E-6	8.075E-3	5.383E-4	4.009E-3	3	6	TOM1L2,TOM1L1,TOM1
Domain	PF03127	GAT	Pfam	8.385E-6	8.075E-3	5.383E-4	4.009E-3	3	6	TOM1L2,TOM1L1,TOM1
Domain	IPR016024	ARM-type_fold	InterPro	1.109E-5	1.068E-2	6.004E-4	4.472E-3	12	340	TNPO1,IPO8,IPO7,CIP2A,IPO9,PLAA,TELO2,CLTC,BZW1,PUM1,GPRASP2,ARMC6
GO: Biological Process	GO:1901799	negative regulation of proteasomal protein catabolic process		7.178E-4	1.000E0	7.983E-3	6.890E-2	4	57	UBXN1,N4BP1,HSP90AB2P,HSP90AB3P
GO: Cellular Component	GO:0005839	proteasome core complex		1.048E-5	4.833E-3	3.222E-4	2.163E-3	4	20	PSMA2,PSMA5,PSMB1,PSMB2
Domain	IPR015940	UBA	InterPro	1.995E-5	1.922E-2	1.011E-3	7.532E-3	5	44	USP13,UBAP1,TNRC6C,UBXN1,USP5
Domain	3.60.20.10	-	Gene3D	2.987E-5	2.877E-2	1.390E-3	1.035E-2	4	24	PSMA2,PSMA5,PSMB1,PSMB2
Domain	PS50179	VHS	PROSITE	3.463E-5	3.335E-2	1.390E-3	1.035E-2	3	9	TOM1L2,TOM1L1,TOM1
Domain	PF00790	VHS	Pfam	3.463E-5	3.335E-2	1.390E-3	1.035E-2	3	9	TOM1L2,TOM1L1,TOM1
Domain	SM00288	VHS	SMART	3.463E-5	3.335E-2	1.390E-3	1.035E-2	3	9	TOM1L2,TOM1L1,TOM1
Domain	IPR002014	VHS_dom	InterPro	3.463E-5	3.335E-2	1.390E-3	1.035E-2	3	9	TOM1L2,TOM1L1,TOM1
Domain	1.25.40.90	-	Gene3D	4.154E-5	4.000E-2	1.457E-3	1.085E-2	4	26	TOM1L2,TOM1L1,TOM1,PICALM
Domain	IPR011989	ARM-like	InterPro	4.224E-5	4.068E-2	1.457E-3	1.085E-2	10	271	TNPO1,IPO8,IPO7,CIP2A,IPO9,PLAA,TELO2,PUM1,GPRASP2,ARMC6
Domain	PS00300	SRP54	PROSITE	5.748E-5	5.535E-2	1.457E-3	1.085E-2	2	2	SRP54,SRPRA
Domain	SM00962	SRP54	SMART	5.748E-5	5.535E-2	1.457E-3	1.085E-2	2	2	SRP54,SRPRA
Domain	SM00963	SRP54_N	SMART	5.748E-5	5.535E-2	1.457E-3	1.085E-2	2	2	SRP54,SRPRA
Domain	PF00448	SRP54	Pfam	5.748E-5	5.535E-2	1.457E-3	1.085E-2	2	2	SRP54,SRPRA
Domain	PF02881	SRP54_N	Pfam	5.748E-5	5.535E-2	1.457E-3	1.085E-2	2	2	SRP54,SRPRA
Domain	IPR000806	RabGDI	InterPro	5.748E-5	5.535E-2	1.457E-3	1.085E-2	2	2	GDI1,GDI2
Domain	PF12938	M_domain	Pfam	5.748E-5	5.535E-2	1.457E-3	1.085E-2	2	2	TNRC6C,TNRC6A
Domain	PF04053	Coatomer_WDAD	Pfam	5.748E-5	5.535E-2	1.457E-3	1.085E-2	2	2	COPA,COPB2
Domain	IPR026805	GW182_M_dom	InterPro	5.748E-5	5.535E-2	1.457E-3	1.085E-2	2	2	TNRC6C,TNRC6A
Domain	IPR000897	SRP54_GTPase_dom	InterPro	5.748E-5	5.535E-2	1.457E-3	1.085E-2	2	2	SRP54,SRPRA
Domain	IPR006692	Coatomer_WD-assoc_reg	InterPro	5.748E-5	5.535E-2	1.457E-3	1.085E-2	2	2	COPA,COPB2
Domain	IPR016652	Ubiquitinyl_hydrolase	InterPro	5.748E-5	5.535E-2	1.457E-3	1.085E-2	2	2	USP13,USP5
Domain	IPR008942	ENTH_VHS	InterPro	6.484E-5	6.244E-2	1.601E-3	1.192E-2	4	29	TOM1L2,TOM1L1,TOM1,PICALM
Domain	SM00165	UBA	SMART	7.437E-5	7.162E-2	1.764E-3	1.314E-2	4	30	USP13,TNRC6C,UBXN1,USP5
Domain	IPR011990	TPR-like_helical_dom	InterPro	7.511E-5	7.233E-2	1.764E-3	1.314E-2	9	234	KIFBP,COPB2,TTC1,DNAJC7,LRPPRC,SMG7,CLTC,HELZ,STIP1
Domain	IPR029055	Ntn_hydrolases_N	InterPro	1.091E-4	1.051E-1	2.502E-3	1.863E-2	4	33	PSMA2,PSMA5,PSMB1,PSMB2
Domain	SM00382	AAA	SMART	1.147E-4	1.105E-1	2.510E-3	1.870E-2	7	144	GPN1,PSMC2,PSMC3,SRP54,SRPRA,RFC5,VCP
Domain	IPR003593	AAA+_ATPase	InterPro	1.147E-4	1.105E-1	2.510E-3	1.870E-2	7	144	GPN1,PSMC2,PSMC3,SRP54,SRPRA,RFC5,VCP
Domain	PF00627	UBA	Pfam	1.543E-4	1.486E-1	2.877E-3	2.143E-2	4	36	USP13,TNRC6C,UBXN1,USP5
Domain	IPR013822	Signal_recog_particl_SRP54_hlx	InterPro	1.703E-4	1.640E-1	2.877E-3	2.143E-2	2	3	SRP54,SRPRA
Domain	IPR011607	MGS-like_dom	InterPro	1.703E-4	1.640E-1	2.877E-3	2.143E-2	2	3	CAD,ATIC
Domain	PF05641	Agenet	Pfam	1.703E-4	1.640E-1	2.877E-3	2.143E-2	2	3	FMR1,FXR2
Domain	PF02142	MGS	Pfam	1.703E-4	1.640E-1	2.877E-3	2.143E-2	2	3	CAD,ATIC
Domain	PS51641	AGENET_LIKE	PROSITE	1.703E-4	1.640E-1	2.877E-3	2.143E-2	2	3	FMR1,FXR2
Domain	PF08506	Cse1	Pfam	1.703E-4	1.640E-1	2.877E-3	2.143E-2	2	3	IPO8,IPO7
Domain	IPR022034	FXMRP1_C_core	InterPro	1.703E-4	1.640E-1	2.877E-3	2.143E-2	2	3	FMR1,FXR2
Domain	IPR008395	Agenet-like_dom	InterPro	1.703E-4	1.640E-1	2.877E-3	2.143E-2	2	3	FMR1,FXR2
Domain	IPR013713	Cse1	InterPro	1.703E-4	1.640E-1	2.877E-3	2.143E-2	2	3	IPO8,IPO7
Domain	SM00851	MGS	SMART	1.703E-4	1.640E-1	2.877E-3	2.143E-2	2	3	CAD,ATIC
Domain	3.40.50.1380	-	Gene3D	1.703E-4	1.640E-1	2.877E-3	2.143E-2	2	3	CAD,ATIC
Domain	PF12235	FXMRP1_C_core	Pfam	1.703E-4	1.640E-1	2.877E-3	2.143E-2	2	3	FMR1,FXR2
Domain	1.25.40.10	-	Gene3D	1.898E-4	1.828E-1	3.151E-3	2.347E-2	8	208	KIFBP,TTC1,DNAJC7,LRPPRC,SMG7,CLTC,HELZ,STIP1
Domain	1.25.10.10	-	Gene3D	2.951E-4	2.842E-1	4.816E-3	3.587E-2	8	222	TNPO1,IPO8,IPO7,CIP2A,IPO9,TELO2,PUM1,ARMC6
Domain	PF00996	GDI	Pfam	3.389E-4	3.263E-1	5.350E-3	3.984E-2	2	4	GDI1,GDI2
Domain	IPR018203	GDP_dissociation_inhibitor	InterPro	3.389E-4	3.263E-1	5.350E-3	3.984E-2	2	4	GDI1,GDI2
Domain	IPR017986	WD40_repeat_dom	InterPro	4.444E-4	4.280E-1	6.903E-3	5.141E-2	9	297	COPA,COPB2,DDB1,TBL3,AAAS,PLAA,RACK1,WDR75,WDR6
Domain	PS00103	PUR_PYR_PR_TRANSFER	PROSITE	5.620E-4	5.412E-1	7.959E-3	5.927E-2	2	5	HPRT1,UMPS
Domain	IPR033248	Transketolase_C	InterPro	5.620E-4	5.412E-1	7.959E-3	5.927E-2	2	5	PDHB,TKT
Domain	IPR033247	Transketolase_fam	InterPro	5.620E-4	5.412E-1	7.959E-3	5.927E-2	2	5	PDHB,TKT
Domain	IPR009014	Transketo_C/PFOR_II	InterPro	5.620E-4	5.412E-1	7.959E-3	5.927E-2	2	5	PDHB,TKT
Domain	PF02780	Transketolase_C	Pfam	5.620E-4	5.412E-1	7.959E-3	5.927E-2	2	5	PDHB,TKT
Domain	3.40.50.920	-	Gene3D	5.620E-4	5.412E-1	7.959E-3	5.927E-2	2	5	PDHB,TKT
Domain	PF00004	AAA	Pfam	6.458E-4	6.219E-1	9.013E-3	6.712E-2	4	52	PSMC2,PSMC3,RFC5,VCP
Domain	IPR003959	ATPase_AAA_core	InterPro	7.456E-4	7.180E-1	1.026E-2	7.639E-2	4	54	PSMC2,PSMC3,RFC5,VCP
Domain	PF00400	WD40	Pfam	8.166E-4	7.864E-1	1.092E-2	8.130E-2	8	259	COPA,COPB2,TBL3,AAAS,PLAA,RACK1,WDR75,WDR6
Domain	IPR002716	PIN_dom	InterPro	8.388E-4	8.077E-1	1.092E-2	8.130E-2	2	6	NOB1,DIS3
Domain	IPR005937	26S_Psome_P45	InterPro	8.388E-4	8.077E-1	1.092E-2	8.130E-2	2	6	PSMC2,PSMC3
Domain	SM00670	PINc	SMART	8.388E-4	8.077E-1	1.092E-2	8.130E-2	2	6	NOB1,DIS3
Domain	2.130.10.10	-	Gene3D	1.003E-3	9.662E-1	1.288E-2	9.595E-2	9	333	COPA,COPB2,DDB1,TBL3,AAAS,PLAA,RACK1,WDR75,WDR6
Domain	SM00320	WD40	SMART	1.018E-3	9.801E-1	1.290E-2	9.605E-2	8	268	COPA,COPB2,TBL3,AAAS,PLAA,RACK1,WDR75,WDR6
Domain	IPR015943	WD40/YVTN_repeat-like_dom	InterPro	1.046E-3	1.000E0	1.308E-2	9.745E-2	9	335	COPA,COPB2,DDB1,TBL3,AAAS,PLAA,RACK1,WDR75,WDR6
Domain	IPR001680	WD40_repeat	InterPro	1.119E-3	1.000E0	1.382E-2	1.029E-1	8	272	COPA,COPB2,TBL3,AAAS,PLAA,RACK1,WDR75,WDR6
Domain	PF13414	TPR_11	Pfam	1.168E-3	1.000E0	1.424E-2	1.061E-1	2	7	DNAJC7,STIP1
Domain	PS00678	WD_REPEATS_1	PROSITE	1.286E-3	1.000E0	1.545E-2	1.151E-1	8	278	COPA,COPB2,TBL3,AAAS,PLAA,RACK1,WDR75,WDR6
Domain	PS50082	WD_REPEATS_2	PROSITE	1.316E-3	1.000E0	1.545E-2	1.151E-1	8	279	COPA,COPB2,TBL3,AAAS,PLAA,RACK1,WDR75,WDR6
Domain	PS50294	WD_REPEATS_REGION	PROSITE	1.316E-3	1.000E0	1.545E-2	1.151E-1	8	279	COPA,COPB2,TBL3,AAAS,PLAA,RACK1,WDR75,WDR6
Domain	IPR003960	ATPase_AAA_CS	InterPro	1.348E-3	1.000E0	1.564E-2	1.165E-1	3	29	PSMC2,PSMC3,VCP
Domain	PF00227	Proteasome	Pfam	1.122E-5	1.081E-2	6.004E-4	4.472E-3	4	19	PSMA2,PSMA5,PSMB1,PSMB2
Domain	IPR005475	Transketolase-like_Pyr-bd	InterPro	1.550E-3	1.000E0	1.623E-2	1.209E-1	2	8	PDHB,TKT
Domain	IPR001353	Proteasome_sua/b	InterPro	1.122E-5	1.081E-2	6.004E-4	4.472E-3	4	19	PSMA2,PSMA5,PSMB1,PSMB2
GO: Molecular Function	GO:1990381	ubiquitin-specific protease binding		7.117E-3	1.000E0	4.313E-2	3.002E-1	2	17	CLTC,VCP
GO: Biological Process	GO:2000152	regulation of ubiquitin-specific protease activity		2.974E-4	9.355E-1	3.919E-3	3.383E-2	2	4	UBXN1,VCP
Domain	SM00861	Transket_pyr	SMART	1.550E-3	1.000E0	1.623E-2	1.209E-1	2	8	PDHB,TKT
Domain	PF02779	Transket_pyr	Pfam	1.550E-3	1.000E0	1.623E-2	1.209E-1	2	8	PDHB,TKT
GO: Cellular Component	GO:0019773	proteasome core complex, alpha-subunit complex		1.342E-3	6.187E-1	1.875E-2	1.258E-1	2	8	PSMA2,PSMA5
GO: Cellular Component	GO:0019774	proteasome core complex, beta-subunit complex		2.600E-3	1.000E0	2.923E-2	1.962E-1	2	11	PSMB1,PSMB2
Domain	PS50102	RRM	PROSITE	1.879E-3	1.000E0	1.946E-2	1.449E-1	7	230	RBM4,TNRC6B,TNRC6C,GRSF1,TARDBP,TIAL1,TNRC6A
Domain	PS00674	AAA	PROSITE	2.148E-3	1.000E0	2.200E-2	1.639E-1	3	34	PSMC2,PSMC3,VCP
Domain	IPR000243	Pept_T1A_subB	InterPro	2.467E-3	1.000E0	2.500E-2	1.862E-1	2	10	PSMB1,PSMB2
Domain	3.30.70.330	-	Gene3D	2.618E-3	1.000E0	2.617E-2	1.949E-1	7	244	RBM4,TNRC6B,TNRC6C,GRSF1,TARDBP,TIAL1,TNRC6A
Domain	PF00013	KH_1	Pfam	2.962E-3	1.000E0	2.617E-2	1.949E-1	3	38	FMR1,FXR2,FUBP3
GO: Cellular Component	GO:0008540	proteasome regulatory particle, base subcomplex		3.105E-3	1.000E0	3.329E-2	2.235E-1	2	12	PSMC2,PSMC3
Domain	PF00156	Pribosyltran	Pfam	3.000E-3	1.000E0	2.617E-2	1.949E-1	2	11	HPRT1,UMPS
Domain	IPR023114	Elongated_TPR_rpt_dom	InterPro	3.000E-3	1.000E0	2.617E-2	1.949E-1	2	11	TTC1,DNAJC7
Domain	SM00948	Proteasome_A_N	SMART	1.550E-3	1.000E0	1.623E-2	1.209E-1	2	8	PSMA2,PSMA5
Domain	PS51475	PROTEASOME_ALPHA_2	PROSITE	1.550E-3	1.000E0	1.623E-2	1.209E-1	2	8	PSMA2,PSMA5
Domain	SM00290	ZnF_UBP	SMART	3.000E-3	1.000E0	2.617E-2	1.949E-1	2	11	USP13,USP5
Domain	3.30.1370.10	-	Gene3D	3.191E-3	1.000E0	2.617E-2	1.949E-1	3	39	FMR1,FXR2,FUBP3
Domain	SM00322	KH	SMART	3.431E-3	1.000E0	2.617E-2	1.949E-1	3	40	FMR1,FXR2,FUBP3
Domain	IPR004087	KH_dom	InterPro	3.431E-3	1.000E0	2.617E-2	1.949E-1	3	40	FMR1,FXR2,FUBP3
Domain	IPR012677	Nucleotide-bd_a/b_plait	InterPro	3.563E-3	1.000E0	2.617E-2	1.949E-1	7	258	RBM4,TNRC6B,TNRC6C,GRSF1,TARDBP,TIAL1,TNRC6A
Domain	IPR023332	Proteasome_suA-type	InterPro	1.550E-3	1.000E0	1.623E-2	1.209E-1	2	8	PSMA2,PSMA5
Domain	IPR029057	PRTase-like	InterPro	3.582E-3	1.000E0	2.617E-2	1.949E-1	2	12	HPRT1,UMPS
Domain	IPR000836	PRibTrfase_dom	InterPro	3.582E-3	1.000E0	2.617E-2	1.949E-1	2	12	HPRT1,UMPS
Domain	3.40.50.2020	-	Gene3D	3.582E-3	1.000E0	2.617E-2	1.949E-1	2	12	HPRT1,UMPS
Domain	PS50084	KH_TYPE_1	PROSITE	3.942E-3	1.000E0	2.617E-2	1.949E-1	3	42	FMR1,FXR2,FUBP3
Domain	IPR020472	G-protein_beta_WD-40_rep	InterPro	3.985E-3	1.000E0	2.617E-2	1.949E-1	4	85	COPA,COPB2,TBL3,RACK1
Domain	IPR029061	THDP-binding	InterPro	4.212E-3	1.000E0	2.617E-2	1.949E-1	2	13	PDHB,TKT
Domain	3.40.50.970	-	Gene3D	4.212E-3	1.000E0	2.617E-2	1.949E-1	2	13	PDHB,TKT
Domain	IPR004088	KH_dom_type_1	InterPro	4.498E-3	1.000E0	2.617E-2	1.949E-1	3	44	FMR1,FXR2,FUBP3
Domain	IPR001607	Znf_UBP	InterPro	4.890E-3	1.000E0	2.617E-2	1.949E-1	2	14	USP13,USP5
Domain	PF02148	zf-UBP	Pfam	4.890E-3	1.000E0	2.617E-2	1.949E-1	2	14	USP13,USP5
Domain	PS50271	ZF_UBP	PROSITE	4.890E-3	1.000E0	2.617E-2	1.949E-1	2	14	USP13,USP5
Domain	SM00360	RRM	SMART	6.260E-3	1.000E0	2.617E-2	1.949E-1	6	217	RBM4,TNRC6C,GRSF1,TARDBP,TIAL1,TNRC6A
Domain	PF13181	TPR_8	Pfam	7.573E-3	1.000E0	2.617E-2	1.949E-1	3	53	TTC1,DNAJC7,STIP1
Domain	IPR032193	CNOT1_TTP_bind	InterPro	7.637E-3	1.000E0	2.617E-2	1.949E-1	1	1	CNOT1
Domain	IPR032191	CNOT1_CAF1_bind	InterPro	7.637E-3	1.000E0	2.617E-2	1.949E-1	1	1	CNOT1
Domain	IPR032196	FXMR_C2	InterPro	7.637E-3	1.000E0	2.617E-2	1.949E-1	1	1	FMR1
Domain	IPR032194	CNOT1_HEAT	InterPro	7.637E-3	1.000E0	2.617E-2	1.949E-1	1	1	CNOT1
Domain	IPR001672	G6P_Isomerase	InterPro	7.637E-3	1.000E0	2.617E-2	1.949E-1	1	1	GPI
Domain	PS00765	P_GLUCOSE_ISOMERASE_1	PROSITE	7.637E-3	1.000E0	2.617E-2	1.949E-1	1	1	GPI
Domain	IPR024557	CCR4-Not_Not1su_DUF3819	InterPro	7.637E-3	1.000E0	2.617E-2	1.949E-1	1	1	CNOT1
Domain	IPR033490	LRP130	InterPro	7.637E-3	1.000E0	2.617E-2	1.949E-1	1	1	LRPPRC
Domain	IPR023451	Thymidate_synth/dCMP_Mease	InterPro	7.637E-3	1.000E0	2.617E-2	1.949E-1	1	1	TYMS
Domain	IPR033499	TNRC6C	InterPro	7.637E-3	1.000E0	2.617E-2	1.949E-1	1	1	TNRC6C
Domain	IPR011005	Dihydropteroate_synth-like	InterPro	7.637E-3	1.000E0	2.617E-2	1.949E-1	1	1	MTR
Domain	IPR011488	TIF_2_asu	InterPro	7.637E-3	1.000E0	2.617E-2	1.949E-1	1	1	EIF2S1
Domain	PF12842	DUF3819	Pfam	7.637E-3	1.000E0	2.617E-2	1.949E-1	1	1	CNOT1
Domain	IPR002539	MaoC_dom	InterPro	7.637E-3	1.000E0	2.617E-2	1.949E-1	1	1	HSD17B4
Domain	IPR007196	CCR4-Not_Not1_C	InterPro	7.637E-3	1.000E0	2.617E-2	1.949E-1	1	1	CNOT1
Domain	IPR008283	Peptidase_M17_N	InterPro	7.637E-3	1.000E0	2.617E-2	1.949E-1	1	1	LAP3
Domain	IPR018089	OMPdecase_AS	InterPro	7.637E-3	1.000E0	2.617E-2	1.949E-1	1	1	UMPS
Domain	SM00798	AICARFT_IMPCHas	SMART	7.637E-3	1.000E0	2.617E-2	1.949E-1	1	1	ATIC
Domain	IPR014732	OMPdecase	InterPro	7.637E-3	1.000E0	2.617E-2	1.949E-1	1	1	UMPS
Domain	PF08324	PUL	Pfam	7.637E-3	1.000E0	2.617E-2	1.949E-1	1	1	PLAA
Domain	PF09416	UPF1_Zn_bind	Pfam	7.637E-3	1.000E0	2.617E-2	1.949E-1	1	1	UPF1
Domain	PF00809	Pterin_bind	Pfam	7.637E-3	1.000E0	2.617E-2	1.949E-1	1	1	MTR
Domain	IPR007174	Las1	InterPro	7.637E-3	1.000E0	2.617E-2	1.949E-1	1	1	LAS1L
Domain	PF08772	NOB1_Zn_bind	Pfam	7.637E-3	1.000E0	2.617E-2	1.949E-1	1	1	NOB1
Domain	IPR008278	4-PPantetheinyl_Trfase_SF	InterPro	7.637E-3	1.000E0	2.617E-2	1.949E-1	1	1	AASDHPPT
Domain	IPR019133	Mt-IM_prot_Mitofilin	InterPro	7.637E-3	1.000E0	2.617E-2	1.949E-1	1	1	IMMT
Domain	PF01575	MaoC_dehydratas	Pfam	7.637E-3	1.000E0	2.617E-2	1.949E-1	1	1	HSD17B4
Domain	3.40.140.20	-	Gene3D	7.637E-3	1.000E0	2.617E-2	1.949E-1	1	1	ATIC
Domain	PF00215	OMPdecase	Pfam	7.637E-3	1.000E0	2.617E-2	1.949E-1	1	1	UMPS
Domain	IPR033411	Ribonuclease_PIN	InterPro	7.637E-3	1.000E0	2.617E-2	1.949E-1	1	1	NOB1
Domain	PF02607	B12-binding_2	Pfam	7.637E-3	1.000E0	2.617E-2	1.949E-1	1	1	MTR
Domain	IPR031227	PJA1	InterPro	7.637E-3	1.000E0	2.617E-2	1.949E-1	1	1	PJA1
Domain	IPR019337	Telomere_length_regulation_dom	InterPro	7.637E-3	1.000E0	2.617E-2	1.949E-1	1	1	TELO2
Domain	SM00934	OMPdecase	SMART	7.637E-3	1.000E0	2.617E-2	1.949E-1	1	1	UMPS
Domain	PF15923	DUF4745	Pfam	7.637E-3	1.000E0	2.617E-2	1.949E-1	1	1	GARRE1
Domain	SM00709	Zpr1	SMART	7.637E-3	1.000E0	2.617E-2	1.949E-1	1	1	ZPR1
Domain	IPR019312	DUF2363	InterPro	7.637E-3	1.000E0	2.617E-2	1.949E-1	1	1	CNOT11
Domain	PS51463	P_GLUCOSE_ISOMERASE_3	PROSITE	7.637E-3	1.000E0	2.617E-2	1.949E-1	1	1	GPI
Domain	IPR017248	HAX-1	InterPro	7.637E-3	1.000E0	2.617E-2	1.949E-1	1	1	HAX1
Domain	IPR016391	Coatomer_asu	InterPro	7.637E-3	1.000E0	2.617E-2	1.949E-1	1	1	COPA
Domain	IPR006325	SRP54_euk	InterPro	7.637E-3	1.000E0	2.617E-2	1.949E-1	1	1	SRP54
Domain	PF01020	Ribosomal_L40e	Pfam	7.637E-3	1.000E0	2.617E-2	1.949E-1	1	1	UBA52
Domain	PF06957	COPI_C	Pfam	7.637E-3	1.000E0	2.617E-2	1.949E-1	1	1	COPA
Domain	IPR033706	Met_synthase_B12-bd	InterPro	7.637E-3	1.000E0	2.617E-2	1.949E-1	1	1	MTR
Domain	PS00091	THYMIDYLATE_SYNTHASE	PROSITE	7.637E-3	1.000E0	2.617E-2	1.949E-1	1	1	TYMS
Domain	IPR031995	OCRL_clath-bd	InterPro	7.637E-3	1.000E0	2.617E-2	1.949E-1	1	1	OCRL
Domain	IPR004125	Signal_recog_particle_SRP54_M	InterPro	7.637E-3	1.000E0	2.617E-2	1.949E-1	1	1	SRP54
Domain	IPR030412	PICALM	InterPro	7.637E-3	1.000E0	2.617E-2	1.949E-1	1	1	PICALM
Domain	PF16726	OCRL_clath_bd	Pfam	7.637E-3	1.000E0	2.617E-2	1.949E-1	1	1	OCRL
Domain	PF10193	Telomere_reg-2	Pfam	7.637E-3	1.000E0	2.617E-2	1.949E-1	1	1	TELO2
Domain	PF02789	Peptidase_M17_N	Pfam	7.637E-3	1.000E0	2.617E-2	1.949E-1	1	1	LAP3
Domain	1.10.260.30	-	Gene3D	7.637E-3	1.000E0	2.617E-2	1.949E-1	1	1	SRP54
Domain	IPR015473	Annexins_V	InterPro	7.637E-3	1.000E0	2.617E-2	1.949E-1	1	1	ANXA5
Domain	IPR030639	Praja-2	InterPro	7.637E-3	1.000E0	2.617E-2	1.949E-1	1	1	PJA2
Domain	IPR028781	ALMS1	InterPro	7.637E-3	1.000E0	2.617E-2	1.949E-1	1	1	ALMS1
Domain	IPR023096	G6P_Isomerase_C	InterPro	7.637E-3	1.000E0	2.617E-2	1.949E-1	1	1	GPI
Domain	IPR018999	RNA-helicase_UPF1_UPF2-interct	InterPro	7.637E-3	1.000E0	2.617E-2	1.949E-1	1	1	UPF1
Domain	IPR017421	MAPKKK7	InterPro	7.637E-3	1.000E0	2.617E-2	1.949E-1	1	1	MAP3K7
Domain	PF15280	BORA_N	Pfam	7.637E-3	1.000E0	2.617E-2	1.949E-1	1	1	BORA
Domain	PF04152	Mre11_DNA_bind	Pfam	7.637E-3	1.000E0	2.617E-2	1.949E-1	1	1	MRE11
Domain	IPR002392	AnnexinV	InterPro	7.637E-3	1.000E0	2.617E-2	1.949E-1	1	1	ANXA5
Domain	SM01018	B12-binding_2	SMART	7.637E-3	1.000E0	2.617E-2	1.949E-1	1	1	MTR
Domain	PS00483	DIHYDROOROTASE_2	PROSITE	7.637E-3	1.000E0	2.617E-2	1.949E-1	1	1	CAD
Domain	PS00482	DIHYDROOROTASE_1	PROSITE	7.637E-3	1.000E0	2.617E-2	1.949E-1	1	1	CAD
Domain	IPR027429	TOM1L2	InterPro	7.637E-3	1.000E0	2.617E-2	1.949E-1	1	1	TOM1L2
Domain	IPR027428	TOM1L1	InterPro	7.637E-3	1.000E0	2.617E-2	1.949E-1	1	1	TOM1L1
Domain	IPR023042	Peptidase_M17_leu_NH2_pept	InterPro	7.637E-3	1.000E0	2.617E-2	1.949E-1	1	1	LAP3
Domain	3.90.470.20	-	Gene3D	7.637E-3	1.000E0	2.617E-2	1.949E-1	1	1	AASDHPPT
Domain	1.10.287.440	-	Gene3D	7.637E-3	1.000E0	2.617E-2	1.949E-1	1	1	ATIC
Domain	IPR023031	OPRT	InterPro	7.637E-3	1.000E0	2.617E-2	1.949E-1	1	1	UMPS
Domain	PS50974	ADOMET_ACTIVATION	PROSITE	7.637E-3	1.000E0	2.617E-2	1.949E-1	1	1	MTR
Domain	PS50972	PTERIN_BINDING	PROSITE	7.637E-3	1.000E0	2.617E-2	1.949E-1	1	1	MTR
Domain	1.10.1390.10	-	Gene3D	7.637E-3	1.000E0	2.617E-2	1.949E-1	1	1	GPI
Domain	IPR023252	Aurora_borealis_protein	InterPro	7.637E-3	1.000E0	2.617E-2	1.949E-1	1	1	BORA
Domain	IPR000398	Thymidylate_synthase	InterPro	7.637E-3	1.000E0	2.617E-2	1.949E-1	1	1	TYMS
Domain	PF16098	FXMR_C2	Pfam	7.637E-3	1.000E0	2.617E-2	1.949E-1	1	1	FMR1
Domain	IPR022278	Pser_aminoTfrase	InterPro	7.637E-3	1.000E0	2.617E-2	1.949E-1	1	1	PSAT1
Domain	IPR014881	NOB1_Zn-bd	InterPro	7.637E-3	1.000E0	2.617E-2	1.949E-1	1	1	NOB1
Domain	IPR005938	AAA_ATPase_CDC48	InterPro	7.637E-3	1.000E0	2.617E-2	1.949E-1	1	1	VCP
Domain	IPR000489	Pterin-binding_dom	InterPro	7.637E-3	1.000E0	2.617E-2	1.949E-1	1	1	MTR
Domain	IPR017925	DHFR_CS	InterPro	7.637E-3	1.000E0	2.617E-2	1.949E-1	1	1	DHFR
Domain	IPR013535	PUL_dom	InterPro	7.637E-3	1.000E0	2.617E-2	1.949E-1	1	1	PLAA
Domain	3.20.20.20	-	Gene3D	7.637E-3	1.000E0	2.617E-2	1.949E-1	1	1	MTR
Domain	PF17146	PIN_6	Pfam	7.637E-3	1.000E0	2.617E-2	1.949E-1	1	1	NOB1
Domain	IPR030083	MAGED1	InterPro	7.637E-3	1.000E0	2.617E-2	1.949E-1	1	1	MAGED1
Domain	PF01808	AICARFT_IMPCHas	Pfam	7.637E-3	1.000E0	2.617E-2	1.949E-1	1	1	ATIC
Domain	PF04086	SRP-alpha_N	Pfam	7.637E-3	1.000E0	2.617E-2	1.949E-1	1	1	SRPRA
Domain	3.30.572.10	-	Gene3D	7.637E-3	1.000E0	2.617E-2	1.949E-1	1	1	TYMS
Domain	PF04054	Not1	Pfam	7.637E-3	1.000E0	2.617E-2	1.949E-1	1	1	CNOT1
Domain	IPR033106	GRSF1	InterPro	7.637E-3	1.000E0	2.617E-2	1.949E-1	1	1	GRSF1
Domain	IPR018189	Phosphoglucose_isomerase_CS	InterPro	7.637E-3	1.000E0	2.617E-2	1.949E-1	1	1	GPI
Domain	IPR001754	OMPdeCOase_dom	InterPro	7.637E-3	1.000E0	2.617E-2	1.949E-1	1	1	UMPS
Domain	IPR003701	Mre11	InterPro	7.637E-3	1.000E0	2.617E-2	1.949E-1	1	1	MRE11
Domain	IPR007281	Mre11_DNA-bd	InterPro	7.637E-3	1.000E0	2.617E-2	1.949E-1	1	1	MRE11
Domain	PF10155	DUF2363	Pfam	7.637E-3	1.000E0	2.617E-2	1.949E-1	1	1	CNOT11
Domain	IPR001975	Ribosomal_L40e	InterPro	7.637E-3	1.000E0	2.617E-2	1.949E-1	1	1	UBA52
Domain	IPR013934	SSU_processome_Utp13	InterPro	7.637E-3	1.000E0	2.617E-2	1.949E-1	1	1	TBL3
Domain	PF12309	KBP_C	Pfam	7.637E-3	1.000E0	2.617E-2	1.949E-1	1	1	KIFBP
Domain	IPR013930	RNA_pol_II_AP1_N	InterPro	7.637E-3	1.000E0	2.617E-2	1.949E-1	1	1	RPAP1
Domain	PF00342	PGI	Pfam	7.637E-3	1.000E0	2.617E-2	1.949E-1	1	1	GPI
Domain	PF02965	Met_synt_B12	Pfam	7.637E-3	1.000E0	2.617E-2	1.949E-1	1	1	MTR
Domain	PF00303	Thymidylat_synt	Pfam	7.637E-3	1.000E0	2.617E-2	1.949E-1	1	1	TYMS
Domain	IPR013929	RNA_pol_II_AP1_C	InterPro	7.637E-3	1.000E0	2.617E-2	1.949E-1	1	1	RPAP1
Domain	PF02978	SRP_SPB	Pfam	7.637E-3	1.000E0	2.617E-2	1.949E-1	1	1	SRP54
Domain	PF01648	ACPS	Pfam	7.637E-3	1.000E0	2.617E-2	1.949E-1	1	1	AASDHPPT
Domain	IPR033510	PLAA/Doa1/Lub1	InterPro	7.637E-3	1.000E0	2.617E-2	1.949E-1	1	1	PLAA
Domain	IPR021538	Syntaxin-5_N	InterPro	7.637E-3	1.000E0	2.617E-2	1.949E-1	1	1	STX5
Domain	IPR030230	Gpn1/Npa3/XAB1	InterPro	7.637E-3	1.000E0	2.617E-2	1.949E-1	1	1	GPN1
Domain	PF11416	Syntaxin-5_N	Pfam	7.637E-3	1.000E0	2.617E-2	1.949E-1	1	1	STX5
Domain	PS51396	PUL	PROSITE	7.637E-3	1.000E0	2.617E-2	1.949E-1	1	1	PLAA
Domain	PS51394	PFU	PROSITE	7.637E-3	1.000E0	2.617E-2	1.949E-1	1	1	PLAA
Domain	IPR033501	TNRC6A	InterPro	7.637E-3	1.000E0	2.617E-2	1.949E-1	1	1	TNRC6A
Domain	IPR033500	TNRC6B	InterPro	7.637E-3	1.000E0	2.617E-2	1.949E-1	1	1	TNRC6B
Domain	IPR007222	Sig_recog_particle_rcpt_asu_N	InterPro	7.637E-3	1.000E0	2.617E-2	1.949E-1	1	1	SRPRA
Domain	PS51337	B12_BINDING_NTER	PROSITE	7.637E-3	1.000E0	2.617E-2	1.949E-1	1	1	MTR
Domain	PF16417	CNOT1_TTP_bind	Pfam	7.637E-3	1.000E0	2.617E-2	1.949E-1	1	1	CNOT1
Domain	PF16415	CNOT1_CAF1_bind	Pfam	7.637E-3	1.000E0	2.617E-2	1.949E-1	1	1	CNOT1
Domain	IPR011822	MetH	InterPro	7.637E-3	1.000E0	2.617E-2	1.949E-1	1	1	MTR
Domain	PF16418	CNOT1_HEAT	Pfam	7.637E-3	1.000E0	2.617E-2	1.949E-1	1	1	CNOT1
Domain	IPR022941	SRP54	InterPro	7.637E-3	1.000E0	2.617E-2	1.949E-1	1	1	SRP54
Domain	IPR002082	Asp_carbamoyltransf	InterPro	7.637E-3	1.000E0	2.617E-2	1.949E-1	1	1	CAD
Domain	IPR015155	PLAA_fam_Ub-bd_PFU	InterPro	7.637E-3	1.000E0	2.617E-2	1.949E-1	1	1	PLAA
Domain	IPR010714	Coatomer_asu_C	InterPro	7.637E-3	1.000E0	2.617E-2	1.949E-1	1	1	COPA
Domain	IPR000426	Proteasome_asu_N	InterPro	1.550E-3	1.000E0	1.623E-2	1.209E-1	2	8	PSMA2,PSMA5
Domain	IPR003156	DHHA1_dom	InterPro	7.637E-3	1.000E0	2.617E-2	1.949E-1	1	1	AARS1
Domain	IPR029777	Cep85	InterPro	7.637E-3	1.000E0	2.617E-2	1.949E-1	1	1	CEP85
Domain	IPR027110	PDHB	InterPro	7.637E-3	1.000E0	2.617E-2	1.949E-1	1	1	PDHB
Domain	IPR004467	Or_phspho_trans_dom	InterPro	7.637E-3	1.000E0	2.617E-2	1.949E-1	1	1	UMPS
Domain	IPR004223	VitB12-dep_Met_synth_activ_dom	InterPro	7.637E-3	1.000E0	2.617E-2	1.949E-1	1	1	MTR
Domain	PF09070	PFU	Pfam	7.637E-3	1.000E0	2.617E-2	1.949E-1	1	1	PLAA
Domain	IPR030503	NF-kB_p105	InterPro	7.637E-3	1.000E0	2.617E-2	1.949E-1	1	1	NFKB1
Domain	IPR016453	COPB2	InterPro	7.637E-3	1.000E0	2.617E-2	1.949E-1	1	1	COPB2
Domain	IPR020940	Thymidylate_synthase_AS	InterPro	7.637E-3	1.000E0	2.617E-2	1.949E-1	1	1	TYMS
Domain	IPR024054	TIF2_asu_middle	InterPro	7.637E-3	1.000E0	2.617E-2	1.949E-1	1	1	EIF2S1
Domain	IPR024055	TIF2_asu_C	InterPro	7.637E-3	1.000E0	2.617E-2	1.949E-1	1	1	EIF2S1
Domain	IPR024050	AICAR_Tfase_insert_dom	InterPro	7.637E-3	1.000E0	2.617E-2	1.949E-1	1	1	ATIC
Domain	IPR024051	AICAR_Tfase_dom	InterPro	7.637E-3	1.000E0	2.617E-2	1.949E-1	1	1	ATIC
Domain	PF07541	EIF_2_alpha	Pfam	7.637E-3	1.000E0	2.617E-2	1.949E-1	1	1	EIF2S1
Domain	PF04031	Las1	Pfam	7.637E-3	1.000E0	2.617E-2	1.949E-1	1	1	LAS1L
Domain	1.10.1240.10	-	Gene3D	7.637E-3	1.000E0	2.617E-2	1.949E-1	1	1	MTR
Domain	IPR004457	Znf_ZPR1	InterPro	7.637E-3	1.000E0	2.617E-2	1.949E-1	1	1	ZPR1
Domain	PS00156	OMPDECASE	PROSITE	7.637E-3	1.000E0	2.617E-2	1.949E-1	1	1	UMPS
Domain	IPR031813	DUF4745	InterPro	7.637E-3	1.000E0	2.617E-2	1.949E-1	1	1	GARRE1
Domain	PF09731	Mitofilin	Pfam	7.637E-3	1.000E0	2.617E-2	1.949E-1	1	1	IMMT
Domain	SM01377	Ribosomal_L40e	SMART	7.637E-3	1.000E0	2.617E-2	1.949E-1	1	1	UBA52
Domain	IPR027306	Arp2	InterPro	7.637E-3	1.000E0	2.617E-2	1.949E-1	1	1	ACTR2
Domain	IPR022083	KBP	InterPro	7.637E-3	1.000E0	2.617E-2	1.949E-1	1	1	KIFBP
Domain	3.10.196.10	-	Gene3D	7.637E-3	1.000E0	2.617E-2	1.949E-1	1	1	MTR
Domain	PF08621	RPAP1_N	Pfam	7.637E-3	1.000E0	2.617E-2	1.949E-1	1	1	RPAP1
Domain	PF08620	RPAP1_C	Pfam	7.637E-3	1.000E0	2.617E-2	1.949E-1	1	1	RPAP1
Domain	PF08625	Utp13	Pfam	7.637E-3	1.000E0	2.617E-2	1.949E-1	1	1	TBL3
Domain	1.10.150.190	-	Gene3D	7.637E-3	1.000E0	2.617E-2	1.949E-1	1	1	EIF2S1
Domain	3.30.70.1130	-	Gene3D	7.637E-3	1.000E0	2.617E-2	1.949E-1	1	1	EIF2S1
Domain	IPR027529	AdSS_2_vert	InterPro	7.637E-3	1.000E0	2.617E-2	1.949E-1	1	1	ADSS2
Domain	PF02272	DHHA1	Pfam	7.637E-3	1.000E0	2.617E-2	1.949E-1	1	1	AARS1
Domain	IPR027749	TTLL12	InterPro	7.637E-3	1.000E0	2.617E-2	1.949E-1	1	1	TTLL12
Domain	PF03367	zf-ZPR1	Pfam	7.637E-3	1.000E0	2.617E-2	1.949E-1	1	1	ZPR1
Domain	SM01347	Mre11_DNA_bind	SMART	7.637E-3	1.000E0	2.617E-2	1.949E-1	1	1	MRE11
Domain	IPR002695	AICARFT_IMPCHas	InterPro	7.637E-3	1.000E0	2.617E-2	1.949E-1	1	1	ATIC
Domain	PS00174	P_GLUCOSE_ISOMERASE_2	PROSITE	7.637E-3	1.000E0	2.617E-2	1.949E-1	1	1	GPI
Domain	IPR000504	RRM_dom	InterPro	7.741E-3	1.000E0	2.643E-2	1.969E-1	6	227	RBM4,TNRC6C,GRSF1,TARDBP,TIAL1,TNRC6A
Domain	3.40.50.720	-	Gene3D	9.364E-3	1.000E0	3.186E-2	2.373E-1	5	169	MTHFD1L,UBA1,AHCY,HSD17B4,VAT1
Domain	PF00035	dsrm	Pfam	9.911E-3	1.000E0	3.361E-2	2.503E-1	2	20	DHX30,STAU1
Domain	IPR016040	NAD(P)-bd_dom	InterPro	1.029E-2	1.000E0	3.478E-2	2.590E-1	5	173	MTHFD1L,UBA1,AHCY,HSD17B4,VAT1
Domain	SM00726	UIM	SMART	1.090E-2	1.000E0	3.618E-2	2.694E-1	2	21	EPS15,ATXN3
Domain	PS50137	DS_RBD	PROSITE	1.090E-2	1.000E0	3.618E-2	2.694E-1	2	21	DHX30,STAU1
Domain	3.40.50.300	-	Gene3D	1.144E-2	1.000E0	3.618E-2	2.694E-1	12	747	MTHFD1L,GPN1,PSMC2,PSMC3,SRP54,SRPRA,UPF1,RFC5,DHX30,HELZ,DDX3X,VCP
Domain	IPR011044	Quino_amine_DH_bsu	InterPro	1.193E-2	1.000E0	3.618E-2	2.694E-1	2	22	TBL3,WDR6
Domain	IPR027417	P-loop_NTPase	InterPro	1.248E-2	1.000E0	3.618E-2	2.694E-1	13	849	MTHFD1L,GPN1,PSMC2,PSMC3,SRP54,SRPRA,UPF1,RFC5,DHX30,ADSS2,HELZ,DDX3X,VCP
Domain	PS50330	UIM	PROSITE	1.412E-2	1.000E0	3.618E-2	2.694E-1	2	24	EPS15,ATXN3
Domain	IPR011263	DNA-dir_RNA_pol_RpoA/D/Rpb3	InterPro	1.510E-2	1.000E0	3.618E-2	2.694E-1	1	2	POLR2C
Domain	IPR011262	DNA-dir_RNA_pol_insert	InterPro	1.510E-2	1.000E0	3.618E-2	2.694E-1	1	2	POLR2C
Domain	PF00883	Peptidase_M17	Pfam	1.510E-2	1.000E0	3.618E-2	2.694E-1	1	2	LAP3
Domain	IPR032172	FXR_C1	InterPro	1.510E-2	1.000E0	3.618E-2	2.694E-1	1	2	FXR2
Domain	IPR022365	Clathrin_H-chain_propeller_rpt	InterPro	1.510E-2	1.000E0	3.618E-2	2.694E-1	1	2	CLTC
Domain	IPR009169	Calreticulin	InterPro	1.510E-2	1.000E0	3.618E-2	2.694E-1	1	2	CALR
Domain	SM00788	Adenylsucc_synt	SMART	1.510E-2	1.000E0	3.618E-2	2.694E-1	1	2	ADSS2
Domain	PF08311	Mad3_BUB1_I	Pfam	1.510E-2	1.000E0	3.618E-2	2.694E-1	1	2	BUB1
Domain	PF00838	TCTP	Pfam	1.510E-2	1.000E0	3.618E-2	2.694E-1	1	2	TPT1
Domain	PS00111	PGLYCERATE_KINASE	PROSITE	1.510E-2	1.000E0	3.618E-2	2.694E-1	1	2	PGK1
Domain	IPR015824	Phosphoglycerate_kinase_N	InterPro	1.510E-2	1.000E0	3.618E-2	2.694E-1	1	2	PGK1
Domain	SM00777	Mad3_BUB1_I	SMART	1.510E-2	1.000E0	3.618E-2	2.694E-1	1	2	BUB1
Domain	IPR014712	Clathrin_AP_2	InterPro	1.510E-2	1.000E0	3.618E-2	2.694E-1	1	2	PICALM
Domain	IPR000559	Formate_THF_ligase	InterPro	1.510E-2	1.000E0	3.618E-2	2.694E-1	1	2	MTHFD1L
Domain	IPR019167	Topo_II-assoc_PAT1	InterPro	1.510E-2	1.000E0	3.618E-2	2.694E-1	1	2	PATL1
Domain	IPR033443	PPR_long	InterPro	1.510E-2	1.000E0	3.618E-2	2.694E-1	1	2	LRPPRC
Domain	IPR011876	IsopentenylPP_isomerase_typ1	InterPro	1.510E-2	1.000E0	3.618E-2	2.694E-1	1	2	IDI1
Domain	PF09268	Clathrin-link	Pfam	1.510E-2	1.000E0	3.618E-2	2.694E-1	1	2	CLTC
Domain	IPR033658	GRX_PICOT-like	InterPro	1.510E-2	1.000E0	3.618E-2	2.694E-1	1	2	GLRX3
Domain	2.130.10.110	-	Gene3D	1.510E-2	1.000E0	3.618E-2	2.694E-1	1	2	CLTC
Domain	IPR006274	CarbamoylP_synth_ssu	InterPro	1.510E-2	1.000E0	3.618E-2	2.694E-1	1	2	CAD
Domain	IPR006275	CarbamoylP_synth_lsu	InterPro	1.510E-2	1.000E0	3.618E-2	2.694E-1	1	2	CAD
Domain	PS00513	ADENYLOSUCCIN_SYN_2	PROSITE	1.510E-2	1.000E0	3.618E-2	2.694E-1	1	2	ADSS2
Domain	PS00722	FTHFS_2	PROSITE	1.510E-2	1.000E0	3.618E-2	2.694E-1	1	2	MTHFD1L
Domain	IPR033865	Ataxin-3	InterPro	1.510E-2	1.000E0	3.618E-2	2.694E-1	1	2	ATXN3
Domain	PS00721	FTHFS_1	PROSITE	1.510E-2	1.000E0	3.618E-2	2.694E-1	1	2	MTHFD1L
Domain	IPR018220	Adenylosuccin_syn_GTP-bd	InterPro	1.510E-2	1.000E0	3.618E-2	2.694E-1	1	2	ADSS2
Domain	IPR033712	Pumilio_RNA-bd	InterPro	1.510E-2	1.000E0	3.618E-2	2.694E-1	1	2	PUM1
Domain	IPR000819	Peptidase_M17_C	InterPro	1.510E-2	1.000E0	3.618E-2	2.694E-1	1	2	LAP3
Domain	PF04566	RNA_pol_Rpb2_4	Pfam	1.510E-2	1.000E0	3.618E-2	2.694E-1	1	2	POLR2B
Domain	3.40.50.1270	-	Gene3D	1.510E-2	1.000E0	3.618E-2	2.694E-1	1	2	PGK1
Domain	SM01097	CPSase_sm_chain	SMART	1.510E-2	1.000E0	3.618E-2	2.694E-1	1	2	CAD
Domain	SM01096	CPSase_L_D3	SMART	1.510E-2	1.000E0	3.618E-2	2.694E-1	1	2	CAD
Domain	PF02359	CDC48_N	Pfam	1.510E-2	1.000E0	3.618E-2	2.694E-1	1	2	VCP
Domain	PF01268	FTHFS	Pfam	1.510E-2	1.000E0	3.618E-2	2.694E-1	1	2	MTHFD1L
Domain	3.40.50.1260	-	Gene3D	1.510E-2	1.000E0	3.618E-2	2.694E-1	1	2	PGK1
Domain	IPR005483	CbamoylP_synth_lsu_CPSase_dom	InterPro	1.510E-2	1.000E0	3.618E-2	2.694E-1	1	2	CAD
Domain	PS51489	BUB1_N	PROSITE	1.510E-2	1.000E0	3.618E-2	2.694E-1	1	2	BUB1
Domain	IPR005480	CarbamoylP_synth_lsu_oligo	InterPro	1.510E-2	1.000E0	3.618E-2	2.694E-1	1	2	CAD
Domain	PS00097	CARBAMOYLTRANSFERASE	PROSITE	1.510E-2	1.000E0	3.618E-2	2.694E-1	1	2	CAD
Domain	IPR020628	Formate_THF_ligase_CS	InterPro	1.510E-2	1.000E0	3.618E-2	2.694E-1	1	2	MTHFD1L
Domain	PF00186	DHFR_1	Pfam	1.510E-2	1.000E0	3.618E-2	2.694E-1	1	2	DHFR
Domain	PF00185	OTCace	Pfam	1.510E-2	1.000E0	3.618E-2	2.694E-1	1	2	CAD
Domain	SM01073	CDC48_N	SMART	1.510E-2	1.000E0	3.618E-2	2.694E-1	1	2	VCP
Domain	SM01072	CDC48_2	SMART	1.510E-2	1.000E0	3.618E-2	2.694E-1	1	2	VCP
Domain	IPR016341	Clathrin_heavy_chain	InterPro	1.510E-2	1.000E0	3.618E-2	2.694E-1	1	2	CLTC
Domain	PF01000	RNA_pol_A_bac	Pfam	1.510E-2	1.000E0	3.618E-2	2.694E-1	1	2	POLR2C
Domain	IPR007646	RNA_pol_Rpb2_4	InterPro	1.510E-2	1.000E0	3.618E-2	2.694E-1	1	2	POLR2B
Domain	IPR002195	Dihydroorotase_CS	InterPro	1.510E-2	1.000E0	3.618E-2	2.694E-1	1	2	CAD
Domain	PF00162	PGK	Pfam	1.510E-2	1.000E0	3.618E-2	2.694E-1	1	2	PGK1
Domain	PF02310	B12-binding	Pfam	1.510E-2	1.000E0	3.618E-2	2.694E-1	1	2	MTR
Domain	IPR020826	Transketolase_BS	InterPro	1.510E-2	1.000E0	3.618E-2	2.694E-1	1	2	TKT
Domain	PF17215	Rrp44_S1	Pfam	1.510E-2	1.000E0	3.618E-2	2.694E-1	1	2	DIS3
Domain	IPR003674	Oligo_trans_STT3	InterPro	1.510E-2	1.000E0	3.618E-2	2.694E-1	1	2	STT3A
Domain	IPR023033	Ala_tRNA_ligase_euk/bac	InterPro	1.510E-2	1.000E0	3.618E-2	2.694E-1	1	2	AARS1
Domain	PS00075	DHFR_1	PROSITE	1.510E-2	1.000E0	3.618E-2	2.694E-1	1	2	DHFR
Domain	IPR015661	Bub1/Mad3	InterPro	1.510E-2	1.000E0	3.618E-2	2.694E-1	1	2	BUB1
Domain	IPR001473	Clathrin_H-chain_propeller_N	InterPro	1.510E-2	1.000E0	3.618E-2	2.694E-1	1	2	CLTC
Domain	IPR013212	Mad3/Bub1_I	InterPro	1.510E-2	1.000E0	3.618E-2	2.694E-1	1	2	BUB1
Domain	PF00988	CPSase_sm_chain	Pfam	1.510E-2	1.000E0	3.618E-2	2.694E-1	1	2	CAD
Domain	PF16096	FXR_C1	Pfam	1.510E-2	1.000E0	3.618E-2	2.694E-1	1	2	FXR2
Domain	IPR003759	Cbl-bd_cap	InterPro	1.510E-2	1.000E0	3.618E-2	2.694E-1	1	2	MTR
Domain	PF02933	CDC48_2	Pfam	1.510E-2	1.000E0	3.618E-2	2.694E-1	1	2	VCP
Domain	IPR001796	DHFR_dom	InterPro	1.510E-2	1.000E0	3.618E-2	2.694E-1	1	2	DHFR
Domain	IPR011356	Leucine_aapep/pepB	InterPro	1.510E-2	1.000E0	3.618E-2	2.694E-1	1	2	LAP3
Domain	PF17177	PPR_long	Pfam	1.510E-2	1.000E0	3.618E-2	2.694E-1	1	2	LRPPRC
Domain	SM00662	RPOLD	SMART	1.510E-2	1.000E0	3.618E-2	2.694E-1	1	2	POLR2C
Domain	PF00709	Adenylsucc_synt	Pfam	1.510E-2	1.000E0	3.618E-2	2.694E-1	1	2	ADSS2
Domain	IPR033128	Adenylosuccin_syn_Lys_AS	InterPro	1.510E-2	1.000E0	3.618E-2	2.694E-1	1	2	ADSS2
Domain	PF09770	PAT1	Pfam	1.510E-2	1.000E0	3.618E-2	2.694E-1	1	2	PATL1
Domain	IPR005904	Hxn_phspho_trans	InterPro	1.510E-2	1.000E0	3.618E-2	2.694E-1	1	2	HPRT1
Domain	IPR015911	Phosphoglycerate_kinase_CS	InterPro	1.510E-2	1.000E0	3.618E-2	2.694E-1	1	2	PGK1
Domain	PS00446	RNA_POL_D_30KD	PROSITE	1.510E-2	1.000E0	3.618E-2	2.694E-1	1	2	POLR2C
Domain	IPR001514	DNA-dir_RNA_pol_30-40kDasu_CS	InterPro	1.510E-2	1.000E0	3.618E-2	2.694E-1	1	2	POLR2C
Domain	IPR018162	Ala-tRNA-ligase_IIc_anticod-bd	InterPro	1.510E-2	1.000E0	3.618E-2	2.694E-1	1	2	AARS1
Domain	IPR015901	Phosphoglycerate_kinase_C	InterPro	1.510E-2	1.000E0	3.618E-2	2.694E-1	1	2	PGK1
Domain	PF02787	CPSase_L_D3	Pfam	1.510E-2	1.000E0	3.618E-2	2.694E-1	1	2	CAD
Domain	PF02516	STT3	Pfam	1.510E-2	1.000E0	3.618E-2	2.694E-1	1	2	STT3A
Domain	IPR033770	RRP44_S1	InterPro	1.510E-2	1.000E0	3.618E-2	2.694E-1	1	2	DIS3
Domain	PF02729	OTCace_N	Pfam	1.510E-2	1.000E0	3.618E-2	2.694E-1	1	2	CAD
Domain	IPR006158	Cobalamin-bd	InterPro	1.510E-2	1.000E0	3.618E-2	2.694E-1	1	2	MTR
Domain	PS00631	CYTOSOL_AP	PROSITE	1.510E-2	1.000E0	3.618E-2	2.694E-1	1	2	LAP3
Domain	IPR018103	Translation_control_tumour_CS	InterPro	1.510E-2	1.000E0	3.618E-2	2.694E-1	1	2	TPT1
Domain	IPR018105	Translational_control_tumour_p	InterPro	1.510E-2	1.000E0	3.618E-2	2.694E-1	1	2	TPT1
Domain	IPR006131	Asp_carbamoyltransf_Asp/Orn-bd	InterPro	1.510E-2	1.000E0	3.618E-2	2.694E-1	1	2	CAD
Domain	IPR006132	Asp/Orn_carbamoyltranf_P-bd	InterPro	1.510E-2	1.000E0	3.618E-2	2.694E-1	1	2	CAD
Domain	IPR006130	Asp/Orn_carbamoylTrfase	InterPro	1.510E-2	1.000E0	3.618E-2	2.694E-1	1	2	CAD
Domain	1.20.58.150	-	Gene3D	1.510E-2	1.000E0	3.618E-2	2.694E-1	1	2	PICALM
Domain	PS51330	DHFR_2	PROSITE	1.510E-2	1.000E0	3.618E-2	2.694E-1	1	2	DHFR
Domain	PS51332	B12_BINDING	PROSITE	1.510E-2	1.000E0	3.618E-2	2.694E-1	1	2	MTR
Domain	IPR016025	Clathrin_H-chain_link/propller	InterPro	1.510E-2	1.000E0	3.618E-2	2.694E-1	1	2	CLTC
Domain	3.50.30.20	-	Gene3D	1.510E-2	1.000E0	3.618E-2	2.694E-1	1	2	CAD
Domain	3.40.430.10	-	Gene3D	1.510E-2	1.000E0	3.618E-2	2.694E-1	1	2	DHFR
Domain	PF01394	Clathrin_propel	Pfam	1.510E-2	1.000E0	3.618E-2	2.694E-1	1	2	CLTC
Domain	3.40.50.1370	-	Gene3D	1.510E-2	1.000E0	3.618E-2	2.694E-1	1	2	CAD
Domain	IPR004480	Monothiol_GRX-rel	InterPro	1.510E-2	1.000E0	3.618E-2	2.694E-1	1	2	GLRX3
Domain	PS51797	TCTP_3	PROSITE	1.510E-2	1.000E0	3.618E-2	2.694E-1	1	2	TPT1
Domain	IPR024072	DHFR-like_dom	InterPro	1.510E-2	1.000E0	3.618E-2	2.694E-1	1	2	DHFR
Domain	IPR004201	Cdc48_dom2	InterPro	1.510E-2	1.000E0	3.618E-2	2.694E-1	1	2	VCP
Domain	IPR015348	Clathrin_H-chain_linker_core	InterPro	1.510E-2	1.000E0	3.618E-2	2.694E-1	1	2	CLTC
Domain	PS01003	TCTP_2	PROSITE	1.510E-2	1.000E0	3.618E-2	2.694E-1	1	2	TPT1
Domain	2.170.120.12	-	Gene3D	1.510E-2	1.000E0	3.618E-2	2.694E-1	1	2	POLR2C
Domain	PS01002	TCTP_1	PROSITE	1.510E-2	1.000E0	3.618E-2	2.694E-1	1	2	TPT1
Domain	1.10.1030.10	-	Gene3D	1.510E-2	1.000E0	3.618E-2	2.694E-1	1	2	CAD
Domain	IPR005990	IMP_DH	InterPro	1.510E-2	1.000E0	3.618E-2	2.694E-1	1	2	IMPDH2
Domain	IPR003338	CDC4_N-term_subdom	InterPro	1.510E-2	1.000E0	3.618E-2	2.694E-1	1	2	VCP
Domain	3.40.50.280	-	Gene3D	1.510E-2	1.000E0	3.618E-2	2.694E-1	1	2	MTR
Domain	IPR002474	CarbamoylP_synth_ssu_N	InterPro	1.510E-2	1.000E0	3.618E-2	2.694E-1	1	2	CAD
Domain	IPR001114	Adenylosuccinate_synthetase	InterPro	1.510E-2	1.000E0	3.618E-2	2.694E-1	1	2	ADSS2
Domain	IPR012259	DHFR	InterPro	1.510E-2	1.000E0	3.618E-2	2.694E-1	1	2	DHFR
Domain	PS01266	ADENYLOSUCCIN_SYN_1	PROSITE	1.510E-2	1.000E0	3.618E-2	2.694E-1	1	2	ADSS2
Domain	IPR003903	UIM_dom	InterPro	1.527E-2	1.000E0	3.648E-2	2.717E-1	2	25	EPS15,ATXN3
Domain	PS50192	T_SNARE	PROSITE	1.646E-2	1.000E0	3.923E-2	2.922E-1	2	26	SNAP47,STX5
Domain	IPR009053	Prefoldin	InterPro	1.738E-2	1.000E0	4.132E-2	3.077E-1	3	72	EPS15,AMOT,OBI1
Domain	IPR000727	T_SNARE_dom	InterPro	2.026E-2	1.000E0	4.253E-2	3.167E-1	2	29	SNAP47,STX5
Domain	PF00076	RRM_1	Pfam	2.121E-2	1.000E0	4.253E-2	3.167E-1	5	208	RBM4,TNRC6C,GRSF1,TARDBP,TIAL1
Domain	2.40.270.10	-	Gene3D	2.257E-2	1.000E0	4.253E-2	3.167E-1	1	3	POLR2B
Domain	IPR002318	Ala-tRNA-lgiase_IIc	InterPro	2.257E-2	1.000E0	4.253E-2	3.167E-1	1	3	AARS1
Domain	IPR025887	Glyco_hydro_31_N_dom	InterPro	2.257E-2	1.000E0	4.253E-2	3.167E-1	1	3	GANAB
Domain	PF16191	E1_4HB	Pfam	2.257E-2	1.000E0	4.253E-2	3.167E-1	1	3	UBA1
Domain	PF16190	E1_FCCH	Pfam	2.257E-2	1.000E0	4.253E-2	3.167E-1	1	3	UBA1
Domain	IPR012331	Clathrin_H-chain_linker	InterPro	2.257E-2	1.000E0	4.253E-2	3.167E-1	1	3	CLTC
Domain	IPR014724	RNA_pol_RPB2_OB-fold	InterPro	2.257E-2	1.000E0	4.253E-2	3.167E-1	1	3	POLR2B
Domain	PS00102	PHOSPHORYLASE	PROSITE	2.257E-2	1.000E0	4.253E-2	3.167E-1	1	3	PYGL
Domain	IPR009114	Angiomotin	InterPro	2.257E-2	1.000E0	4.253E-2	3.167E-1	1	3	AMOT
Domain	PF00806	PUF	Pfam	2.257E-2	1.000E0	4.253E-2	3.167E-1	1	3	PUM1
Domain	IPR025609	Lsm14_N	InterPro	2.257E-2	1.000E0	4.253E-2	3.167E-1	1	3	EDC3
Domain	IPR000796	Asp_trans	InterPro	2.257E-2	1.000E0	4.253E-2	3.167E-1	1	3	GOT1
Domain	PF08542	Rep_fac_C	Pfam	2.257E-2	1.000E0	4.253E-2	3.167E-1	1	3	RFC5
Domain	IPR018075	UBQ-activ_enz_E1	InterPro	2.257E-2	1.000E0	4.253E-2	3.167E-1	1	3	UBA1
Domain	SM00985	UBA_e1_C	SMART	2.257E-2	1.000E0	4.253E-2	3.167E-1	1	3	UBA1
Domain	SM00997	AdoHcyase_NAD	SMART	2.257E-2	1.000E0	4.253E-2	3.167E-1	1	3	AHCY
Domain	SM00996	AdoHcyase	SMART	2.257E-2	1.000E0	4.253E-2	3.167E-1	1	3	AHCY
Domain	2.10.250.10	-	Gene3D	2.257E-2	1.000E0	4.253E-2	3.167E-1	1	3	CALR
Domain	PF00483	NTP_transferase	Pfam	2.257E-2	1.000E0	4.253E-2	3.167E-1	1	3	EIF2B3
Domain	PF00456	Transketolase_N	Pfam	2.257E-2	1.000E0	4.253E-2	3.167E-1	1	3	TKT
Domain	IPR020578	Aminotrans_V_PyrdxlP_BS	InterPro	2.257E-2	1.000E0	4.253E-2	3.167E-1	1	3	PSAT1
Domain	PF00670	AdoHcyase_NAD	Pfam	2.257E-2	1.000E0	4.253E-2	3.167E-1	1	3	AHCY
Domain	IPR007121	RNA_pol_bsu_CS	InterPro	2.257E-2	1.000E0	4.253E-2	3.167E-1	1	3	POLR2B
Domain	IPR007120	DNA-dir_RNA_pol_su2_6	InterPro	2.257E-2	1.000E0	4.253E-2	3.167E-1	1	3	POLR2B
Domain	IPR011833	Glycg_phsphrylas	InterPro	2.257E-2	1.000E0	4.253E-2	3.167E-1	1	3	PYGL
Domain	2.170.150.10	-	Gene3D	2.257E-2	1.000E0	4.253E-2	3.167E-1	1	3	TPT1
Domain	PS00738	ADOHCYASE_1	PROSITE	2.257E-2	1.000E0	4.253E-2	3.167E-1	1	3	AHCY
Domain	PS00739	ADOHCYASE_2	PROSITE	2.257E-2	1.000E0	4.253E-2	3.167E-1	1	3	AHCY
Domain	PF04560	RNA_pol_Rpb2_7	Pfam	2.257E-2	1.000E0	4.253E-2	3.167E-1	1	3	POLR2B
Domain	PF04561	RNA_pol_Rpb2_2	Pfam	2.257E-2	1.000E0	4.253E-2	3.167E-1	1	3	POLR2B
Domain	PF04567	RNA_pol_Rpb2_5	Pfam	2.257E-2	1.000E0	4.253E-2	3.167E-1	1	3	POLR2B
Domain	PF04563	RNA_pol_Rpb2_1	Pfam	2.257E-2	1.000E0	4.253E-2	3.167E-1	1	3	POLR2B
Domain	PF04565	RNA_pol_Rpb2_3	Pfam	2.257E-2	1.000E0	4.253E-2	3.167E-1	1	3	POLR2B
Domain	IPR000811	Glyco_trans_35	InterPro	2.257E-2	1.000E0	4.253E-2	3.167E-1	1	3	PYGL
Domain	IPR005474	Transketolase_N	InterPro	2.257E-2	1.000E0	4.253E-2	3.167E-1	1	3	TKT
Domain	PS01175	RIBONUCLEASE_II	PROSITE	2.257E-2	1.000E0	4.253E-2	3.167E-1	1	3	DIS3
Domain	PF02574	S-methyl_trans	Pfam	2.257E-2	1.000E0	4.253E-2	3.167E-1	1	3	MTR
Domain	IPR007647	RNA_pol_Rpb2_5	InterPro	2.257E-2	1.000E0	4.253E-2	3.167E-1	1	3	POLR2B
Domain	IPR007645	RNA_pol_Rpb2_3	InterPro	2.257E-2	1.000E0	4.253E-2	3.167E-1	1	3	POLR2B
Domain	IPR007644	RNA_pol_bsu_protrusion	InterPro	2.257E-2	1.000E0	4.253E-2	3.167E-1	1	3	POLR2B
Domain	IPR007642	RNA_pol_Rpb2_2	InterPro	2.257E-2	1.000E0	4.253E-2	3.167E-1	1	3	POLR2B
Domain	IPR007641	RNA_pol_Rpb2_7	InterPro	2.257E-2	1.000E0	4.253E-2	3.167E-1	1	3	POLR2B
Domain	IPR004130	Gpn	InterPro	2.257E-2	1.000E0	4.253E-2	3.167E-1	1	3	GPN1
Domain	SM01271	LSM14	SMART	2.257E-2	1.000E0	4.253E-2	3.167E-1	1	3	EDC3
Domain	IPR018965	Ub-activating_enz_E1_C	InterPro	2.257E-2	1.000E0	4.253E-2	3.167E-1	1	3	UBA1
Domain	PS50303	PUM_HD	PROSITE	2.257E-2	1.000E0	4.253E-2	3.167E-1	1	3	PUM1
Domain	PF05221	AdoHcyase	Pfam	2.257E-2	1.000E0	4.253E-2	3.167E-1	1	3	AHCY
Domain	PF17216	Rrp44_CSD1	Pfam	2.257E-2	1.000E0	4.253E-2	3.167E-1	1	3	DIS3
Domain	PF03029	ATP_bind_1	Pfam	2.257E-2	1.000E0	4.253E-2	3.167E-1	1	3	GPN1
Domain	2.40.50.150	-	Gene3D	2.257E-2	1.000E0	4.253E-2	3.167E-1	1	3	POLR2B
Domain	PS50970	HCY	PROSITE	2.257E-2	1.000E0	4.253E-2	3.167E-1	1	3	MTR
Domain	PS01166	RNA_POL_BETA	PROSITE	2.257E-2	1.000E0	4.253E-2	3.167E-1	1	3	POLR2B
Domain	IPR011060	RibuloseP-bd_barrel	InterPro	2.257E-2	1.000E0	4.253E-2	3.167E-1	1	3	UMPS
Domain	IPR015878	Ado_hCys_hydrolase_NAD-bd	InterPro	2.257E-2	1.000E0	4.253E-2	3.167E-1	1	3	AHCY
Domain	IPR005835	NTP_transferase_dom	InterPro	2.257E-2	1.000E0	4.253E-2	3.167E-1	1	3	EIF2B3
Domain	3.90.1110.10	-	Gene3D	2.257E-2	1.000E0	4.253E-2	3.167E-1	1	3	POLR2B
Domain	IPR001576	Phosphoglycerate_kinase	InterPro	2.257E-2	1.000E0	4.253E-2	3.167E-1	1	3	PGK1
Domain	PF13812	PPR_3	Pfam	2.257E-2	1.000E0	4.253E-2	3.167E-1	1	3	LRPPRC
Domain	IPR020082	S-Ado-L-homoCys_hydrolase_CS	InterPro	2.257E-2	1.000E0	4.253E-2	3.167E-1	1	3	AHCY
Domain	IPR025762	DFDF	InterPro	2.257E-2	1.000E0	4.253E-2	3.167E-1	1	3	EDC3
Domain	PF12701	LSM14	Pfam	2.257E-2	1.000E0	4.253E-2	3.167E-1	1	3	EDC3
Domain	IPR015712	DNA-dir_RNA_pol_su2	InterPro	2.257E-2	1.000E0	4.253E-2	3.167E-1	1	3	POLR2B
Domain	IPR033133	PUM-HD	InterPro	2.257E-2	1.000E0	4.253E-2	3.167E-1	1	3	PUM1
Domain	PF13802	Gal_mutarotas_2	Pfam	2.257E-2	1.000E0	4.253E-2	3.167E-1	1	3	GANAB
Domain	IPR004838	NHTrfase_class1_PyrdxlP-BS	InterPro	2.257E-2	1.000E0	4.253E-2	3.167E-1	1	3	GOT1
Domain	PF09532	FDF	Pfam	2.257E-2	1.000E0	4.253E-2	3.167E-1	1	3	EDC3
Domain	IPR024646	Angiomotin_C	InterPro	2.257E-2	1.000E0	4.253E-2	3.167E-1	1	3	AMOT
Domain	IPR003726	HCY_dom	InterPro	2.257E-2	1.000E0	4.253E-2	3.167E-1	1	3	MTR
Domain	IPR019050	FDF_dom	InterPro	2.257E-2	1.000E0	4.253E-2	3.167E-1	1	3	EDC3
Domain	IPR013748	Rep_factorC_C	InterPro	2.257E-2	1.000E0	4.253E-2	3.167E-1	1	3	RFC5
Domain	IPR011323	Mss4/transl-control_tumor	InterPro	2.257E-2	1.000E0	4.253E-2	3.167E-1	1	3	TPT1
Domain	IPR029067	CDC48_domain_2-like	InterPro	2.257E-2	1.000E0	4.253E-2	3.167E-1	1	3	VCP
Domain	IPR032478	Staufen_C	InterPro	2.257E-2	1.000E0	4.253E-2	3.167E-1	1	3	STAU1
Domain	IPR029299	ALMS_motif	InterPro	2.257E-2	1.000E0	4.253E-2	3.167E-1	1	3	ALMS1
Domain	PF10374	EST1	Pfam	2.257E-2	1.000E0	4.253E-2	3.167E-1	1	3	SMG7
Domain	PS00801	TRANSKETOLASE_1	PROSITE	2.257E-2	1.000E0	4.253E-2	3.167E-1	1	3	TKT
Domain	PF10373	EST1_DNA_bind	Pfam	2.257E-2	1.000E0	4.253E-2	3.167E-1	1	3	SMG7
Domain	PS00802	TRANSKETOLASE_2	PROSITE	2.257E-2	1.000E0	4.253E-2	3.167E-1	1	3	TKT
Domain	PS00805	CALRETICULIN_REPEAT	PROSITE	2.257E-2	1.000E0	4.253E-2	3.167E-1	1	3	CALR
Domain	IPR033771	Rrp44_CSD1	InterPro	2.257E-2	1.000E0	4.253E-2	3.167E-1	1	3	DIS3
Domain	PF03853	YjeF_N	Pfam	2.257E-2	1.000E0	4.253E-2	3.167E-1	1	3	EDC3
Domain	PF00343	Phosphorylase	Pfam	2.257E-2	1.000E0	4.253E-2	3.167E-1	1	3	PYGL
Domain	IPR019458	EST1	InterPro	2.257E-2	1.000E0	4.253E-2	3.167E-1	1	3	SMG7
Domain	IPR032420	E1_4HB	InterPro	2.257E-2	1.000E0	4.253E-2	3.167E-1	1	3	UBA1
Domain	PS51385	YJEF_N	PROSITE	2.257E-2	1.000E0	4.253E-2	3.167E-1	1	3	EDC3
Domain	PF00562	RNA_pol_Rpb2_6	Pfam	2.257E-2	1.000E0	4.253E-2	3.167E-1	1	3	POLR2B
Domain	IPR032418	E1_FCCH	InterPro	2.257E-2	1.000E0	4.253E-2	3.167E-1	1	3	UBA1
Domain	PF09358	E1_UFD	Pfam	2.257E-2	1.000E0	4.253E-2	3.167E-1	1	3	UBA1
Domain	3.10.330.10	-	Gene3D	2.257E-2	1.000E0	4.253E-2	3.167E-1	1	3	VCP
Domain	PF15309	ALMS_motif	Pfam	2.257E-2	1.000E0	4.253E-2	3.167E-1	1	3	ALMS1
Domain	SM01199	FDF	SMART	2.257E-2	1.000E0	4.253E-2	3.167E-1	1	3	EDC3
Domain	3.20.20.330	-	Gene3D	2.257E-2	1.000E0	4.253E-2	3.167E-1	1	3	MTR
Domain	3.40.50.10260	-	Gene3D	2.257E-2	1.000E0	4.253E-2	3.167E-1	1	3	EDC3
Domain	PF12240	Angiomotin_C	Pfam	2.257E-2	1.000E0	4.253E-2	3.167E-1	1	3	AMOT
Domain	IPR004443	YjeF_N_dom	InterPro	2.257E-2	1.000E0	4.253E-2	3.167E-1	1	3	EDC3
Domain	PS51512	DFDF	PROSITE	2.257E-2	1.000E0	4.253E-2	3.167E-1	1	3	EDC3
Domain	IPR016641	EGD2/NACA	InterPro	2.257E-2	1.000E0	4.253E-2	3.167E-1	1	3	NACA
Domain	SM00299	CLH	SMART	2.257E-2	1.000E0	4.253E-2	3.167E-1	1	3	CLTC
Domain	IPR004434	Isocitrate_DH_NAD	InterPro	2.257E-2	1.000E0	4.253E-2	3.167E-1	1	3	IDH3A
Domain	PF16482	Staufen_C	Pfam	2.257E-2	1.000E0	4.253E-2	3.167E-1	1	3	STAU1
Domain	IPR018834	DNA/RNA-bd_Est1-type	InterPro	2.257E-2	1.000E0	4.253E-2	3.167E-1	1	3	SMG7
Domain	PF03178	CPSF_A	Pfam	2.257E-2	1.000E0	4.253E-2	3.167E-1	1	3	DDB1
Domain	IPR000043	Adenosylhomocysteinase	InterPro	2.257E-2	1.000E0	4.253E-2	3.167E-1	1	3	AHCY
Domain	IPR004871	Cleavage/polyA-sp_fac_asu_C	InterPro	2.257E-2	1.000E0	4.253E-2	3.167E-1	1	3	DDB1
Pathway	1269301	FCERI mediated NF-kB activation	BioSystems: REACTOME	2.848E-10	3.489E-7	3.409E-7	2.621E-6	11	87	PSMA2,PSMA5,PSMB1,PSMB2,PSMC2,PSMC3,TAB2,UBA52,NFKB1,TAB1,MAP3K7
Pathway	1269186	Activation of NF-kappaB in B cells	BioSystems: REACTOME	5.567E-10	6.819E-7	3.409E-7	2.621E-6	10	70	PSMA2,PSMA5,PSMB1,PSMB2,PSMC2,PSMC3,UBA52,NFKB1,NFKBIE,MAP3K7
Pathway	1269304	CLEC7A (Dectin-1) signaling	BioSystems: REACTOME	1.800E-9	2.205E-6	7.352E-7	5.652E-6	11	103	PSMA2,PSMA5,PSMB1,PSMB2,PSMC2,PSMC3,TAB2,UBA52,NFKB1,TAB1,MAP3K7
Pathway	1269506	MAPK6/MAPK4 signaling	BioSystems: REACTOME	8.588E-9	1.052E-5	2.364E-6	1.817E-5	10	92	PSMA2,PSMA5,PSMB1,PSMB2,PSMC2,PSMC3,TNRC6B,TNRC6C,UBA52,TNRC6A
Pathway	1269610	Beta-catenin independent WNT signaling	BioSystems: REACTOME	9.649E-9	1.182E-5	2.364E-6	1.817E-5	12	151	PSMA2,PSMA5,PSMB1,PSMB2,PSMC2,PSMC3,TNRC6B,TNRC6C,UBA52,CLTC,TNRC6A,MAP3K7
Pathway	1269185	Downstream signaling events of B Cell Receptor (BCR)	BioSystems: REACTOME	2.410E-8	2.952E-5	4.530E-6	3.483E-5	13	199	PSMA2,PSMA5,PSMB1,PSMB2,PSMC2,PSMC3,TNRC6B,TNRC6C,UBA52,NFKB1,NFKBIE,TNRC6A,MAP3K7
Pathway	1269176	Downstream TCR signaling	BioSystems: REACTOME	2.589E-8	3.171E-5	4.530E-6	3.483E-5	10	103	PSMA2,PSMA5,PSMB1,PSMB2,PSMC2,PSMC3,TAB2,UBA52,NFKB1,MAP3K7
Pathway	1268928	Hh mutants that don't undergo autocatalytic processing are degraded by ERAD	BioSystems: REACTOME	5.569E-8	6.823E-5	8.528E-6	6.557E-5	8	60	PSMA2,PSMA5,PSMB1,PSMB2,PSMC2,PSMC3,UBA52,VCP
Pathway	1268927	Hh mutants abrogate ligand secretion	BioSystems: REACTOME	7.251E-8	8.883E-5	9.422E-6	7.244E-5	8	62	PSMA2,PSMA5,PSMB1,PSMB2,PSMC2,PSMC3,UBA52,VCP
Pathway	1269303	C-type lectin receptors (CLRs)	BioSystems: REACTOME	7.691E-8	9.422E-5	9.422E-6	7.244E-5	11	147	PSMA2,PSMA5,PSMB1,PSMB2,PSMC2,PSMC3,TAB2,UBA52,NFKB1,TAB1,MAP3K7
Pathway	P02743	Formyltetrahydroformate biosynthesis	PantherDB	9.005E-8	1.103E-4	9.548E-6	7.341E-5	4	6	MTHFD1L,TYMS,DHFR,MTR
Pathway	1268934	Defective CFTR causes cystic fibrosis	BioSystems: REACTOME	9.353E-8	1.146E-4	9.548E-6	7.341E-5	8	64	PSMA2,PSMA5,PSMB1,PSMB2,PSMC2,PSMC3,UBA52,VCP
Pathway	1269725	Regulation of mRNA stability by proteins that bind AU-rich elements	BioSystems: REACTOME	1.371E-7	1.679E-4	1.292E-5	9.931E-5	9	93	TNPO1,PSMA2,PSMA5,PSMB1,PSMB2,PSMC2,PSMC3,DIS3,UBA52
Pathway	1269172	TCR signaling	BioSystems: REACTOME	1.531E-7	1.876E-4	1.340E-5	1.030E-4	10	124	PSMA2,PSMA5,PSMB1,PSMB2,PSMC2,PSMC3,TAB2,UBA52,NFKB1,MAP3K7
Pathway	1269634	Hedgehog ligand biogenesis	BioSystems: REACTOME	1.703E-7	2.086E-4	1.371E-5	1.054E-4	8	69	PSMA2,PSMA5,PSMB1,PSMB2,PSMC2,PSMC3,UBA52,VCP
Pathway	1269183	Signaling by the B Cell Receptor (BCR)	BioSystems: REACTOME	1.791E-7	2.194E-4	1.371E-5	1.054E-4	13	236	PSMA2,PSMA5,PSMB1,PSMB2,PSMC2,PSMC3,TNRC6B,TNRC6C,UBA52,NFKB1,NFKBIE,TNRC6A,MAP3K7
Pathway	1268933	ABC transporter disorders	BioSystems: REACTOME	2.135E-7	2.615E-4	1.538E-5	1.183E-4	8	71	PSMA2,PSMA5,PSMB1,PSMB2,PSMC2,PSMC3,UBA52,VCP
Pathway	M12039	One carbon pool by folate	MSigDB C2 BIOCARTA (v7.1)	2.985E-7	3.657E-4	2.032E-5	1.562E-4	5	17	MTHFD1L,TYMS,DHFR,MTR,ATIC
Domain	PF10584	Proteasome_A_N	Pfam	1.550E-3	1.000E0	1.623E-2	1.209E-1	2	8	PSMA2,PSMA5
Pathway	1268932	Disorders of transmembrane transporters	BioSystems: REACTOME	4.466E-7	5.471E-4	2.516E-5	1.935E-4	8	78	PSMA2,PSMA5,PSMB1,PSMB2,PSMC2,PSMC3,UBA52,VCP
Pathway	1269791	Ubiquitin-dependent degradation of Cyclin D	BioSystems: REACTOME	4.775E-7	5.850E-4	2.516E-5	1.935E-4	7	54	PSMA2,PSMA5,PSMB1,PSMB2,PSMC2,PSMC3,UBA52
Pathway	1269792	Ubiquitin-dependent degradation of Cyclin D1	BioSystems: REACTOME	4.775E-7	5.850E-4	2.516E-5	1.935E-4	7	54	PSMA2,PSMA5,PSMB1,PSMB2,PSMC2,PSMC3,UBA52
Pathway	1269783	CDK-mediated phosphorylation and removal of Cdc6	BioSystems: REACTOME	4.775E-7	5.850E-4	2.516E-5	1.935E-4	7	54	PSMA2,PSMA5,PSMB1,PSMB2,PSMC2,PSMC3,UBA52
Pathway	1269747	Autodegradation of the E3 ubiquitin ligase COP1	BioSystems: REACTOME	5.432E-7	6.654E-4	2.516E-5	1.935E-4	7	55	PSMA2,PSMA5,PSMB1,PSMB2,PSMC2,PSMC3,UBA52
Pathway	1269107	Vpu mediated degradation of CD4	BioSystems: REACTOME	5.432E-7	6.654E-4	2.516E-5	1.935E-4	7	55	PSMA2,PSMA5,PSMB1,PSMB2,PSMC2,PSMC3,UBA52
Pathway	1269904	ABC-family proteins mediated transport	BioSystems: REACTOME	5.832E-7	7.144E-4	2.516E-5	1.935E-4	9	110	PSMA2,PSMA5,PSMB1,PSMB2,PSMC2,PSMC3,UBA52,EIF2S1,VCP
Pathway	1269752	Ubiquitin Mediated Degradation of Phosphorylated Cdc25A	BioSystems: REACTOME	6.162E-7	7.549E-4	2.516E-5	1.935E-4	7	56	PSMA2,PSMA5,PSMB1,PSMB2,PSMC2,PSMC3,UBA52
Pathway	1269750	p53-Independent G1/S DNA damage checkpoint	BioSystems: REACTOME	6.162E-7	7.549E-4	2.516E-5	1.935E-4	7	56	PSMA2,PSMA5,PSMB1,PSMB2,PSMC2,PSMC3,UBA52
Pathway	1269751	p53-Independent DNA Damage Response	BioSystems: REACTOME	6.162E-7	7.549E-4	2.516E-5	1.935E-4	7	56	PSMA2,PSMA5,PSMB1,PSMB2,PSMC2,PSMC3,UBA52
Pathway	1270295	Regulation of Apoptosis	BioSystems: REACTOME	6.162E-7	7.549E-4	2.516E-5	1.935E-4	7	56	PSMA2,PSMA5,PSMB1,PSMB2,PSMC2,PSMC3,UBA52
Pathway	1269098	Vif-mediated degradation of APOBEC3G	BioSystems: REACTOME	6.973E-7	8.543E-4	2.679E-5	2.060E-4	7	57	PSMA2,PSMA5,PSMB1,PSMB2,PSMC2,PSMC3,UBA52
Pathway	83008	One carbon pool by folate	BioSystems: KEGG	7.321E-7	8.968E-4	2.679E-5	2.060E-4	5	20	MTHFD1L,TYMS,DHFR,MTR,ATIC
Pathway	1269746	Stabilization of p53	BioSystems: REACTOME	7.873E-7	9.644E-4	2.679E-5	2.060E-4	7	58	PSMA2,PSMA5,PSMB1,PSMB2,PSMC2,PSMC3,UBA52
Pathway	1457807	FBXL7 down-regulates AURKA during mitotic entry and in early mitosis	BioSystems: REACTOME	7.873E-7	9.644E-4	2.679E-5	2.060E-4	7	58	PSMA2,PSMA5,PSMB1,PSMB2,PSMC2,PSMC3,UBA52
Pathway	1269606	Degradation of AXIN	BioSystems: REACTOME	7.873E-7	9.644E-4	2.679E-5	2.060E-4	7	58	PSMA2,PSMA5,PSMB1,PSMB2,PSMC2,PSMC3,UBA52
Pathway	1269841	SCF-beta-TrCP mediated degradation of Emi1	BioSystems: REACTOME	7.873E-7	9.644E-4	2.679E-5	2.060E-4	7	58	PSMA2,PSMA5,PSMB1,PSMB2,PSMC2,PSMC3,UBA52
Pathway	1269726	AUF1 (hnRNP D0) binds and destabilizes mRNA	BioSystems: REACTOME	8.867E-7	1.086E-3	2.936E-5	2.257E-4	7	59	PSMA2,PSMA5,PSMB1,PSMB2,PSMC2,PSMC3,UBA52
Pathway	1269197	ER-Phagosome pathway	BioSystems: REACTOME	1.041E-6	1.276E-3	3.357E-5	2.581E-4	8	87	CALR,PSMA2,PSMA5,PSMB1,PSMB2,PSMC2,PSMC3,UBA52
Pathway	1269605	Degradation of DVL	BioSystems: REACTOME	1.117E-6	1.369E-3	3.491E-5	2.684E-4	7	61	PSMA2,PSMA5,PSMB1,PSMB2,PSMC2,PSMC3,UBA52
Pathway	1269209	IRAK2 mediated activation of TAK1 complex	BioSystems: REACTOME	1.226E-6	1.502E-3	3.491E-5	2.684E-4	4	10	TAB2,UBA52,TAB1,MAP3K7
Pathway	SMP00053	One Carbon Pool By Folate	SMPDB	1.226E-6	1.502E-3	3.491E-5	2.684E-4	4	10	MTHFD1L,TYMS,MTR,ATIC
Pathway	1269331	NIK-->noncanonical NF-kB signaling	BioSystems: REACTOME	1.250E-6	1.532E-3	3.491E-5	2.684E-4	7	62	PSMA2,PSMA5,PSMB1,PSMB2,PSMC2,PSMC3,UBA52
Pathway	1269836	CDT1 association with the CDC6:ORC:origin complex	BioSystems: REACTOME	1.250E-6	1.532E-3	3.491E-5	2.684E-4	7	62	PSMA2,PSMA5,PSMB1,PSMB2,PSMC2,PSMC3,UBA52
Pathway	1269768	G1/S Transition	BioSystems: REACTOME	1.307E-6	1.602E-3	3.491E-5	2.684E-4	9	121	PSMA2,PSMA5,PSMB1,PSMB2,PSMC2,PSMC3,TYMS,UBA52,DHFR
Pathway	1269306	Dectin-1 mediated noncanonical NF-kB signaling	BioSystems: REACTOME	1.396E-6	1.710E-3	3.491E-5	2.684E-4	7	63	PSMA2,PSMA5,PSMB1,PSMB2,PSMC2,PSMC3,UBA52
Pathway	1269770	SCF(Skp2)-mediated degradation of p27/p21	BioSystems: REACTOME	1.396E-6	1.710E-3	3.491E-5	2.684E-4	7	63	PSMA2,PSMA5,PSMB1,PSMB2,PSMC2,PSMC3,UBA52
Domain	PS00388	PROTEASOME_ALPHA_1	PROSITE	1.550E-3	1.000E0	1.623E-2	1.209E-1	2	8	PSMA2,PSMA5
Domain	PS51476	PROTEASOME_BETA_2	PROSITE	3.000E-3	1.000E0	2.617E-2	1.949E-1	2	11	PSMB1,PSMB2
Pathway	1383017	The role of GTSE1 in G2/M progression after G2 checkpoint	BioSystems: REACTOME	1.396E-6	1.710E-3	3.491E-5	2.684E-4	7	63	PSMA2,PSMA5,PSMB1,PSMB2,PSMC2,PSMC3,UBA52
Domain	IPR023333	Proteasome_suB-type	InterPro	3.000E-3	1.000E0	2.617E-2	1.949E-1	2	11	PSMB1,PSMB2
Pathway	MAP00670_One_carbon_pool_by_folate	MAP00670 One carbon pool by folate	GenMAPP	1.914E-6	2.344E-3	4.529E-5	3.482E-4	4	11	TYMS,DHFR,MTR,ATIC
Pathway	1269852	Autodegradation of Cdh1 by Cdh1:APC/C	BioSystems: REACTOME	1.923E-6	2.355E-3	4.529E-5	3.482E-4	7	66	PSMA2,PSMA5,PSMB1,PSMB2,PSMC2,PSMC3,UBA52
Pathway	1269744	p53-Dependent G1/S DNA damage checkpoint	BioSystems: REACTOME	2.131E-6	2.611E-3	4.758E-5	3.658E-4	7	67	PSMA2,PSMA5,PSMB1,PSMB2,PSMC2,PSMC3,UBA52
Pathway	1269745	p53-Dependent G1 DNA Damage Response	BioSystems: REACTOME	2.131E-6	2.611E-3	4.758E-5	3.658E-4	7	67	PSMA2,PSMA5,PSMB1,PSMB2,PSMC2,PSMC3,UBA52
Pathway	1269056	Infectious disease	BioSystems: REACTOME	2.136E-6	2.617E-3	4.758E-5	3.658E-4	15	393	EPS15,CALR,PSMA2,PSMA5,POLR2B,POLR2C,PSMB1,PSMB2,PSMC2,PSMC3,NUP42,GRSF1,UBA52,AAAS,CLTC
Pathway	1269649	Gene Expression	BioSystems: REACTOME	2.427E-6	2.973E-3	5.309E-5	4.082E-4	36	1844	TNPO1,GPI,MRE11,AARS1,CNOT11,EDC3,IPO8,PSMA2,PSMA5,POLR2B,POLR2C,PSMB1,PSMB2,NOB1,PSMC2,PSMC3,TNRC6B,SRP54,SRPRA,PATL1,UPF1,NUP42,TNRC6C,RFC5,DIS3,TBL3,UBA52,LRPPRC,AAAS,SMG7,WDR75,EIF2S1,EIF2B3,TNRC6A,LAS1L,CNOT1
Pathway	1269611	PCP/CE pathway	BioSystems: REACTOME	2.585E-6	3.167E-3	5.319E-5	4.090E-4	8	98	PSMA2,PSMA5,PSMB1,PSMB2,PSMC2,PSMC3,UBA52,CLTC
Pathway	1269743	G1/S DNA Damage Checkpoints	BioSystems: REACTOME	2.605E-6	3.192E-3	5.319E-5	4.090E-4	7	69	PSMA2,PSMA5,PSMB1,PSMB2,PSMC2,PSMC3,UBA52
Pathway	1269612	Asymmetric localization of PCP proteins	BioSystems: REACTOME	2.605E-6	3.192E-3	5.319E-5	4.090E-4	7	69	PSMA2,PSMA5,PSMB1,PSMB2,PSMC2,PSMC3,UBA52
Pathway	1270418	Oxygen-dependent proline hydroxylation of Hypoxia-inducible Factor Alpha	BioSystems: REACTOME	2.605E-6	3.192E-3	5.319E-5	4.090E-4	7	69	PSMA2,PSMA5,PSMB1,PSMB2,PSMC2,PSMC3,UBA52
Pathway	1270414	Cellular responses to stress	BioSystems: REACTOME	2.679E-6	3.282E-3	5.380E-5	4.136E-4	16	454	MRE11,PSMA2,PSMA5,PSMB1,PSMB2,PSMC2,PSMC3,TNRC6B,NUP42,TNRC6C,DNAJC7,UBA52,AAAS,NFKB1,TNRC6A,VCP
Domain	PS00854	PROTEASOME_BETA_1	PROSITE	3.000E-3	1.000E0	2.617E-2	1.949E-1	2	11	PSMB1,PSMB2
Pathway	1269849	APC/C:Cdc20 mediated degradation of Securin	BioSystems: REACTOME	2.874E-6	3.520E-3	5.588E-5	4.296E-4	7	70	PSMA2,PSMA5,PSMB1,PSMB2,PSMC2,PSMC3,UBA52
Pathway	1427860	Deubiquitination	BioSystems: REACTOME	3.022E-6	3.702E-3	5.784E-5	4.447E-4	13	303	USP13,PSMA2,PSMA5,PSMB1,PSMB2,PSMC2,PSMC3,USP5,UBA52,ATXN3,TAB1,MAP3K7,VCP
Domain	IPR016050	Proteasome_bsu_CS	InterPro	3.582E-3	1.000E0	2.617E-2	1.949E-1	2	12	PSMB1,PSMB2
Pathway	1269833	Assembly of the pre-replicative complex	BioSystems: REACTOME	3.165E-6	3.877E-3	5.874E-5	4.516E-4	7	71	PSMA2,PSMA5,PSMB1,PSMB2,PSMC2,PSMC3,UBA52
Pathway	1269091	Host Interactions of HIV factors	BioSystems: REACTOME	3.465E-6	4.244E-3	6.335E-5	4.870E-4	9	136	PSMA2,PSMA5,PSMB1,PSMB2,PSMC2,PSMC3,NUP42,UBA52,AAAS
Pathway	1269779	Synthesis of DNA	BioSystems: REACTOME	3.764E-6	4.611E-3	6.592E-5	5.068E-4	8	103	PSMA2,PSMA5,PSMB1,PSMB2,PSMC2,PSMC3,RFC5,UBA52
Pathway	1269195	Antigen processing-Cross presentation	BioSystems: REACTOME	3.764E-6	4.611E-3	6.592E-5	5.068E-4	8	103	CALR,PSMA2,PSMA5,PSMB1,PSMB2,PSMC2,PSMC3,UBA52
Pathway	1269778	Cyclin A:Cdk2-associated events at S phase entry	BioSystems: REACTOME	3.821E-6	4.680E-3	6.592E-5	5.068E-4	7	73	PSMA2,PSMA5,PSMB1,PSMB2,PSMC2,PSMC3,UBA52
Pathway	1269290	Regulation of RAS by GAPs	BioSystems: REACTOME	3.821E-6	4.680E-3	6.592E-5	5.068E-4	7	73	PSMA2,PSMA5,PSMB1,PSMB2,PSMC2,PSMC3,UBA52
Pathway	1269781	Switching of origins to a post-replicative state	BioSystems: REACTOME	4.189E-6	5.131E-3	6.934E-5	5.331E-4	7	74	PSMA2,PSMA5,PSMB1,PSMB2,PSMC2,PSMC3,UBA52
Pathway	1269782	Orc1 removal from chromatin	BioSystems: REACTOME	4.189E-6	5.131E-3	6.934E-5	5.331E-4	7	74	PSMA2,PSMA5,PSMB1,PSMB2,PSMC2,PSMC3,UBA52
Pathway	1269769	Cyclin E associated events during G1/S transition	BioSystems: REACTOME	4.189E-6	5.131E-3	6.934E-5	5.331E-4	7	74	PSMA2,PSMA5,PSMB1,PSMB2,PSMC2,PSMC3,UBA52
Pathway	1269851	APC/C:Cdh1 mediated degradation of Cdc20 and other APC/C:Cdh1 targeted proteins in late mitosis/early G1	BioSystems: REACTOME	4.586E-6	5.618E-3	7.392E-5	5.683E-4	7	75	PSMA2,PSMA5,PSMB1,PSMB2,PSMC2,PSMC3,UBA52
Pathway	1269846	Cdc20:Phospho-APC/C mediated degradation of Cyclin A	BioSystems: REACTOME	4.586E-6	5.618E-3	7.392E-5	5.683E-4	7	75	PSMA2,PSMA5,PSMB1,PSMB2,PSMC2,PSMC3,UBA52
Pathway	1269796	Removal of licensing factors from origins	BioSystems: REACTOME	5.015E-6	6.143E-3	7.875E-5	6.055E-4	7	76	PSMA2,PSMA5,PSMB1,PSMB2,PSMC2,PSMC3,UBA52
Pathway	1269845	APC:Cdc20 mediated degradation of cell cycle proteins prior to satisfation of the cell cycle checkpoint	BioSystems: REACTOME	5.015E-6	6.143E-3	7.875E-5	6.055E-4	7	76	PSMA2,PSMA5,PSMB1,PSMB2,PSMC2,PSMC3,UBA52
GO: Molecular Function	GO:1904855	proteasome regulatory particle binding		7.590E-3	1.000E0	4.313E-2	3.002E-1	1	1	UBXN1
Pathway	1269764	Mitotic G1-G1/S phases	BioSystems: REACTOME	5.868E-6	7.189E-3	8.986E-5	6.909E-4	9	145	PSMA2,PSMA5,PSMB1,PSMB2,PSMC2,PSMC3,TYMS,UBA52,DHFR
Pathway	1269844	APC/C:Cdc20 mediated degradation of mitotic proteins	BioSystems: REACTOME	5.971E-6	7.315E-3	9.031E-5	6.943E-4	7	78	PSMA2,PSMA5,PSMB1,PSMB2,PSMC2,PSMC3,UBA52
Pathway	1269794	Regulation of DNA replication	BioSystems: REACTOME	6.504E-6	7.967E-3	9.374E-5	7.207E-4	7	79	PSMA2,PSMA5,PSMB1,PSMB2,PSMC2,PSMC3,UBA52
Pathway	1269842	Activation of APC/C and APC/C:Cdc20 mediated degradation of mitotic proteins	BioSystems: REACTOME	6.504E-6	7.967E-3	9.374E-5	7.207E-4	7	79	PSMA2,PSMA5,PSMB1,PSMB2,PSMC2,PSMC3,UBA52
Pathway	1270415	Cellular response to hypoxia	BioSystems: REACTOME	6.504E-6	7.967E-3	9.374E-5	7.207E-4	7	79	PSMA2,PSMA5,PSMB1,PSMB2,PSMC2,PSMC3,UBA52
Pathway	1270416	Regulation of Hypoxia-inducible Factor (HIF) by oxygen	BioSystems: REACTOME	6.504E-6	7.967E-3	9.374E-5	7.207E-4	7	79	PSMA2,PSMA5,PSMB1,PSMB2,PSMC2,PSMC3,UBA52
Pathway	1269875	DNA Replication	BioSystems: REACTOME	6.588E-6	8.070E-3	9.384E-5	7.214E-4	8	111	PSMA2,PSMA5,PSMB1,PSMB2,PSMC2,PSMC3,RFC5,UBA52
Pathway	1269199	Cross-presentation of soluble exogenous antigens (endosomes)	BioSystems: REACTOME	7.333E-6	8.984E-3	1.033E-4	7.939E-4	6	53	PSMA2,PSMA5,PSMB1,PSMB2,PSMC2,PSMC3
Pathway	1269298	Fc epsilon receptor (FCERI) signaling	BioSystems: REACTOME	7.426E-6	9.096E-3	1.034E-4	7.947E-4	14	381	PSMA2,PSMA5,PSMB1,PSMB2,PSMC2,PSMC3,TNRC6B,TAB2,TNRC6C,UBA52,NFKB1,TNRC6A,TAB1,MAP3K7
Pathway	PW:0000189	folate mediated one-carbon metabolic	Pathway Ontology	7.699E-6	9.432E-3	1.060E-4	8.148E-4	4	15	TYMS,DHFR,MTR,ATIC
Pathway	1270174	Regulation of ornithine decarboxylase (ODC)	BioSystems: REACTOME	8.190E-6	1.003E-2	1.115E-4	8.571E-4	6	54	PSMA2,PSMA5,PSMB1,PSMB2,PSMC2,PSMC3
Pathway	1269839	Regulation of APC/C activators between G1/S and early anaphase	BioSystems: REACTOME	9.046E-6	1.108E-2	1.218E-4	9.362E-4	7	83	PSMA2,PSMA5,PSMB1,PSMB2,PSMC2,PSMC3,UBA52
Pathway	1269057	HIV Infection	BioSystems: REACTOME	9.823E-6	1.203E-2	1.308E-4	1.006E-3	11	240	PSMA2,PSMA5,POLR2B,POLR2C,PSMB1,PSMB2,PSMC2,PSMC3,NUP42,UBA52,AAAS
Pathway	1269231	IRAK2 mediated activation of TAK1 complex upon TLR7/8 or 9 stimulation	BioSystems: REACTOME	1.020E-5	1.249E-2	1.343E-4	1.032E-3	4	16	TAB2,UBA52,TAB1,MAP3K7
Pathway	1269596	Degradation of beta-catenin by the destruction complex	BioSystems: REACTOME	1.060E-5	1.298E-2	1.381E-4	1.062E-3	7	85	PSMA2,PSMA5,PSMB1,PSMB2,PSMC2,PSMC3,UBA52
Pathway	1269225	TRAF6 mediated induction of TAK1 complex	BioSystems: REACTOME	1.324E-5	1.622E-2	1.684E-4	1.295E-3	4	17	TAB2,UBA52,TAB1,MAP3K7
Pathway	1269831	M/G1 Transition	BioSystems: REACTOME	1.333E-5	1.633E-2	1.684E-4	1.295E-3	7	88	PSMA2,PSMA5,PSMB1,PSMB2,PSMC2,PSMC3,UBA52
Pathway	1269832	DNA Replication Pre-Initiation	BioSystems: REACTOME	1.333E-5	1.633E-2	1.684E-4	1.295E-3	7	88	PSMA2,PSMA5,PSMB1,PSMB2,PSMC2,PSMC3,UBA52
Pathway	1270139	Pyrimidine biosynthesis	BioSystems: REACTOME	1.370E-5	1.678E-2	1.712E-4	1.316E-3	3	6	CAD,TYMS,UMPS
Pathway	1270170	Metabolism of polyamines	BioSystems: REACTOME	1.437E-5	1.760E-2	1.725E-4	1.326E-3	7	89	PSMA2,PSMA5,PSMB1,PSMB2,PSMC2,PSMC3,GOT1
Pathway	1269837	Regulation of mitotic cell cycle	BioSystems: REACTOME	1.437E-5	1.760E-2	1.725E-4	1.326E-3	7	89	PSMA2,PSMA5,PSMB1,PSMB2,PSMC2,PSMC3,UBA52
Pathway	1269838	APC/C-mediated degradation of cell cycle proteins	BioSystems: REACTOME	1.437E-5	1.760E-2	1.725E-4	1.326E-3	7	89	PSMA2,PSMA5,PSMB1,PSMB2,PSMC2,PSMC3,UBA52
Pathway	1269640	Hedgehog 'on' state	BioSystems: REACTOME	1.437E-5	1.760E-2	1.725E-4	1.326E-3	7	89	PSMA2,PSMA5,PSMB1,PSMB2,PSMC2,PSMC3,UBA52
Pathway	132956	Metabolic pathways	BioSystems: KEGG	1.504E-5	1.842E-2	1.789E-4	1.375E-3	27	1272	GPI,PSAT1,CAD,IMPDH2,PDHB,MTHFD1L,POLR2B,POLR2C,OCRL,IDH3A,IDI1,PGK1,LAP3,STT3A,TYMS,GANAB,ADSS2,TKT,HPRT1,DHFR,AHCY,MTR,PYGL,UMPS,ATIC,HSD17B4,GOT1
Pathway	1268722	N-glycan trimming in the ER and Calnexin/Calreticulin cycle	BioSystems: REACTOME	1.588E-5	1.945E-2	1.871E-4	1.438E-3	5	36	CALR,UBXN1,UBA52,GANAB,VCP
Pathway	SMP00192	Hypoacetylaspartia	SMPDB	1.691E-5	2.071E-2	1.972E-4	1.516E-3	4	18	AARS1,CAD,PDHB,GOT1
Pathway	1269753	G2/M Checkpoints	BioSystems: REACTOME	2.325E-5	2.848E-2	2.687E-4	2.066E-3	9	172	MRE11,PSMA2,PSMA5,PSMB1,PSMB2,PSMC2,PSMC3,RFC5,UBA52
Pathway	1269777	S Phase	BioSystems: REACTOME	2.352E-5	2.881E-2	2.693E-4	2.070E-3	8	132	PSMA2,PSMA5,PSMB1,PSMB2,PSMC2,PSMC3,RFC5,UBA52
Pathway	1269722	Post-transcriptional silencing by small RNAs	BioSystems: REACTOME	2.381E-5	2.917E-2	2.701E-4	2.077E-3	3	7	TNRC6B,TNRC6C,TNRC6A
Pathway	1270133	Metabolism of nucleotides	BioSystems: REACTOME	2.526E-5	3.094E-2	2.838E-4	2.182E-3	7	97	CAD,IMPDH2,TYMS,ADSS2,HPRT1,UMPS,ATIC
Pathway	MAP00252_Alanine_and_aspartate_metabolism	MAP00252 Alanine and aspartate metabolism	GenMAPP	3.239E-5	3.967E-2	3.546E-4	2.726E-3	4	21	AARS1,CAD,ADSS2,GOT1
Pathway	PW:0000140	pathway of folate cycle/metabolism	Pathway Ontology	3.239E-5	3.967E-2	3.546E-4	2.726E-3	4	21	TYMS,DHFR,MTR,ATIC
Pathway	1269719	Gene Silencing by RNA	BioSystems: REACTOME	3.242E-5	3.971E-2	3.546E-4	2.726E-3	8	138	IPO8,POLR2B,POLR2C,TNRC6B,NUP42,TNRC6C,AAAS,TNRC6A
Pathway	1269633	Signaling by Hedgehog	BioSystems: REACTOME	3.783E-5	4.634E-2	4.101E-4	3.153E-3	8	141	PSMA2,PSMA5,PSMB1,PSMB2,PSMC2,PSMC3,UBA52,VCP
Pathway	1269646	TNF signaling	BioSystems: REACTOME	3.858E-5	4.726E-2	4.145E-4	3.187E-3	5	43	TAB2,UBA52,RACK1,TAB1,MAP3K7
Pathway	1269799	G2/M Transition	BioSystems: REACTOME	3.958E-5	4.848E-2	4.190E-4	3.221E-3	9	184	PSMA2,PSMA5,PSMB1,PSMB2,PSMC2,PSMC3,UBA52,ALMS1,BORA
Pathway	1269636	Hedgehog 'off' state	BioSystems: REACTOME	3.967E-5	4.860E-2	4.190E-4	3.221E-3	7	104	PSMA2,PSMA5,PSMB1,PSMB2,PSMC2,PSMC3,UBA52
Pathway	1268701	Post-translational protein modification	BioSystems: REACTOME	4.004E-5	4.905E-2	4.193E-4	3.223E-3	23	1041	USP13,COPA,CALR,PSMA2,PSMA5,PSMB1,PSMB2,COPB2,PSMC2,PSMC3,NUP42,UBXN1,STT3A,USP5,UBA52,UBA1,AAAS,GANAB,STX5,ATXN3,TAB1,MAP3K7,VCP
Pathway	1269797	Mitotic G2-G2/M phases	BioSystems: REACTOME	4.307E-5	5.276E-2	4.449E-4	3.420E-3	9	186	PSMA2,PSMA5,PSMB1,PSMB2,PSMC2,PSMC3,UBA52,ALMS1,BORA
Pathway	MAP00240_Pyrimidine_metabolism	MAP00240 Pyrimidine metabolism	GenMAPP	4.322E-5	5.294E-2	4.449E-4	3.420E-3	5	44	CAD,POLR2B,POLR2C,TYMS,UMPS
Pathway	1269329	TNFR2 non-canonical NF-kB pathway	BioSystems: REACTOME	4.485E-5	5.494E-2	4.578E-4	3.520E-3	7	106	PSMA2,PSMA5,PSMB1,PSMB2,PSMC2,PSMC3,UBA52
Pathway	1427861	UCH proteinases	BioSystems: REACTOME	4.764E-5	5.836E-2	4.823E-4	3.708E-3	7	107	PSMA2,PSMA5,PSMB1,PSMB2,PSMC2,PSMC3,UBA52
Pathway	1269109	Influenza Life Cycle	BioSystems: REACTOME	5.093E-5	6.240E-2	5.114E-4	3.932E-3	8	147	CALR,POLR2B,POLR2C,NUP42,GRSF1,UBA52,AAAS,CLTC
Pathway	1269594	Signaling by Wnt	BioSystems: REACTOME	5.156E-5	6.316E-2	5.135E-4	3.948E-3	12	340	PSMA2,PSMA5,PSMB1,PSMB2,PSMC2,PSMC3,TNRC6B,TNRC6C,UBA52,CLTC,TNRC6A,MAP3K7
Pathway	1269320	Interleukin-1 signaling	BioSystems: REACTOME	5.378E-5	6.587E-2	5.270E-4	4.052E-3	5	46	TAB2,UBA52,NFKB1,TAB1,MAP3K7
Pathway	M128	TNF receptor signaling pathway	MSigDB C2 BIOCARTA (v7.1)	5.378E-5	6.587E-2	5.270E-4	4.052E-3	5	46	TAB2,RACK1,NFKB1,TAB1,MAP3K7
Pathway	790012	Biosynthesis of amino acids	BioSystems: KEGG	5.483E-5	6.717E-2	5.331E-4	4.099E-3	6	75	PSAT1,IDH3A,PGK1,TKT,MTR,GOT1
Pathway	1269763	Cell Cycle, Mitotic	BioSystems: REACTOME	5.550E-5	6.799E-2	5.354E-4	4.116E-3	15	517	PSMA2,PSMA5,PSMB1,PSMB2,PSMC2,PSMC3,NUP42,RFC5,TYMS,UBA52,AAAS,ALMS1,DHFR,BUB1,BORA
Pathway	814926	Carbon metabolism	BioSystems: KEGG	7.141E-5	8.748E-2	6.834E-4	5.254E-3	7	114	GPI,PSAT1,PDHB,IDH3A,PGK1,TKT,GOT1
Pathway	1309092	TNFR1-induced NFkappaB signaling pathway	BioSystems: REACTOME	7.816E-5	9.574E-2	7.422E-4	5.706E-3	4	26	TAB2,RACK1,TAB1,MAP3K7
Pathway	142281	UMP biosynthesis	BioSystems: BIOCYC	8.014E-5	9.817E-2	7.552E-4	5.806E-3	2	2	CAD,UMPS
Pathway	1269644	Death Receptor Signalling	BioSystems: REACTOME	8.079E-5	9.897E-2	7.555E-4	5.808E-3	5	50	TAB2,UBA52,RACK1,TAB1,MAP3K7
Pathway	1269108	Influenza Infection	BioSystems: REACTOME	8.480E-5	1.039E-1	7.812E-4	6.006E-3	8	158	CALR,POLR2B,POLR2C,NUP42,GRSF1,UBA52,AAAS,CLTC
Pathway	585562	Epstein-Barr virus infection	BioSystems: KEGG	8.481E-5	1.039E-1	7.812E-4	6.006E-3	9	203	POLR2B,POLR2C,PSMC2,PSMC3,TAB2,NFKB1,NFKBIE,TAB1,MAP3K7
Pathway	1269742	Cell Cycle Checkpoints	BioSystems: REACTOME	8.807E-5	1.079E-1	8.051E-4	6.190E-3	9	204	MRE11,PSMA2,PSMA5,PSMB1,PSMB2,PSMC2,PSMC3,RFC5,UBA52
Pathway	MAP00230_Purine_metabolism	MAP00230 Purine metabolism	GenMAPP	1.037E-4	1.270E-1	9.410E-4	7.235E-3	6	84	IMPDH2,POLR2B,POLR2C,ADSS2,HPRT1,ATIC
Pathway	1270158	Metabolism of amino acids and derivatives	BioSystems: REACTOME	1.070E-4	1.311E-1	9.638E-4	7.410E-3	12	367	PSAT1,PDHB,PSMA2,PSMA5,PSMB1,PSMB2,PSMC2,PSMC3,UBA52,AHCY,MTR,GOT1
Pathway	1269210	TAK1 activates NFkB by phosphorylation and activation of IKKs complex	BioSystems: REACTOME	1.216E-4	1.490E-1	1.088E-3	8.361E-3	4	29	TAB2,NFKB1,TAB1,MAP3K7
Pathway	1457780	Neutrophil degranulation	BioSystems: REACTOME	1.230E-4	1.507E-1	1.092E-3	8.396E-3	14	492	GPI,IMPDH2,PSMA2,PSMA5,PSMB1,TOM1,PSMC2,PSMC3,GDI2,ACTR2,NFKB1,PYGL,VCP,VAT1
Pathway	1269171	Adaptive Immune System	BioSystems: REACTOME	1.240E-4	1.519E-1	1.093E-3	8.404E-3	19	826	CALR,PSMA2,PSMA5,PSMB1,PSMB2,PSMC2,PSMC3,TNRC6B,TAB2,TNRC6C,PJA2,UBA52,UBA1,NFKB1,NFKBIE,CLTC,TNRC6A,PJA1,MAP3K7
Pathway	1269654	Transcriptional Regulation by TP53	BioSystems: REACTOME	1.278E-4	1.566E-1	1.119E-3	8.600E-3	12	374	GPI,MRE11,CNOT11,POLR2B,POLR2C,TNRC6B,TNRC6C,RFC5,UBA52,LRPPRC,TNRC6A,CNOT1
Pathway	1269741	Cell Cycle	BioSystems: REACTOME	1.324E-4	1.622E-1	1.150E-3	8.843E-3	16	624	MRE11,PSMA2,PSMA5,PSMB1,PSMB2,PSMC2,PSMC3,NUP42,RFC5,TYMS,UBA52,AAAS,ALMS1,DHFR,BUB1,BORA
Pathway	1269826	Separation of Sister Chromatids	BioSystems: REACTOME	1.412E-4	1.730E-1	1.218E-3	9.366E-3	8	170	PSMA2,PSMA5,PSMB1,PSMB2,PSMC2,PSMC3,UBA52,BUB1
Pathway	1270135	Purine ribonucleoside monophosphate biosynthesis	BioSystems: REACTOME	1.449E-4	1.775E-1	1.232E-3	9.475E-3	3	12	IMPDH2,ADSS2,ATIC
Pathway	1427864	Josephin domain DUBs	BioSystems: REACTOME	1.449E-4	1.775E-1	1.232E-3	9.475E-3	3	12	UBA52,ATXN3,VCP
Pathway	1269712	Deadenylation-dependent mRNA decay	BioSystems: REACTOME	1.519E-4	1.861E-1	1.283E-3	9.867E-3	5	57	CNOT11,EDC3,PATL1,DIS3,CNOT1
Pathway	1440526	Antifolate resistance	BioSystems: KEGG	1.589E-4	1.947E-1	1.333E-3	1.025E-2	4	31	TYMS,NFKB1,DHFR,ATIC
Pathway	1270262	Apoptosis	BioSystems: REACTOME	1.658E-4	2.031E-1	1.382E-3	1.062E-2	8	174	MAGED1,PSMA2,PSMA5,PSMB1,PSMB2,PSMC2,PSMC3,UBA52
Pathway	1270427	Oncogene Induced Senescence	BioSystems: REACTOME	1.804E-4	2.210E-1	1.493E-3	1.148E-2	4	32	TNRC6B,TNRC6C,UBA52,TNRC6A
Pathway	1270261	Programmed Cell Death	BioSystems: REACTOME	1.864E-4	2.284E-1	1.533E-3	1.178E-2	8	177	MAGED1,PSMA2,PSMA5,PSMB1,PSMB2,PSMC2,PSMC3,UBA52
Pathway	1269825	Mitotic Anaphase	BioSystems: REACTOME	2.172E-4	2.661E-1	1.774E-3	1.364E-2	8	181	PSMA2,PSMA5,PSMB1,PSMB2,PSMC2,PSMC3,UBA52,BUB1
Pathway	1269823	Mitotic Metaphase and Anaphase	BioSystems: REACTOME	2.255E-4	2.763E-1	1.830E-3	1.407E-2	8	182	PSMA2,PSMA5,PSMB1,PSMB2,PSMC2,PSMC3,UBA52,BUB1
Pathway	1270134	Purine metabolism	BioSystems: REACTOME	2.294E-4	2.811E-1	1.837E-3	1.412E-2	4	34	IMPDH2,ADSS2,HPRT1,ATIC
Pathway	M110	IL1-mediated signaling events	MSigDB C2 BIOCARTA (v7.1)	2.294E-4	2.811E-1	1.837E-3	1.412E-2	4	34	TAB2,NFKB1,TAB1,MAP3K7
Pathway	524498	Uridine monophosphate biosynthesis, glutamine (+ PRPP) => UMP	BioSystems: KEGG	2.369E-4	2.902E-1	1.884E-3	1.449E-2	2	3	CAD,UMPS
Pathway	137944	IL1-mediated signaling events	BioSystems: Pathway Interaction Database	2.573E-4	3.152E-1	2.033E-3	1.563E-2	4	35	TAB2,NFKB1,TAB1,MAP3K7
Pathway	1269211	MAP kinase activation in TLR cascade	BioSystems: REACTOME	2.632E-4	3.224E-1	2.067E-3	1.589E-2	5	64	TAB2,UBA52,NFKB1,TAB1,MAP3K7
Pathway	1309120	Gap-filling DNA repair synthesis and ligation in TC-NER	BioSystems: REACTOME	2.831E-4	3.468E-1	2.209E-3	1.698E-2	5	65	POLR2B,POLR2C,RFC5,DDB1,UBA52
Pathway	1269501	MAPK family signaling cascades	BioSystems: REACTOME	2.933E-4	3.592E-1	2.274E-3	1.748E-2	10	293	PSMA2,PSMA5,PSMB1,PSMB2,PSMC2,PSMC3,TNRC6B,TNRC6C,UBA52,TNRC6A
Pathway	1309119	Dual incision in TC-NER	BioSystems: REACTOME	3.042E-4	3.726E-1	2.343E-3	1.802E-2	5	66	POLR2B,POLR2C,RFC5,DDB1,UBA52
Pathway	1269443	Signalling by NGF	BioSystems: REACTOME	3.735E-4	4.575E-1	2.860E-3	2.198E-2	13	483	MAGED1,PSMA2,PSMA5,PSMB1,PSMB2,PSMC2,PSMC3,TNRC6B,TNRC6C,UBA52,NFKB1,CLTC,TNRC6A
Pathway	1269723	Transcriptional regulation by small RNAs	BioSystems: REACTOME	3.904E-4	4.783E-1	2.971E-3	2.284E-2	6	107	IPO8,POLR2B,POLR2C,NUP42,AAAS,TNRC6A
Pathway	1268677	Metabolism of proteins	BioSystems: REACTOME	4.265E-4	5.225E-1	3.225E-3	2.480E-2	28	1631	USP13,COPA,CALR,PSMA2,PSMA5,PSMB1,PSMB2,COPB2,PSMC2,PSMC3,SRP54,SRPRA,NUP42,UBXN1,DIS3,STT3A,USP5,UBA52,UBA1,AAAS,GANAB,STX5,EIF2S1,EIF2B3,ATXN3,TAB1,MAP3K7,VCP
Pathway	1269380	Signaling by EGFR	BioSystems: REACTOME	4.418E-4	5.412E-1	3.320E-3	2.553E-2	11	367	EPS15,PSMA2,PSMA5,PSMB1,PSMB2,PSMC2,PSMC3,TNRC6B,TNRC6C,UBA52,TNRC6A
Pathway	1269810	M Phase	BioSystems: REACTOME	4.699E-4	5.756E-1	3.510E-3	2.698E-2	10	311	PSMA2,PSMA5,PSMB1,PSMB2,PSMC2,PSMC3,NUP42,UBA52,AAAS,BUB1
Domain	IPR033812	Proteasome_alpha_type_5	InterPro	7.637E-3	1.000E0	2.617E-2	1.949E-1	1	1	PSMA5
Pathway	1269192	Class I MHC mediated antigen processing & presentation	BioSystems: REACTOME	5.412E-4	6.630E-1	3.994E-3	3.071E-2	11	376	CALR,PSMA2,PSMA5,PSMB1,PSMB2,PSMC2,PSMC3,PJA2,UBA52,UBA1,PJA1
Pathway	1269117	Viral Messenger RNA Synthesis	BioSystems: REACTOME	5.739E-4	7.031E-1	4.210E-3	3.237E-2	4	43	POLR2B,POLR2C,NUP42,AAAS
Pathway	1270371	Translesion Synthesis by POLH	BioSystems: REACTOME	6.096E-4	7.468E-1	4.419E-3	3.397E-2	3	19	RFC5,UBA52,VCP
Pathway	1269212	JNK (c-Jun kinases) phosphorylation and activation mediated by activated human TAK1	BioSystems: REACTOME	6.096E-4	7.468E-1	4.419E-3	3.397E-2	3	19	TAB2,TAB1,MAP3K7
Pathway	1268854	Disease	BioSystems: REACTOME	6.585E-4	8.066E-1	4.745E-3	3.648E-2	18	867	EPS15,CALR,PSMA2,PSMA5,POLR2B,POLR2C,PSMB1,PSMB2,PSMC2,PSMC3,NUP42,GRSF1,UBA52,AAAS,NFKB1,CLTC,MTR,VCP
Pathway	1309117	Transcription-Coupled Nucleotide Excision Repair (TC-NER)	BioSystems: REACTOME	6.996E-4	8.570E-1	5.012E-3	3.853E-2	5	79	POLR2B,POLR2C,RFC5,DDB1,UBA52
Pathway	1269213	activated TAK1 mediates p38 MAPK activation	BioSystems: REACTOME	7.125E-4	8.728E-1	5.075E-3	3.902E-2	3	20	TAB2,TAB1,MAP3K7
Pathway	167325	Protein processing in endoplasmic reticulum	BioSystems: KEGG	7.192E-4	8.810E-1	5.093E-3	3.915E-2	7	166	CALR,STT3A,GANAB,PLAA,EIF2S1,ATXN3,VCP
Pathway	1269460	NGF signalling via TRKA from the plasma membrane	BioSystems: REACTOME	7.329E-4	8.977E-1	5.159E-3	3.967E-2	11	390	PSMA2,PSMA5,PSMB1,PSMB2,PSMC2,PSMC3,TNRC6B,TNRC6C,UBA52,CLTC,TNRC6A
Pathway	P02742	Tetrahydrofolate biosynthesis	PantherDB	7.804E-4	9.560E-1	5.458E-3	4.196E-2	2	5	TYMS,DHFR
Pathway	1269959	Glucose metabolism	BioSystems: REACTOME	7.841E-4	9.606E-1	5.458E-3	4.196E-2	5	81	GPI,PGK1,UBA52,PYGL,GOT1
Pathway	M15285	NF-kB Signaling Pathway	MSigDB C2 BIOCARTA (v7.1)	8.259E-4	1.000E0	5.684E-3	4.370E-2	3	21	NFKB1,TAB1,MAP3K7
Pathway	782390	superpathway of pyrimidine deoxyribonucleotides de novo biosynthesis	BioSystems: BIOCYC	8.259E-4	1.000E0	5.684E-3	4.370E-2	3	21	CAD,TYMS,UMPS
Pathway	177876	RNA transport	BioSystems: KEGG	8.568E-4	1.000E0	5.863E-3	4.508E-2	7	171	FMR1,FXR2,UPF1,NUP42,AAAS,EIF2S1,EIF2B3
Pathway	M195	C-MYB transcription factor network	MSigDB C2 BIOCARTA (v7.1)	9.250E-4	1.000E0	6.192E-3	4.761E-2	5	84	COPA,TOM1,TAB2,TAB1,MAP3K7
Pathway	1269226	Toll Like Receptor 5 (TLR5) Cascade	BioSystems: REACTOME	9.250E-4	1.000E0	6.192E-3	4.761E-2	5	84	TAB2,UBA52,NFKB1,TAB1,MAP3K7
Pathway	1269206	Toll Like Receptor 10 (TLR10) Cascade	BioSystems: REACTOME	9.250E-4	1.000E0	6.192E-3	4.761E-2	5	84	TAB2,UBA52,NFKB1,TAB1,MAP3K7
Pathway	1269207	MyD88 cascade initiated on plasma membrane	BioSystems: REACTOME	9.250E-4	1.000E0	6.192E-3	4.761E-2	5	84	TAB2,UBA52,NFKB1,TAB1,MAP3K7
Pathway	1269487	Signaling by SCF-KIT	BioSystems: REACTOME	9.353E-4	1.000E0	6.227E-3	4.788E-2	10	340	PSMA2,PSMA5,PSMB1,PSMB2,PSMC2,PSMC3,TNRC6B,TNRC6C,UBA52,TNRC6A
Pathway	1270367	DNA Damage Bypass	BioSystems: REACTOME	1.021E-3	1.000E0	6.755E-3	5.193E-2	4	50	RFC5,DDB1,UBA52,VCP
Pathway	1269655	TP53 Regulates Metabolic Genes	BioSystems: REACTOME	1.029E-3	1.000E0	6.755E-3	5.193E-2	5	86	GPI,TNRC6B,TNRC6C,LRPPRC,TNRC6A
Pathway	1268714	Asparagine N-linked glycosylation	BioSystems: REACTOME	1.031E-3	1.000E0	6.755E-3	5.193E-2	9	285	COPA,CALR,COPB2,UBXN1,STT3A,UBA52,GANAB,STX5,VCP
Pathway	1269203	Innate Immune System	BioSystems: REACTOME	1.179E-3	1.000E0	7.680E-3	5.905E-2	23	1312	GPI,MRE11,IMPDH2,PSMA2,PSMA5,PSMB1,PSMB2,TOM1,PSMC2,PSMC3,TNRC6B,TAB2,TNRC6C,GDI2,ACTR2,UBA52,NFKB1,TNRC6A,PYGL,TAB1,MAP3K7,VCP,VAT1
Pathway	1269479	Downstream signal transduction	BioSystems: REACTOME	1.296E-3	1.000E0	8.398E-3	6.457E-2	10	355	PSMA2,PSMA5,PSMB1,PSMB2,PSMC2,PSMC3,TNRC6B,TNRC6C,UBA52,TNRC6A
Pathway	1269229	TRAF6 mediated induction of NFkB and MAP kinases upon TLR7/8 or 9 activation	BioSystems: REACTOME	1.326E-3	1.000E0	8.550E-3	6.574E-2	5	91	TAB2,UBA52,NFKB1,TAB1,MAP3K7
Pathway	1309118	Formation of TC-NER Pre-Incision Complex	BioSystems: REACTOME	1.364E-3	1.000E0	8.747E-3	6.725E-2	4	54	POLR2B,POLR2C,DDB1,UBA52
Pathway	M984	Toll-Like Receptor Pathway	MSigDB C2 BIOCARTA (v7.1)	1.392E-3	1.000E0	8.878E-3	6.826E-2	3	25	NFKB1,TAB1,MAP3K7
Pathway	1269284	DAP12 signaling	BioSystems: REACTOME	1.409E-3	1.000E0	8.943E-3	6.876E-2	10	359	PSMA2,PSMA5,PSMB1,PSMB2,PSMC2,PSMC3,TNRC6B,TNRC6C,UBA52,TNRC6A
Pathway	1427858	Clathrin-mediated endocytosis	BioSystems: REACTOME	1.430E-3	1.000E0	9.031E-3	6.943E-2	6	137	EPS15,OCRL,PICALM,ACTR2,UBA52,CLTC
Pathway	1269227	Toll Like Receptor 7/8 (TLR7/8) Cascade	BioSystems: REACTOME	1.461E-3	1.000E0	9.133E-3	7.022E-2	5	93	TAB2,UBA52,NFKB1,TAB1,MAP3K7
Pathway	1269228	MyD88 dependent cascade initiated on endosome	BioSystems: REACTOME	1.461E-3	1.000E0	9.133E-3	7.022E-2	5	93	TAB2,UBA52,NFKB1,TAB1,MAP3K7
Pathway	1269115	Influenza Viral RNA Transcription and Replication	BioSystems: REACTOME	1.485E-3	1.000E0	9.231E-3	7.097E-2	6	138	POLR2B,POLR2C,NUP42,GRSF1,UBA52,AAAS
Pathway	1270138	Pyrimidine metabolism	BioSystems: REACTOME	1.563E-3	1.000E0	9.620E-3	7.396E-2	3	26	CAD,TYMS,UMPS
Pathway	M20	p38 MAPK signaling pathway	MSigDB C2 BIOCARTA (v7.1)	1.563E-3	1.000E0	9.620E-3	7.396E-2	3	26	TAB2,TAB1,MAP3K7
Pathway	1269237	MyD88:Mal cascade initiated on plasma membrane	BioSystems: REACTOME	1.606E-3	1.000E0	9.693E-3	7.452E-2	5	95	TAB2,UBA52,NFKB1,TAB1,MAP3K7
Pathway	1269238	Toll Like Receptor 2 (TLR2) Cascade	BioSystems: REACTOME	1.606E-3	1.000E0	9.693E-3	7.452E-2	5	95	TAB2,UBA52,NFKB1,TAB1,MAP3K7
Pathway	1269239	Toll Like Receptor TLR1:TLR2 Cascade	BioSystems: REACTOME	1.606E-3	1.000E0	9.693E-3	7.452E-2	5	95	TAB2,UBA52,NFKB1,TAB1,MAP3K7
Pathway	1269240	Toll Like Receptor TLR6:TLR2 Cascade	BioSystems: REACTOME	1.606E-3	1.000E0	9.693E-3	7.452E-2	5	95	TAB2,UBA52,NFKB1,TAB1,MAP3K7
Pathway	SMP00123	Betaine Metabolism	SMPDB	1.620E-3	1.000E0	9.727E-3	7.478E-2	2	7	AHCY,MTR
Pathway	1269882	Golgi Associated Vesicle Biogenesis	BioSystems: REACTOME	1.669E-3	1.000E0	9.972E-3	7.667E-2	4	57	OCRL,PICALM,CLTC,PUM1
Pathway	1270181	Sulfur amino acid metabolism	BioSystems: REACTOME	1.747E-3	1.000E0	1.029E-2	7.909E-2	3	27	AHCY,MTR,GOT1
Pathway	1268723	Calnexin/calreticulin cycle	BioSystems: REACTOME	1.747E-3	1.000E0	1.029E-2	7.909E-2	3	27	CALR,UBA52,GANAB
Pathway	SMP00050	Purine Metabolism	SMPDB	1.747E-3	1.000E0	1.029E-2	7.909E-2	3	27	ADSS2,HPRT1,ATIC
Pathway	1269233	Toll Like Receptor 9 (TLR9) Cascade	BioSystems: REACTOME	1.762E-3	1.000E0	1.033E-2	7.938E-2	5	97	TAB2,UBA52,NFKB1,TAB1,MAP3K7
Pathway	M5109	Pyrimidine metabolism	MSigDB C2 BIOCARTA (v7.1)	1.843E-3	1.000E0	1.075E-2	8.267E-2	5	98	CAD,POLR2B,POLR2C,TYMS,UMPS
Pathway	1268855	Diseases of signal transduction	BioSystems: REACTOME	1.870E-3	1.000E0	1.086E-2	8.349E-2	10	373	PSMA2,PSMA5,POLR2B,POLR2C,PSMB1,PSMB2,PSMC2,PSMC3,UBA52,VCP
Pathway	M963	RNA degradation	MSigDB C2 BIOCARTA (v7.1)	1.897E-3	1.000E0	1.093E-2	8.405E-2	4	59	EDC3,PATL1,DIS3,CNOT1
Pathway	1269283	DAP12 interactions	BioSystems: REACTOME	1.908E-3	1.000E0	1.093E-2	8.405E-2	10	374	PSMA2,PSMA5,PSMB1,PSMB2,PSMC2,PSMC3,TNRC6B,TNRC6C,UBA52,TNRC6A
Pathway	1269220	MyD88-independent TLR3/TLR4 cascade	BioSystems: REACTOME	1.928E-3	1.000E0	1.093E-2	8.405E-2	5	99	TAB2,UBA52,NFKB1,TAB1,MAP3K7
Pathway	1269221	TRIF-mediated TLR3/TLR4 signaling	BioSystems: REACTOME	1.928E-3	1.000E0	1.093E-2	8.405E-2	5	99	TAB2,UBA52,NFKB1,TAB1,MAP3K7
Pathway	1269219	Toll Like Receptor 3 (TLR3) Cascade	BioSystems: REACTOME	1.928E-3	1.000E0	1.093E-2	8.405E-2	5	99	TAB2,UBA52,NFKB1,TAB1,MAP3K7
Pathway	1383022	FGFR2 alternative splicing	BioSystems: REACTOME	1.944E-3	1.000E0	1.097E-2	8.436E-2	3	28	POLR2B,POLR2C,TIAL1
Pathway	1269478	Signaling by PDGF	BioSystems: REACTOME	2.103E-3	1.000E0	1.181E-2	9.084E-2	10	379	PSMA2,PSMA5,PSMB1,PSMB2,PSMC2,PSMC3,TNRC6B,TNRC6C,UBA52,TNRC6A
Pathway	1269615	Ca2+ pathway	BioSystems: REACTOME	2.145E-3	1.000E0	1.189E-2	9.138E-2	4	61	TNRC6B,TNRC6C,TNRC6A,MAP3K7
Pathway	MAP00271_Methionine_metabolism	MAP00271 Methionine metabolism	GenMAPP	2.147E-3	1.000E0	1.189E-2	9.138E-2	2	8	AHCY,MTR
Pathway	1268687	Recycling of eIF2:GDP	BioSystems: REACTOME	2.147E-3	1.000E0	1.189E-2	9.138E-2	2	8	EIF2S1,EIF2B3
Pathway	137943	p38 MAPK signaling pathway	BioSystems: Pathway Interaction Database	2.154E-3	1.000E0	1.189E-2	9.138E-2	3	29	TAB2,TAB1,MAP3K7
Pathway	M15569	NOD-like receptor signaling pathway	MSigDB C2 BIOCARTA (v7.1)	2.278E-3	1.000E0	1.251E-2	9.619E-2	4	62	TAB2,NFKB1,TAB1,MAP3K7
Pathway	169354	Noncanonical Wnt signaling pathway	BioSystems: Pathway Interaction Database	2.378E-3	1.000E0	1.278E-2	9.822E-2	3	30	TAB2,TAB1,MAP3K7
Pathway	1269532	Pre-NOTCH Transcription and Translation	BioSystems: REACTOME	2.378E-3	1.000E0	1.278E-2	9.822E-2	3	30	TNRC6B,TNRC6C,TNRC6A
Pathway	P02738	De novo purine biosynthesis	PantherDB	2.378E-3	1.000E0	1.278E-2	9.822E-2	3	30	IMPDH2,ADSS2,ATIC
Pathway	1270368	Recognition of DNA damage by PCNA-containing replication complex	BioSystems: REACTOME	2.378E-3	1.000E0	1.278E-2	9.822E-2	3	30	RFC5,DDB1,UBA52
Pathway	1457809	Synthesis of active ubiquitin: roles of E1 and E2 enzymes	BioSystems: REACTOME	2.378E-3	1.000E0	1.278E-2	9.822E-2	3	30	USP5,UBA52,UBA1
Pathway	82946	Pyrimidine metabolism	BioSystems: KEGG	2.495E-3	1.000E0	1.334E-2	1.026E-1	5	105	CAD,POLR2B,POLR2C,TYMS,UMPS
Pathway	M12095	Signal transduction through IL1R	MSigDB C2 BIOCARTA (v7.1)	2.616E-3	1.000E0	1.393E-2	1.071E-1	3	31	NFKB1,TAB1,MAP3K7
Pathway	1269961	Gluconeogenesis	BioSystems: REACTOME	2.867E-3	1.000E0	1.501E-2	1.154E-1	3	32	GPI,PGK1,GOT1
Pathway	M17758	Alanine, aspartate and glutamate metabolism	MSigDB C2 BIOCARTA (v7.1)	2.867E-3	1.000E0	1.501E-2	1.154E-1	3	32	CAD,ADSS2,GOT1
Pathway	M23	Noncanonical Wnt signaling pathway	MSigDB C2 BIOCARTA (v7.1)	2.867E-3	1.000E0	1.501E-2	1.154E-1	3	32	TAB2,TAB1,MAP3K7
Pathway	1269252	NOD1/2 Signaling Pathway	BioSystems: REACTOME	2.867E-3	1.000E0	1.501E-2	1.154E-1	3	32	TAB2,TAB1,MAP3K7
Pathway	M14314	Purine metabolism	MSigDB C2 BIOCARTA (v7.1)	3.031E-3	1.000E0	1.580E-2	1.215E-1	6	159	IMPDH2,POLR2B,POLR2C,ADSS2,HPRT1,ATIC
Pathway	1309111	Nucleotide Excision Repair	BioSystems: REACTOME	3.299E-3	1.000E0	1.713E-2	1.317E-1	5	112	POLR2B,POLR2C,RFC5,DDB1,UBA52
Pathway	M10570	Double Stranded RNA Induced Gene Expression	MSigDB C2 BIOCARTA (v7.1)	3.411E-3	1.000E0	1.758E-2	1.351E-1	2	10	EIF2S1,NFKB1
Pathway	M10911	Cysteine and methionine metabolism	MSigDB C2 BIOCARTA (v7.1)	3.415E-3	1.000E0	1.758E-2	1.351E-1	3	34	AHCY,MTR,GOT1
Pathway	1269236	Activated TLR4 signalling	BioSystems: REACTOME	3.696E-3	1.000E0	1.886E-2	1.450E-1	5	115	TAB2,UBA52,NFKB1,TAB1,MAP3K7
Pathway	M16801	Genes related to regulation of the actin cytoskeleton	MSigDB C2 BIOCARTA (v7.1)	3.711E-3	1.000E0	1.886E-2	1.450E-1	3	35	GDI1,GDI2,ACTR2
Pathway	101142	Alanine, aspartate and glutamate metabolism	BioSystems: KEGG	3.711E-3	1.000E0	1.886E-2	1.450E-1	3	35	CAD,ADSS2,GOT1
Pathway	M3126	Leishmania infection	MSigDB C2 BIOCARTA (v7.1)	3.923E-3	1.000E0	1.986E-2	1.527E-1	4	72	TAB2,NFKB1,TAB1,MAP3K7
Pathway	835393	superpathway of conversion of glucose to acetyl CoA and entry into the TCA cycle	BioSystems: BIOCYC	4.022E-3	1.000E0	2.019E-2	1.553E-1	3	36	PDHB,IDH3A,PGK1
Pathway	P05918	p38 MAPK pathway	PantherDB	4.022E-3	1.000E0	2.019E-2	1.553E-1	3	36	TAB2,TAB1,MAP3K7
Pathway	144181	Leishmaniasis	BioSystems: KEGG	4.122E-3	1.000E0	2.044E-2	1.572E-1	4	73	TAB2,NFKB1,TAB1,MAP3K7
Pathway	1269880	trans-Golgi Network Vesicle Budding	BioSystems: REACTOME	4.122E-3	1.000E0	2.044E-2	1.572E-1	4	73	OCRL,PICALM,CLTC,PUM1
Pathway	1269881	Clathrin derived vesicle budding	BioSystems: REACTOME	4.122E-3	1.000E0	2.044E-2	1.572E-1	4	73	OCRL,PICALM,CLTC,PUM1
Pathway	1269399	Signaling by FGFR2	BioSystems: REACTOME	4.541E-3	1.000E0	2.243E-2	1.725E-1	4	75	POLR2B,POLR2C,UBA52,TIAL1
Pathway	82944	Purine metabolism	BioSystems: KEGG	4.846E-3	1.000E0	2.384E-2	1.833E-1	6	175	IMPDH2,POLR2B,POLR2C,ADSS2,HPRT1,ATIC
Pathway	413343	Pentose phosphate pathway (Pentose phosphate cycle)	BioSystems: KEGG	4.944E-3	1.000E0	2.403E-2	1.848E-1	2	12	GPI,TKT
Pathway	MAP00790_Folate_biosynthesis	MAP00790 Folate biosynthesis	GenMAPP	4.944E-3	1.000E0	2.403E-2	1.848E-1	2	12	TYMS,DHFR
Pathway	PW:0000032	pyrimidine metabolic	Pathway Ontology	4.944E-3	1.000E0	2.403E-2	1.848E-1	2	12	TYMS,DHFR
Pathway	117291	RNA degradation	BioSystems: KEGG	4.988E-3	1.000E0	2.415E-2	1.857E-1	4	77	EDC3,PATL1,DIS3,CNOT1
Pathway	1269957	Metabolism of carbohydrates	BioSystems: REACTOME	5.175E-3	1.000E0	2.496E-2	1.919E-1	8	297	GPI,NUP42,PGK1,UBA52,AAAS,TKT,PYGL,GOT1
Pathway	142277	purine nucleotides de novo biosynthesis	BioSystems: BIOCYC	5.424E-3	1.000E0	2.605E-2	2.003E-1	3	40	IMPDH2,ADSS2,ATIC
Pathway	1269234	Toll Like Receptor 4 (TLR4) Cascade	BioSystems: REACTOME	5.443E-3	1.000E0	2.605E-2	2.003E-1	5	126	TAB2,UBA52,NFKB1,TAB1,MAP3K7
Pathway	PW:0000499	Nuclear Factor Kappa B signaling	Pathway Ontology	5.809E-3	1.000E0	2.718E-2	2.090E-1	2	13	NFKB1,NFKBIE
Pathway	PW:0000057	carbon fixation	Pathway Ontology	5.809E-3	1.000E0	2.718E-2	2.090E-1	2	13	TKT,GOT1
Pathway	SMP00040	Glycolysis	SMPDB	5.809E-3	1.000E0	2.718E-2	2.090E-1	2	13	GPI,PGK1
Pathway	1270369	Translesion synthesis by Y family DNA polymerases bypasses lesions on DNA template	BioSystems: REACTOME	5.814E-3	1.000E0	2.718E-2	2.090E-1	3	41	RFC5,UBA52,VCP
Pathway	907942	superpathway of purine nucleotide salvage	BioSystems: BIOCYC	5.814E-3	1.000E0	2.718E-2	2.090E-1	3	41	IMPDH2,ADSS2,HPRT1
Pathway	1309115	Dual Incision in GG-NER	BioSystems: REACTOME	5.814E-3	1.000E0	2.718E-2	2.090E-1	3	41	RFC5,DDB1,UBA52
Pathway	1269876	Vesicle-mediated transport	BioSystems: REACTOME	6.022E-3	1.000E0	2.798E-2	2.151E-1	13	660	EPS15,COPA,CALR,COPB2,OCRL,GDI1,GDI2,PICALM,ACTR2,UBA52,STX5,CLTC,PUM1
Pathway	1269599	TCF dependent signaling in response to WNT	BioSystems: REACTOME	6.029E-3	1.000E0	2.798E-2	2.151E-1	7	242	PSMA2,PSMA5,PSMB1,PSMB2,PSMC2,PSMC3,UBA52
Pathway	M181	BMP receptor signaling	MSigDB C2 BIOCARTA (v7.1)	6.221E-3	1.000E0	2.876E-2	2.211E-1	3	42	TAB2,TAB1,MAP3K7
Pathway	1269454	NF-kB is activated and signals survival	BioSystems: REACTOME	6.738E-3	1.000E0	3.080E-2	2.368E-1	2	14	UBA52,NFKB1
Pathway	SMP00031	Pentose Phosphate Pathway	SMPDB	6.738E-3	1.000E0	3.080E-2	2.368E-1	2	14	GPI,TKT
Pathway	142283	superpathway of pyrimidine ribonucleotides de novo biosynthesis	BioSystems: BIOCYC	6.738E-3	1.000E0	3.080E-2	2.368E-1	2	14	CAD,UMPS
Pathway	1269382	GRB2 events in EGFR signaling	BioSystems: REACTOME	6.867E-3	1.000E0	3.092E-2	2.378E-1	7	248	PSMA2,PSMA5,PSMB1,PSMB2,PSMC2,PSMC3,UBA52
Pathway	1269383	SHC1 events in EGFR signaling	BioSystems: REACTOME	6.867E-3	1.000E0	3.092E-2	2.378E-1	7	248	PSMA2,PSMA5,PSMB1,PSMB2,PSMC2,PSMC3,UBA52
Pathway	1269440	SOS-mediated signalling	BioSystems: REACTOME	6.867E-3	1.000E0	3.092E-2	2.378E-1	7	248	PSMA2,PSMA5,PSMB1,PSMB2,PSMC2,PSMC3,UBA52
Pathway	1269285	RAF/MAP kinase cascade	BioSystems: REACTOME	6.867E-3	1.000E0	3.092E-2	2.378E-1	7	248	PSMA2,PSMA5,PSMB1,PSMB2,PSMC2,PSMC3,UBA52
Pathway	213306	Measles	BioSystems: KEGG	7.035E-3	1.000E0	3.156E-2	2.426E-1	5	134	TAB2,RACK1,EIF2S1,NFKB1,MAP3K7
Pathway	138007	PLK1 signaling events	BioSystems: Pathway Interaction Database	7.085E-3	1.000E0	3.156E-2	2.426E-1	3	44	TPT1,BUB1,BORA
Pathway	138053	TNF receptor signaling pathway	BioSystems: Pathway Interaction Database	7.085E-3	1.000E0	3.156E-2	2.426E-1	3	44	RACK1,NFKB1,MAP3K7
Pathway	1269471	ARMS-mediated activation	BioSystems: REACTOME	7.471E-3	1.000E0	3.304E-2	2.540E-1	7	252	PSMA2,PSMA5,PSMB1,PSMB2,PSMC2,PSMC3,UBA52
Pathway	1269468	Signalling to p38 via RIT and RIN	BioSystems: REACTOME	7.471E-3	1.000E0	3.304E-2	2.540E-1	7	252	PSMA2,PSMA5,PSMB1,PSMB2,PSMC2,PSMC3,UBA52
Pathway	104488	Cysteine and methionine metabolism	BioSystems: KEGG	7.542E-3	1.000E0	3.311E-2	2.546E-1	3	45	AHCY,MTR,GOT1
Pathway	M5193	Genes related to chemotaxis	MSigDB C2 BIOCARTA (v7.1)	7.542E-3	1.000E0	3.311E-2	2.546E-1	3	45	GDI1,GDI2,ACTR2
Pathway	1269470	Frs2-mediated activation	BioSystems: REACTOME	7.628E-3	1.000E0	3.337E-2	2.566E-1	7	253	PSMA2,PSMA5,PSMB1,PSMB2,PSMC2,PSMC3,UBA52
Pathway	1470919	InlB-mediated entry of Listeria monocytogenes into host cell	BioSystems: REACTOME	7.729E-3	1.000E0	3.357E-2	2.581E-1	2	15	EPS15,UBA52
Pathway	1269715	mRNA decay by 5' to 3' exoribonuclease	BioSystems: REACTOME	7.729E-3	1.000E0	3.357E-2	2.581E-1	2	15	EDC3,PATL1
Pathway	1269502	MAPK1/MAPK3 signaling	BioSystems: REACTOME	7.788E-3	1.000E0	3.371E-2	2.592E-1	7	254	PSMA2,PSMA5,PSMB1,PSMB2,PSMC2,PSMC3,UBA52
Pathway	1269318	Signaling by Interleukins	BioSystems: REACTOME	7.942E-3	1.000E0	3.417E-2	2.627E-1	11	531	PSMA2,PSMA5,PSMB1,PSMB2,PSMC2,PSMC3,TAB2,UBA52,NFKB1,TAB1,MAP3K7
Pathway	1269469	Prolonged ERK activation events	BioSystems: REACTOME	7.950E-3	1.000E0	3.417E-2	2.627E-1	7	255	PSMA2,PSMA5,PSMB1,PSMB2,PSMC2,PSMC3,UBA52
Pathway	83033	Drug metabolism - other enzymes	BioSystems: KEGG	8.016E-3	1.000E0	3.422E-2	2.631E-1	3	46	IMPDH2,HPRT1,UMPS
Pathway	M129	PLK1 signaling events	MSigDB C2 BIOCARTA (v7.1)	8.016E-3	1.000E0	3.422E-2	2.631E-1	3	46	TPT1,BUB1,BORA
Pathway	1269632	Signaling by Leptin	BioSystems: REACTOME	8.114E-3	1.000E0	3.451E-2	2.654E-1	7	256	PSMA2,PSMA5,PSMB1,PSMB2,PSMC2,PSMC3,UBA52
Pathway	1269386	Signaling by FGFR	BioSystems: REACTOME	8.294E-3	1.000E0	3.503E-2	2.694E-1	4	89	POLR2B,POLR2C,UBA52,TIAL1
Pathway	1270421	Cellular response to heat stress	BioSystems: REACTOME	8.294E-3	1.000E0	3.503E-2	2.694E-1	4	89	NUP42,DNAJC7,AAAS,VCP
Pathway	1269322	Interleukin receptor SHC signaling	BioSystems: REACTOME	8.451E-3	1.000E0	3.546E-2	2.726E-1	7	258	PSMA2,PSMA5,PSMB1,PSMB2,PSMC2,PSMC3,UBA52
Pathway	1269531	Pre-NOTCH Expression and Processing	BioSystems: REACTOME	8.508E-3	1.000E0	3.546E-2	2.726E-1	3	47	TNRC6B,TNRC6C,TNRC6A
Pathway	M236	Validated transcriptional targets of deltaNp63 isoforms	MSigDB C2 BIOCARTA (v7.1)	8.508E-3	1.000E0	3.546E-2	2.726E-1	3	47	MRE11,STXBP4,RACK1
Pathway	1270426	Cellular Senescence	BioSystems: REACTOME	8.509E-3	1.000E0	3.546E-2	2.726E-1	6	197	MRE11,TNRC6B,TNRC6C,UBA52,NFKB1,TNRC6A
Pathway	1269465	Signalling to RAS	BioSystems: REACTOME	8.623E-3	1.000E0	3.574E-2	2.748E-1	7	259	PSMA2,PSMA5,PSMB1,PSMB2,PSMC2,PSMC3,UBA52
Pathway	1269069	Late Phase of HIV Life Cycle	BioSystems: REACTOME	8.674E-3	1.000E0	3.574E-2	2.748E-1	5	141	POLR2B,POLR2C,NUP42,UBA52,AAAS
Pathway	1269877	Membrane Trafficking	BioSystems: REACTOME	8.766E-3	1.000E0	3.574E-2	2.748E-1	12	614	EPS15,COPA,COPB2,OCRL,GDI1,GDI2,PICALM,ACTR2,UBA52,STX5,CLTC,PUM1
Pathway	1270370	Translesion synthesis by REV1	BioSystems: REACTOME	8.782E-3	1.000E0	3.574E-2	2.748E-1	2	16	RFC5,UBA52
Pathway	MAP00710_Carbon_fixation	MAP00710 Carbon fixation	GenMAPP	8.782E-3	1.000E0	3.574E-2	2.748E-1	2	16	PGK1,GOT1
Pathway	1270212	Methylation	BioSystems: REACTOME	8.782E-3	1.000E0	3.574E-2	2.748E-1	2	16	AHCY,MTR
Pathway	1309122	MAP3K8 (TPL2)-dependent MAPK1/3 activation	BioSystems: REACTOME	8.782E-3	1.000E0	3.574E-2	2.748E-1	2	16	UBA52,NFKB1
Pathway	1269485	VEGFR2 mediated cell proliferation	BioSystems: REACTOME	8.975E-3	1.000E0	3.593E-2	2.762E-1	7	261	PSMA2,PSMA5,PSMB1,PSMB2,PSMC2,PSMC3,UBA52
Pathway	1269251	Nucleotide-binding domain, leucine rich repeat containing receptor (NLR) signaling pathways	BioSystems: REACTOME	9.017E-3	1.000E0	3.593E-2	2.762E-1	3	48	TAB2,TAB1,MAP3K7
Pathway	SMP00364	Lesch-Nyhan Syndrome (LNS)	SMPDB	9.033E-3	1.000E0	3.593E-2	2.762E-1	1	1	HPRT1
Pathway	SMP00365	Gout or Kelley-Seegmiller Syndrome	SMPDB	9.033E-3	1.000E0	3.593E-2	2.762E-1	1	1	HPRT1
Pathway	SMP00168	AICA-Ribosiduria	SMPDB	9.033E-3	1.000E0	3.593E-2	2.762E-1	1	1	ATIC
Pathway	142348	L-cysteine degradation II	BioSystems: BIOCYC	9.033E-3	1.000E0	3.593E-2	2.762E-1	1	1	GOT1
Pathway	P02753	Methionine biosynthesis	PantherDB	9.033E-3	1.000E0	3.593E-2	2.762E-1	1	1	MTR
Pathway	1268756	Unfolded Protein Response (UPR)	BioSystems: REACTOME	9.652E-3	1.000E0	3.790E-2	2.914E-1	4	93	CALR,SRPRA,DIS3,EIF2S1
Pathway	1269321	Interleukin-2 signaling	BioSystems: REACTOME	9.711E-3	1.000E0	3.790E-2	2.914E-1	7	265	PSMA2,PSMA5,PSMB1,PSMB2,PSMC2,PSMC3,UBA52
Pathway	M5940	Endocytotic role of NDK, Phosphins and Dynamin	MSigDB C2 BIOCARTA (v7.1)	9.895E-3	1.000E0	3.790E-2	2.914E-1	2	17	EPS15,PICALM
Pathway	1269526	TGF-beta receptor signaling in EMT (epithelial to mesenchymal transition)	BioSystems: REACTOME	9.895E-3	1.000E0	3.790E-2	2.914E-1	2	17	UBA52,CGN
Pathway	PW:0000641	gluconeogenesis pathway	Pathway Ontology	9.895E-3	1.000E0	3.790E-2	2.914E-1	2	17	PGK1,GOT1
Pathway	1270372	Translesion synthesis by POLK	BioSystems: REACTOME	9.895E-3	1.000E0	3.790E-2	2.914E-1	2	17	RFC5,UBA52
Pathway	1270373	Translesion synthesis by POLI	BioSystems: REACTOME	9.895E-3	1.000E0	3.790E-2	2.914E-1	2	17	RFC5,UBA52
Pathway	MAP03020_RNA_polymerase	MAP03020 RNA polymerase	GenMAPP	9.895E-3	1.000E0	3.790E-2	2.914E-1	2	17	POLR2B,POLR2C
Pathway	SMP00207	Prolidase Deficiency(PD)	SMPDB	9.895E-3	1.000E0	3.790E-2	2.914E-1	2	17	LAP3,GOT1
Pathway	1269452	p75NTR signals via NF-kB	BioSystems: REACTOME	9.895E-3	1.000E0	3.790E-2	2.914E-1	2	17	UBA52,NFKB1
Pathway	SMP00072	Glutamate Metabolism	SMPDB	9.895E-3	1.000E0	3.790E-2	2.914E-1	2	17	CAD,GOT1
Pathway	1269464	Signalling to ERKs	BioSystems: REACTOME	9.901E-3	1.000E0	3.790E-2	2.914E-1	7	266	PSMA2,PSMA5,PSMB1,PSMB2,PSMC2,PSMC3,UBA52
Pathway	P00054	Toll receptor signaling pathway	PantherDB	1.009E-2	1.000E0	3.849E-2	2.960E-1	3	50	NFKBIE,TAB1,MAP3K7
Pathway	634527	NF-kappa B signaling pathway	BioSystems: KEGG	1.038E-2	1.000E0	3.950E-2	3.037E-1	4	95	TAB2,NFKB1,TAB1,MAP3K7
Pathway	M17726	Drug metabolism - other enzymes	MSigDB C2 BIOCARTA (v7.1)	1.065E-2	1.000E0	4.039E-2	3.105E-1	3	51	IMPDH2,HPRT1,UMPS
Pathway	1269728	Tristetraprolin (TTP, ZFP36) binds and destabilizes mRNA	BioSystems: REACTOME	1.107E-2	1.000E0	4.121E-2	3.168E-1	2	18	TNPO1,DIS3
Pathway	1269772	G1/S-Specific Transcription	BioSystems: REACTOME	1.107E-2	1.000E0	4.121E-2	3.168E-1	2	18	TYMS,DHFR
Pathway	1270156	Metabolism of folate and pterines	BioSystems: REACTOME	1.107E-2	1.000E0	4.121E-2	3.168E-1	2	18	MTHFD1L,DHFR
Pathway	714485	2-Oxocarboxylic acid metabolism	BioSystems: KEGG	1.107E-2	1.000E0	4.121E-2	3.168E-1	2	18	IDH3A,GOT1
Pathway	SMP00020	Arginine and Proline Metabolism	SMPDB	1.107E-2	1.000E0	4.121E-2	3.168E-1	2	18	LAP3,GOT1
Pathway	SMP00057	Citric Acid Cycle	SMPDB	1.107E-2	1.000E0	4.121E-2	3.168E-1	2	18	PDHB,IDH3A
Pathway	MAP00010_Glycolysis_Gluconeogenesis	MAP00010 Glycolysis Gluconeogenesis	GenMAPP	1.123E-2	1.000E0	4.168E-2	3.205E-1	3	52	GPI,PDHB,PGK1
Pathway	1427866	RET signaling	BioSystems: REACTOME	1.131E-2	1.000E0	4.187E-2	3.219E-1	7	273	PSMA2,PSMA5,PSMB1,PSMB2,PSMC2,PSMC3,UBA52
Pathway	1269323	Interleukin-3, 5 and GM-CSF signaling	BioSystems: REACTOME	1.153E-2	1.000E0	4.240E-2	3.260E-1	7	274	PSMA2,PSMA5,PSMB1,PSMB2,PSMC2,PSMC3,UBA52
Pathway	1269299	FCERI mediated MAPK activation	BioSystems: REACTOME	1.153E-2	1.000E0	4.240E-2	3.260E-1	7	274	PSMA2,PSMA5,PSMB1,PSMB2,PSMC2,PSMC3,UBA52
Pathway	1427859	Cargo recognition for clathrin-mediated endocytosis	BioSystems: REACTOME	1.195E-2	1.000E0	4.382E-2	3.369E-1	4	99	EPS15,PICALM,UBA52,CLTC
Pathway	1269204	Toll-Like Receptors Cascades	BioSystems: REACTOME	1.207E-2	1.000E0	4.413E-2	3.393E-1	5	153	TAB2,UBA52,NFKB1,TAB1,MAP3K7
Pathway	SMP00128	Gluconeogenesis	SMPDB	1.230E-2	1.000E0	4.444E-2	3.417E-1	2	19	GPI,PGK1
Pathway	1383045	Signaling by FGFR2 IIIa TM	BioSystems: REACTOME	1.230E-2	1.000E0	4.444E-2	3.417E-1	2	19	POLR2B,POLR2C
Pathway	M18933	TGF beta signaling pathway	MSigDB C2 BIOCARTA (v7.1)	1.230E-2	1.000E0	4.444E-2	3.417E-1	2	19	TAB1,MAP3K7
Pathway	SMP00058	Starch and Sucrose Metabolism	SMPDB	1.230E-2	1.000E0	4.444E-2	3.417E-1	2	19	GPI,PYGL
Pathway	1269058	HIV Life Cycle	BioSystems: REACTOME	1.239E-2	1.000E0	4.463E-2	3.431E-1	5	154	POLR2B,POLR2C,NUP42,UBA52,AAAS
Pathway	M286	TGF-beta receptor signaling	MSigDB C2 BIOCARTA (v7.1)	1.244E-2	1.000E0	4.469E-2	3.436E-1	3	54	TAB2,TAB1,MAP3K7
Pathway	1270312	NCAM signaling for neurite out-growth	BioSystems: REACTOME	1.263E-2	1.000E0	4.525E-2	3.479E-1	7	279	PSMA2,PSMA5,PSMB1,PSMB2,PSMC2,PSMC3,UBA52
Pathway	M3261	Toll-like receptor signaling pathway	MSigDB C2 BIOCARTA (v7.1)	1.322E-2	1.000E0	4.721E-2	3.629E-1	4	102	TAB2,NFKB1,TAB1,MAP3K7
Pathway	1470917	Listeria monocytogenes entry into host cells	BioSystems: REACTOME	1.358E-2	1.000E0	4.810E-2	3.698E-1	2	20	EPS15,UBA52
Pathway	MAP00251_Glutamate_metabolism	MAP00251 Glutamate metabolism	GenMAPP	1.358E-2	1.000E0	4.810E-2	3.698E-1	2	20	CAD,GOT1
Pathway	M10628	ATM Signaling Pathway	MSigDB C2 BIOCARTA (v7.1)	1.358E-2	1.000E0	4.810E-2	3.698E-1	2	20	MRE11,NFKB1
Pathway	83076	Toll-like receptor signaling pathway	BioSystems: KEGG	1.411E-2	1.000E0	4.981E-2	3.830E-1	4	104	TAB2,NFKB1,TAB1,MAP3K7

## Sheet: Raw analysis
					ORF2 BioID
Gene Symbol	Alias		Avg control	Control runs	Total peptides	Unique peptides	Fold change
AAAS	AAAS	aladin WD repeat nucleoporin	0	0|0|0|0|0|0|0|0|0|0|0|0|0	6	6	7
AAGAB	AAGAB	alpha and gamma adaptin binding protein	0	0|0|0|0|0|0|0|0|0|0|0|0|0	1	1	2
AAK1	AAK1	AP2 associated kinase 1	0.461538	0|0|0|0|0|0|3|2|1|0|0|0|0	2	2	2.05263
AAR2	AAR2	AAR2 splicing factor	0.230769	0|0|0|0|0|0|0|0|0|1|1|1|0	1	1	1.625
AARS	AARS	Alanyl-TRNA Synthetase 1	1.23077	8|0|0|0|1|0|1|5|0|1|0|0|0	18	17	8.51724
AARS2	AARS2	alanyl-tRNA synthetase 2, mitochondrial	0	0|0|0|0|0|0|0|0|0|0|0|0|0	1	1	2
AASDHPPT	AASDHPPT	aminoadipate-semialdehyde dehydrogenase-phosphopantetheinyl transferase	0.307692	4|0|0|0|0|0|0|0|0|0|0|0|0	7	7	6.11765
ABCD3	ABCD3	ATP binding cassette subfamily D member 3	4.76923	1|4|4|4|3|8|2|4|3|11|5|6|7	3	2	0.693333
ABCE1	ABCE1	ATP binding cassette subfamily E member 1	1.84615	10|1|0|0|0|0|5|7|0|1|0|0|0	9	8	3.51351
ABCF3	ABCF3	ATP binding cassette subfamily F member 3	0.0769231	0|0|0|0|0|0|1|0|0|0|0|0|0	3	3	3.71429
ABLIM1	ABLIM1	actin binding LIM protein 1	0.538462	3|0|0|1|0|0|1|0|0|0|0|1|1	2	2	1.95
ACACA	ACACA	acetyl-CoA carboxylase alpha	294.308	0|218|207|537|533|377|33|25|212|349|390|446|499	7	7	0.0270904
ACAD9	ACAD9	acyl-CoA dehydrogenase family member 9	0.230769	3|0|0|0|0|0|0|0|0|0|0|0|0	1	1	1.625
ACADM	ACADM	acyl-CoA dehydrogenase medium chain	0.230769	3|0|0|0|0|0|0|0|0|0|0|0|0	1	1	1.625
ACAT1	ACAT1	acetyl-CoA acetyltransferase 1	0.461538	2|0|0|0|0|0|0|0|0|4|0|0|0	4	3	3.42105
ACAT2	ACAT2	acetyl-CoA acetyltransferase 2	0	0|0|0|0|0|0|0|0|0|0|0|0|0	3	3	4
ACBD3	ACBD3	acyl-CoA binding domain containing 3	0.846154	3|1|0|1|0|0|2|2|0|2|0|0|0	2	2	1.625
ACD	ACD	ACD shelterin complex subunit and telomerase recruitment factor	0	0|0|0|0|0|0|0|0|0|0|0|0|0	1	1	2
ACIN1	ACIN1	apoptotic chromatin condensation inducer 1	25.1538	4|50|42|5|40|27|22|36|21|36|8|11|25	2	2	0.114706
ACLY	ACLY	ATP citrate lyase	4.07692	27|0|0|6|2|0|1|3|2|5|2|3|2	24	23	4.92424
ACO2	ACO2	aconitase 2	0.153846	0|0|0|0|0|0|0|0|0|2|0|0|0	1	1	1.73333
ACOT7	ACOT7	acyl-CoA thioesterase 7	0.923077	5|0|1|0|0|0|2|4|0|0|0|0|0	6	6	3.64
ACSL3	ACSL3	acyl-CoA synthetase long chain family member 3	1.30769	0|1|1|1|0|0|5|3|2|1|1|1|1	2	2	1.3
ACTA2	ACTA2	actin alpha 2, smooth muscle	20.6923	17|16|14|21|29|32|25|22|16|27|12|12|26	19	11	0.921986
ACTG1	ACTG1	actin gamma 1	37.3077	19|31|30|40|61|56|39|37|26|66|21|17|42	20	7	0.548193
ACTL6A	ACTL6A	actin like 6A	2	0|0|0|2|2|3|0|0|2|5|5|1|6	1	1	0.666667
ACTN2	ACTN2	actinin alpha 2	0.538462	0|4|2|0|0|0|0|0|0|1|0|0|0	1	1	1.3
ACTN4	ACTN4	actinin alpha 4	3.76923	3|20|11|5|0|0|2|1|0|7|0|0|0	4	4	1.04839
ACTR1A	ACTR1A	actin related protein 1A	7.07692	1|0|0|15|9|9|2|4|10|9|11|8|14	2	2	0.371429
ACTR2	ACTR2	actin related protein 2	0.0769231	0|0|0|0|0|0|0|1|0|0|0|0|0	6	5	6.5
ACTR3	ACTR3	actin related protein 3	0.153846	2|0|0|0|0|0|0|0|0|0|0|0|0	3	3	3.46667
ADAR	ADAR	adenosine deaminase RNA specific	9.92308	4|13|9|17|10|13|12|4|2|25|5|4|11	2	2	0.274648
ADSL	ADSL	adenylosuccinate lyase	0.384615	0|0|0|1|0|0|0|2|1|0|0|1|0	3	3	2.88889
ADSS	ADSS	Adenylosuccinate synthetase isozyme 2	0.0769231	1|0|0|0|0|0|0|0|0|0|0|0|0	9	8	9.28571
AFDN	AFDN	afadin, adherens junction formation factor	1.23077	16|0|0|0|0|0|0|0|0|0|0|0|0	6	5	3.13793
AGFG1	AGFG1	ArfGAP with FG repeats 1	0.769231	4|0|1|0|0|0|1|4|0|0|0|0|0	6	5	3.95652
AGK	AGK	acylglycerol kinase	0.307692	2|0|0|0|0|0|0|1|0|1|0|0|0	3	3	3.05882
AGPS	AGPS	alkylglycerone phosphate synthase	0.230769	3|0|0|0|0|0|0|0|0|0|0|0|0	4	4	4.0625
AGTPBP1	AGTPBP1	ATP/GTP binding protein 1	1	1|0|0|5|0|0|4|1|0|2|0|0|0	1	1	1
AHCY	AHCY	adenosylhomocysteinase	0.615385	4|0|0|0|0|0|0|1|0|3|0|0|0	11	7	7.42857
AHCYL1	AHCYL1	adenosylhomocysteinase like 1	1.46154	2|0|1|2|0|0|3|5|1|1|2|1|1	2	2	1.21875
AHSA1	AHSA1	activator of HSP90 ATPase activity 1	5.07692	10|7|6|7|2|3|5|2|6|6|4|5|3	8	7	1.48101
AIFM1	AIFM1	apoptosis inducing factor mitochondria associated 1	0.923077	3|0|0|2|2|2|1|0|0|2|0|0|0	6	6	3.64
AIMP2	AIMP2	aminoacyl tRNA synthetase complex interacting multifunctional protein 2	0.692308	2|1|1|1|0|3|0|0|0|1|0|0|0	5	4	3.54545
AIP	AIP	aryl hydrocarbon receptor interacting protein	0	0|0|0|0|0|0|0|0|0|0|0|0|0	1	1	2
AK6	AK6	adenylate kinase 6	0	0|0|0|0|0|0|0|0|0|0|0|0|0	1	1	2
AKAP1	AKAP1	A-kinase anchoring protein 1	5.69231	15|10|8|4|3|5|2|4|5|4|4|5|5	13	13	2.09195
AKAP11	AKAP11	A-kinase anchoring protein 11	0.846154	0|0|0|0|0|0|0|1|7|0|1|1|1	6	6	3.79167
AKR1A1	AKR1A1	aldo-keto reductase family 1 member A1	0	0|0|0|0|0|0|0|0|0|0|0|0|0	1	1	2
AKR1B1	AKR1B1	aldo-keto reductase family 1 member B	0	0|0|0|0|0|0|0|0|0|0|0|0|0	2	2	3
ALDH18A1	ALDH18A1	aldehyde dehydrogenase 18 family member A1	10.9231	2|0|0|15|15|16|22|13|12|16|6|14|11	20	19	1.76129
ALDH1B1	ALDH1B1	aldehyde dehydrogenase 1 family member B1	0.230769	2|0|0|0|0|0|0|0|0|1|0|0|0	4	4	4.0625
ALDH1L2	ALDH1L2	aldehyde dehydrogenase 1 family member L2	0.0769231	1|0|0|0|0|0|0|0|0|0|0|0|0	2	2	2.78571
ALDH2	ALDH2	aldehyde dehydrogenase 2 family member	0	0|0|0|0|0|0|0|0|0|0|0|0|0	2	1	3
ALDH6A1	ALDH6A1	aldehyde dehydrogenase 6 family member A1	0	0|0|0|0|0|0|0|0|0|0|0|0|0	1	1	2
ALDH9A1	ALDH9A1	aldehyde dehydrogenase 9 family member A1	0	0|0|0|0|0|0|0|0|0|0|0|0|0	1	1	2
ALDOA	ALDOA	aldolase, fructose-bisphosphate A	1.38462	7|0|3|0|0|0|0|0|0|8|0|0|0	9	9	4.19355
ALDOC	ALDOC	aldolase, fructose-bisphosphate C	0.384615	3|1|1|0|0|0|0|0|0|0|0|0|0	3	2	2.88889
ALG13	ALG13	ALG13 UDP-N-acetylglucosaminyltransferase subunit	0	0|0|0|0|0|0|0|0|0|0|0|0|0	1	1	2
ALMS1	ALMS1	ALMS1 centrosome and basal body associated protein	0.307692	0|1|0|0|0|1|0|1|0|0|0|0|1	7	7	6.11765
AMOT	AMOT	angiomotin	0.846154	7|0|0|0|1|0|0|0|0|2|0|0|1	13	12	7.58333
AMOTL1	AMOTL1	angiomotin like 1	0	0|0|0|0|0|0|0|0|0|0|0|0|0	1	1	2
ANAPC1	ANAPC1	anaphase promoting complex subunit 1	3.07692	0|0|0|10|5|5|2|0|5|4|1|3|5	1	1	0.490566
ANAPC7	ANAPC7	anaphase promoting complex subunit 7	0.692308	0|0|0|3|0|0|1|0|0|3|0|1|1	1	1	1.18182
ANKHD1	ANKHD1	ankyrin repeat and KH domain containing 1	7.15385	2|10|7|7|4|5|5|6|12|5|10|11|9	7	7	0.981132
ANKLE2	ANKLE2	ankyrin repeat and LEM domain containing 2	1.15385	0|2|2|3|1|0|1|0|0|3|1|0|2	3	2	1.85714
ANKRD17	ANKRD17	ankyrin repeat domain 17	10.1538	7|26|17|14|7|7|7|10|11|8|6|5|7	18	16	1.70345
ANKRD40	ANKRD40	ankyrin repeat domain 40	0	0|0|0|0|0|0|0|0|0|0|0|0|0	2	2	3
ANP32B	ANP32B	acidic nuclear phosphoprotein 32 family member B	0.0769231	1|0|0|0|0|0|0|0|0|0|0|0|0	2	2	2.78571
ANP32E	ANP32E	acidic nuclear phosphoprotein 32 family member E	0.615385	0|0|0|2|2|0|0|0|0|0|2|1|1	2	2	1.85714
ANXA11	ANXA11	annexin A11	0	0|0|0|0|0|0|0|0|0|0|0|0|0	1	1	2
ANXA2	ANXA2	annexin A2	9.53846	8|25|35|4|2|5|7|10|7|9|1|6|5	5	4	0.569343
ANXA5	ANXA5	annexin A5	0.615385	8|0|0|0|0|0|0|0|0|0|0|0|0	10	10	6.80952
ANXA6	ANXA6	annexin A6	0.461538	5|0|0|0|0|0|1|0|0|0|0|0|0	1	1	1.36842
AP1B1	AP1B1	adaptor related protein complex 1 subunit beta 1	0.923077	2|0|1|2|0|0|1|0|1|1|2|2|0	5	5	3.12
AP2A1	AP2A1	adaptor related protein complex 2 subunit alpha 1	0.846154	1|0|0|3|0|0|2|0|1|2|0|1|1	2	2	1.625
AP2A2	AP2A2	adaptor related protein complex 2 subunit alpha 2	1.15385	2|0|0|5|0|0|3|0|1|2|0|1|1	5	5	2.78571
AP2B1	AP2B1	adaptor related protein complex 2 subunit beta 1	1.46154	3|1|1|4|0|0|1|0|1|4|2|2|0	5	4	2.4375
AP3D1	AP3D1	adaptor related protein complex 3 subunit delta 1	5.38462	11|2|5|15|5|2|3|5|2|11|2|2|5	5	4	0.939759
AP3M1	AP3M1	adaptor related protein complex 3 subunit mu 1	0.923077	2|0|0|2|0|1|0|1|1|0|2|1|2	2	2	1.56
APBB1	APBB1	amyloid beta precursor protein binding family B member 1	1.07692	0|0|0|3|0|0|1|3|3|1|1|0|2	3	3	1.92593
APPL1	APPL1	adaptor protein, phosphotyrosine interacting with PH domain and leucine zipper 1	0	0|0|0|0|0|0|0|0|0|0|0|0|0	2	2	3
APRT	APRT	adenine phosphoribosyltransferase	0.307692	4|0|0|0|0|0|0|0|0|0|0|0|0	4	3	3.82353
ARCN1	ARCN1	archain 1	3.92308	10|1|1|6|3|5|7|5|3|5|3|1|1	3	3	0.8125
ARF3	ARF3	ADP ribosylation factor 3	7.46154	8|7|3|17|9|5|22|5|6|8|1|2|4	10	7	1.3
ARF4	ARF4	ADP ribosylation factor 4	2.61538	2|5|3|6|8|2|4|1|0|2|1|0|0	2	2	0.829787
ARF5	ARF5	ADP ribosylation factor 5	2.53846	0|3|3|6|5|2|6|3|1|3|0|0|1	2	1	0.847826
ARFGAP1	ARFGAP1	ADP ribosylation factor GTPase activating protein 1	6.69231	1|8|9|8|4|1|13|23|4|3|5|3|5	4	4	0.65
ARFIP2	ARFIP2	ADP ribosylation factor interacting protein 2	0.769231	10|0|0|0|0|0|0|0|0|0|0|0|0	6	6	3.95652
ARHGAP1	ARHGAP1	Rho GTPase activating protein 1	0.0769231	1|0|0|0|0|0|0|0|0|0|0|0|0	2	2	2.78571
ARHGDIA	ARHGDIA	Rho GDP dissociation inhibitor alpha	0.923077	4|0|0|0|0|0|2|1|0|3|0|2|0	2	2	1.56
ARIH2	ARIH2	ariadne RBR E3 ubiquitin protein ligase 2	0	0|0|0|0|0|0|0|0|0|0|0|0|0	1	1	2
ARL1	ARL1	ADP ribosylation factor like GTPase 1	0.769231	1|0|0|2|0|0|1|0|1|0|2|2|1	1	1	1.13043
ARL3	ARL3	ADP ribosylation factor like GTPase 3	0.230769	2|0|0|0|0|0|1|0|0|0|0|0|0	1	1	1.625
ARMC6	ARMC6	armadillo repeat containing 6	0	0|0|0|0|0|0|0|0|0|0|0|0|0	7	6	8
ARPC1A	ARPC1A	actin related protein 2/3 complex subunit 1A	0	0|0|0|0|0|0|0|0|0|0|0|0|0	2	2	3
ARPC2	ARPC2	actin related protein 2/3 complex subunit 2	0.538462	7|0|0|0|0|0|0|0|0|0|0|0|0	2	2	1.95
ARPC3	ARPC3	actin related protein 2/3 complex subunit 3	0	0|0|0|0|0|0|0|0|0|0|0|0|0	1	1	2
ARPC4	ARPC4	actin related protein 2/3 complex subunit 4	0.230769	0|0|0|0|0|0|1|0|1|1|0|0|0	3	3	3.25
ARPC5	ARPC5	actin related protein 2/3 complex subunit 5	0.230769	3|0|0|0|0|0|0|0|0|0|0|0|0	3	3	3.25
AS3MT	AS3MT	arsenite methyltransferase	0	0|0|0|0|0|0|0|0|0|0|0|0|0	2	2	3
ASF1B	ASF1B	anti-silencing function 1B histone chaperone	0.307692	1|1|1|0|0|0|1|0|0|0|0|0|0	1	1	1.52941
ASNS	ASNS	asparagine synthetase (glutamine-hydrolyzing)	3.53846	7|0|1|4|2|1|7|14|1|3|1|3|2	8	8	1.98305
ASNSD1	ASNSD1	asparagine synthetase domain containing 1	0	0|0|0|0|0|0|0|0|0|0|0|0|0	1	1	2
ATAD3A	ATAD3A	ATPase family AAA domain containing 3A	1.23077	2|0|0|2|1|6|1|0|0|1|0|1|2	4	4	2.24138
ATG2B	ATG2B	autophagy related 2B	12	0|17|15|27|13|6|14|11|15|13|7|12|6	6	6	0.538462
ATG3	ATG3	autophagy related 3	0.307692	3|0|0|0|0|0|1|0|0|0|0|0|0	2	2	2.29412
ATG4B	ATG4B	autophagy related 4B cysteine peptidase	0.153846	2|0|0|0|0|0|0|0|0|0|0|0|0	1	1	1.73333
ATIC	ATIC	5-aminoimidazole-4-carboxamide ribonucleotide formyltransferase/IMP cyclohydrolase	0.692308	9|0|0|0|0|0|0|0|0|0|0|0|0	15	14	9.45455
ATP1A1	ATP1A1	ATPase Na+/K+ transporting subunit alpha 1	3	9|0|0|2|3|4|1|1|1|10|2|3|3	10	10	2.75
ATP2A2	ATP2A2	ATPase sarcoplasmic/endoplasmic reticulum Ca2+ transporting 2	5	4|2|1|11|3|7|4|2|3|11|5|6|6	6	6	1.16667
ATP5A1	ATP5A1	ATP Synthase F1 Subunit Alpha	31.3846	22|0|0|42|51|44|34|55|20|53|17|26|44	19	17	0.617577
ATP5B	ATP5B	ATP synthase subunit alpha, mitochondrial	12.2308	22|3|1|4|6|4|31|29|7|24|8|13|7	21	18	1.66279
ATP5C1	ATP5C1	ATP synthase subunit gamma, mitochondrial	2.61538	2|0|0|7|2|6|4|1|0|5|0|1|6	3	3	1.10638
ATP6V1A	ATP6V1A	ATPase H+ transporting V1 subunit A	3.46154	6|1|0|4|5|2|7|6|4|4|1|2|3	17	15	4.03448
ATP6V1B2	ATP6V1B2	ATPase H+ transporting V1 subunit B2	2.23077	6|0|0|2|0|1|3|8|2|5|1|1|0	1	1	0.619048
ATP6V1C1	ATP6V1C1	ATPase H+ transporting V1 subunit C1	0	0|0|0|0|0|0|0|0|0|0|0|0|0	1	1	2
ATP6V1H	ATP6V1H	ATPase H+ transporting V1 subunit H	0.769231	1|0|0|1|0|1|1|0|1|1|0|3|1	1	1	1.13043
ATRIP	ATRIP	ATR interacting protein	0	0|0|0|0|0|0|0|0|0|0|0|0|0	1	1	2
ATXN10	ATXN10	ataxin 10	0.461538	5|0|0|0|0|0|1|0|0|0|0|0|0	4	3	3.42105
ATXN1L	ATXN1L	ataxin 1 like	0	0|0|0|0|0|0|0|0|0|0|0|0|0	1	1	2
ATXN2L	ATXN2L	ataxin 2 like	24.4615	12|25|34|36|30|19|29|35|18|25|22|12|21	12	12	0.510574
ATXN3	ATXN3	ataxin 3	0.0769231	0|0|0|0|0|0|0|0|1|0|0|0|0	13	4	13
AURKA	AURKA	aurora kinase A	0.153846	2|0|0|0|0|0|0|0|0|0|0|0|0	1	1	1.73333
AVEN	AVEN	apoptosis and caspase activation inhibitor	0	0|0|0|0|0|0|0|0|0|0|0|0|0	1	1	2
BABAM2	BABAM2	BRISC and BRCA1 A complex member 2	0	0|0|0|0|0|0|0|0|0|0|0|0|0	1	1	2
BACH1	BACH1	BTB domain and CNC homolog 1	0	0|0|0|0|0|0|0|0|0|0|0|0|0	4	4	5
BAG3	BAG3	BAG cochaperone 3	1.46154	0|6|3|0|0|0|2|5|2|0|0|1|0	2	2	1.21875
BAG6	BAG6	BAG cochaperone 6	0.0769231	0|0|0|0|0|0|0|0|1|0|0|0|0	3	3	3.71429
BAIAP2L1	BAIAP2L1	BAR/IMD domain containing adaptor protein 2 like 1	0.769231	3|0|0|1|1|0|0|2|0|2|0|0|1	2	2	1.69565
BANP	BANP	BTG3 associated nuclear protein	0	0|0|0|0|0|0|0|0|0|0|0|0|0	1	1	2
BCAR1	BCAR1	BCAR1 scaffold protein, Cas family member	0.153846	0|0|0|0|0|0|0|0|0|0|1|0|1	2	2	2.6
BCAS2	BCAS2	BCAS2 pre-mRNA processing factor	1.61538	0|0|0|3|0|3|1|1|0|3|4|2|4	1	1	0.764706
BCAS3	BCAS3	BCAS3 microtubule associated cell migration factor	0.923077	0|0|0|0|0|0|3|5|3|0|1|0|0	2	2	1.56
BCCIP	BCCIP	BRCA2 and CDKN1A interacting protein	1.38462	3|0|0|1|2|0|2|1|3|1|1|3|1	4	4	2.09677
BCORL1	BCORL1	BCL6 corepressor like 1	0.153846	0|0|0|0|0|1|0|0|0|1|0|0|0	1	1	1.73333
BICD2	BICD2	BICD cargo adaptor 2	0.230769	3|0|0|0|0|0|0|0|0|0|0|0|0	2	2	2.4375
BIRC6	BIRC6	baculoviral IAP repeat containing 6	0.615385	0|0|0|0|2|6|0|0|0|0|0|0|0	3	3	2.47619
BLVRA	BLVRA	biliverdin reductase A	0.769231	5|0|0|0|0|0|1|1|0|2|0|0|1	6	6	3.95652
BOLA2	BOLA2	bolA family member 2	1.53846	1|0|0|0|1|3|2|1|0|5|2|0|5	1	1	0.787879
BOP1	BOP1	BOP1 ribosomal biogenesis factor	1.76923	0|2|2|3|1|0|0|1|3|3|3|2|3	2	2	1.08333
BORA	BORA	BORA aurora kinase A activator	0	0|0|0|0|0|0|0|0|0|0|0|0|0	6	5	7
BRAT1	BRAT1	BRCA1 associated ATM activator 1	0	0|0|0|0|0|0|0|0|0|0|0|0|0	3	3	4
BSG	BSG	basigin (Ok blood group)	0.461538	5|0|0|0|0|0|0|0|0|1|0|0|0	4	3	3.42105
BTF3	BTF3	basic transcription factor 3	2.15385	12|0|2|0|0|0|6|3|0|3|2|0|0	13	8	4.43902
BUB1	BUB1	BUB1 mitotic checkpoint serine/threonine kinase	0	0|0|0|0|0|0|0|0|0|0|0|0|0	7	6	8
BUB1B	BUB1B	BUB1 mitotic checkpoint serine/threonine kinase B	5.61538	1|6|6|10|2|1|14|10|9|3|2|2|7	2	2	0.453488
BUB3	BUB3	BUB3 mitotic checkpoint protein	4.61538	5|3|2|9|8|6|6|4|3|4|2|3|5	3	3	0.712329
BZW1	BZW1	basic leucine zipper and W2 domains 1	0	0|0|0|0|0|0|0|0|0|0|0|0|0	5	4	6
BZW2	BZW2	basic leucine zipper and W2 domains 2	0.538462	7|0|0|0|0|0|0|0|0|0|0|0|0	1	1	1.3
C10orf28	R3HCC1L	R3H domain and coiled-coil containing 1 like	0	0|0|0|0|0|0|0|0|0|0|0|0|0	1	1	2
C12orf29	C12orf29	chromosome 12 open reading frame 29	0.307692	4|0|0|0|0|0|0|0|0|0|0|0|0	2	2	2.29412
C14orf166	RTRAF	RNA transcription, translation and transport factor	1.84615	1|0|0|4|1|1|1|2|3|2|3|2|4	2	2	1.05405
C17orf53	HROB	homologous recombination factor with OB-fold	0	0|0|0|0|0|0|0|0|0|0|0|0|0	1	1	2
C1QBP	C1QBP	complement C1q binding protein	13.1538	2|0|0|21|27|17|5|7|22|25|17|15|13	2	2	0.211957
C20orf27	C20orf27	chromosome 20 open reading frame 27	0.538462	7|0|0|0|0|0|0|0|0|0|0|0|0	3	3	2.6
C21orf59	CFAP298	cilia and flagella associated protein 298	0.230769	1|0|0|0|0|0|1|1|0|0|0|0|0	2	1	2.4375
C9orf64	C9orf64	chromosome 9 open reading frame 64	0	0|0|0|0|0|0|0|0|0|0|0|0|0	1	1	2
CA2	CA2	carbonic anhydrase 2	0.384615	5|0|0|0|0|0|0|0|0|0|0|0|0	5	5	4.33333
CACYBP	CACYBP	calcyclin binding protein	3.15385	12|1|3|4|0|0|10|7|1|2|0|0|1	12	8	3.12963
CAD	CAD	carbamoyl-phosphate synthetase 2, aspartate transcarbamylase, and dihydroorotase	3.23077	1|0|0|8|3|6|0|0|3|4|7|3|7	38	38	9.21818
CALR	CALR	calreticulin	0.153846	0|0|0|0|0|0|0|0|0|2|0|0|0	6	6	6.06667
CAMSAP2	CAMSAP2	calmodulin regulated spectrin associated protein family member 2	0.461538	0|2|1|1|0|0|0|1|1|0|0|0|0	1	1	1.36842
CAND1	CAND1	cullin associated and neddylation dissociated 1	5.38462	5|0|0|9|6|1|8|5|6|13|4|8|5	6	6	1.09639
CANX	CANX	calnexin	0.846154	2|1|1|0|0|0|1|2|0|4|0|0|0	7	6	4.33333
CAP1	CAP1	cyclase associated actin cytoskeleton regulatory protein 1	3.38462	0|2|3|6|1|2|4|1|8|6|1|9|1	1	1	0.45614
CAPN2	CAPN2	calpain 2	0	0|0|0|0|0|0|0|0|0|0|0|0|0	2	2	3
CAPN7	CAPN7	calpain 7	0.0769231	0|0|0|0|0|0|0|1|0|0|0|0|0	1	1	1.85714
CAPZA1	CAPZA1	capping actin protein of muscle Z-line subunit alpha 1	10.8462	4|2|1|9|16|10|12|15|13|15|16|9|19	8	7	0.75974
CAPZB	CAPZB	capping actin protein of muscle Z-line subunit beta	10	5|1|1|20|12|9|15|17|9|14|6|8|13	3	3	0.363636
CARS	CARS	Cysteine--tRNA ligase, cytoplasmic	0.0769231	0|0|0|0|0|0|0|1|0|0|0|0|0	2	2	2.78571
CASC5	KNL1	Kinetochore scaffold 1	7	0|33|31|2|4|2|1|3|2|5|1|3|4	1	1	0.25
CASP3	CASP3	caspase 3	0.307692	4|0|0|0|0|0|0|0|0|0|0|0|0	2	2	2.29412
CAT	CAT	catalase	0	0|0|0|0|0|0|0|0|0|0|0|0|0	1	1	2
CBR1	CBR1	carbonyl reductase 1	0.538462	6|0|0|0|0|0|1|0|0|0|0|0|0	5	5	3.9
CBSL	CBSL	cystathionine beta-synthase like	0.153846	2|0|0|0|0|0|0|0|0|0|0|0|0	2	2	2.6
CC2D1A	CC2D1A	coiled-coil and C2 domain containing 1A	1.46154	11|0|1|0|0|0|1|2|1|1|0|1|1	3	3	1.625
CCDC22	CCDC22	coiled-coil domain containing 22	0.153846	0|0|0|0|0|0|0|0|2|0|0|0|0	2	2	2.6
CCDC85C	CCDC85C	coiled-coil domain containing 85C	1.61538	9|0|0|2|0|0|4|3|1|1|1|0|0	3	1	1.52941
CCNB2	CCNB2	cyclin B2	0	0|0|0|0|0|0|0|0|0|0|0|0|0	2	2	3
CCT2	CCT2	chaperonin containing TCP1 subunit 2	76.9231	14|1|1|93|68|90|29|7|97|54|242|219|85	24	20	0.320829
CCT3	CCT3	chaperonin containing TCP1 subunit 3	48.3846	14|0|0|54|54|65|22|11|70|45|114|107|73	18	15	0.384735
CCT4	CCT4	chaperonin containing TCP1 subunit 4	39.5385	17|2|2|46|49|63|12|15|54|29|86|91|48	12	12	0.320683
CCT5	CCT5	chaperonin containing TCP1 subunit 5	47.6154	26|2|1|66|51|58|25|11|58|38|119|99|65	33	21	0.699367
CCT6A	CCT6A	chaperonin containing TCP1 subunit 6A	57.2308	8|3|3|91|54|54|32|12|81|42|153|133|78	11	10	0.206077
CCT6B	CCT6B	chaperonin containing TCP1 subunit 6B	4.38462	3|0|0|9|7|6|1|2|3|6|8|5|7	2	2	0.557143
CCT7	CCT7	chaperonin containing TCP1 subunit 7	42.0769	23|0|2|49|35|51|14|5|68|32|118|102|48	20	13	0.4875
CCT8	CCT8	chaperonin containing TCP1 subunit 8	115.462	17|39|52|133|202|101|203|200|118|86|126|115|109	23	21	0.206077
CCZ1	CCZ1	CCZ1 homolog, vacuolar protein trafficking and biogenesis associated	0	0|0|0|0|0|0|0|0|0|0|0|0|0	2	2	3
CD2AP	CD2AP	CD2 associated protein	48.8462	10|31|39|77|72|47|81|77|43|33|38|29|58	14	12	0.300926
CD2BP2	CD2BP2	CD2 cytoplasmic tail binding protein 2	1.15385	9|1|1|1|1|0|0|0|2|0|0|0|0	1	1	0.928571
CDC123	CDC123	cell division cycle 123	0	0|0|0|0|0|0|0|0|0|0|0|0|0	2	2	3
CDC14B	CDC14B	cell division cycle 14B	0	0|0|0|0|0|0|0|0|0|0|0|0|0	1	1	2
CDC34	CDC34	cell division cycle 34, ubiqiutin conjugating enzyme	0	0|0|0|0|0|0|0|0|0|0|0|0|0	1	1	2
CDC42	CDC42	cell division cycle 42	0.692308	3|2|4|0|0|0|0|0|0|0|0|0|0	3	2	2.36364
CDC73	CDC73	cell division cycle 73	3.07692	5|11|7|4|1|0|3|2|4|2|0|1|0	2	2	0.735849
CDK1	CDK1	cyclin dependent kinase 1	8.38462	0|0|0|13|8|9|17|13|10|12|7|11|9	17	15	1.91803
CDK3	CDK3	cyclin dependent kinase 3	1.38462	0|0|0|2|1|2|2|3|2|2|1|2|1	1	1	0.83871
CDK5	CDK5	cyclin dependent kinase 5	0.846154	1|0|0|3|2|1|0|0|1|0|1|1|1	3	3	2.16667
CDK5RAP2	CDK5RAP2	CDK5 regulatory subunit associated protein 2	0.0769231	0|0|0|0|0|0|0|0|0|0|0|1|0	3	3	3.71429
CDSN	CDSN	corneodesmosin	0	0|0|0|0|0|0|0|0|0|0|0|0|0	1	1	2
CELF1	CELF1	CUGBP Elav-like family member 1	0.153846	1|0|1|0|0|0|0|0|0|0|0|0|0	4	4	4.33333
CENPV	CENPV	centromere protein V	0.230769	0|0|0|0|0|0|0|0|1|0|0|1|1	1	1	1.625
CEP192	CEP192	centrosomal protein 192	0.230769	1|0|0|0|0|0|1|0|0|1|0|0|0	2	2	2.4375
CEP41	CEP41	centrosomal protein 41	0.0769231	1|0|0|0|0|0|0|0|0|0|0|0|0	1	1	1.85714
CEP55	CEP55	centrosomal protein 55	1.30769	7|0|0|0|0|1|3|2|1|0|0|1|2	6	5	3.03333
CEP85	CEP85	centrosomal protein 85	0.0769231	1|0|0|0|0|0|0|0|0|0|0|0|0	10	10	10.2143
CEP97	CEP97	centrosomal protein 97	0	0|0|0|0|0|0|0|0|0|0|0|0|0	5	5	6
CFAP36	CFAP36	cilia and flagella associated protein 36	0.0769231	1|0|0|0|0|0|0|0|0|0|0|0|0	4	3	4.64286
CFL1	CFL1	cofilin 1	4.38462	6|4|4|1|2|2|2|5|6|9|5|6|5	5	4	1.11429
CFL2	CFL2	cofilin 2	1.38462	0|2|3|0|1|1|0|2|3|3|1|1|1	1	1	0.83871
CGN	CGN	cingulin	0.461538	6|0|0|0|0|0|0|0|0|0|0|0|0	24	17	17.1053
CHAF1B	CHAF1B	chromatin assembly factor 1 subunit B	1	6|0|0|0|0|2|0|1|0|0|2|1|1	1	1	1
CHERP	CHERP	calcium homeostasis endoplasmic reticulum protein	13.3077	5|6|3|25|17|10|9|17|20|25|11|13|12	3	3	0.27957
CHMP2B	CHMP2B	charged multivesicular body protein 2B	3.23077	4|1|2|6|3|1|8|6|2|2|2|1|4	1	1	0.472727
CHORDC1	CHORDC1	cysteine and histidine rich domain containing 1	1.69231	14|1|4|0|0|0|2|1|0|0|0|0|0	6	6	2.6
CIAPIN1	CIAPIN1	cytokine induced apoptosis inhibitor 1	3.53846	15|4|5|5|1|1|5|5|2|2|0|0|1	11	7	2.64407
CKAP4	CKAP4	cytoskeleton associated protein 4	2.53846	5|0|0|4|1|2|1|1|0|10|2|2|5	2	2	0.847826
CKB	CKB	creatine kinase B	4.76923	11|0|0|0|1|0|4|4|4|30|1|7|0	16	12	2.94667
CKMT1A	CKMT1A	creatine kinase, mitochondrial 1A	0.307692	4|0|0|0|0|0|0|0|0|0|0|0|0	2	2	2.29412
CLINT1	CLINT1	clathrin interactor 1	13.2308	19|15|16|20|9|9|26|18|11|9|5|7|8	13	12	0.983784
CLTC	CLTC	clathrin heavy chain	2	8|2|5|0|1|1|0|1|3|1|0|3|1	42	38	14.3333
CMPK1	CMPK1	cytidine/uridine monophosphate kinase 1	0	0|0|0|0|0|0|0|0|0|0|0|0|0	2	2	3
CNDP2	CNDP2	carnosine dipeptidase 2	0	0|0|0|0|0|0|0|0|0|0|0|0|0	2	2	3
CNKSR3	CNKSR3	CNKSR family member 3	0	0|0|0|0|0|0|0|0|0|0|0|0|0	1	1	2
CNN2	CNN2	calponin 2	2.30769	2|4|5|2|1|0|5|4|3|0|1|2|1	3	3	1.2093
CNN3	CNN3	calponin 3	4.76923	13|2|0|2|5|3|16|7|2|4|0|2|6	10	10	1.90667
CNOT1	CNOT1	CCR4-NOT transcription complex subunit 1	2.38462	0|0|0|5|1|2|2|2|6|1|3|4|5	30	30	9.15909
CNOT10	CNOT10	CCR4-NOT transcription complex subunit 10	0.307692	0|0|1|1|0|0|0|0|1|1|0|0|0	1	1	1.52941
CNOT11	CNOT11	CCR4-NOT transcription complex subunit 11	0.769231	6|0|0|3|1|0|0|0|0|0|0|0|0	9	6	5.65217
CNOT2	CNOT2	CCR4-NOT transcription complex subunit 2	0.846154	2|0|0|0|1|2|0|0|0|3|1|1|1	6	5	3.79167
CNOT8	CNOT8	CCR4-NOT transcription complex subunit 8	0	0|0|0|0|0|0|0|0|0|0|0|0|0	3	3	4
COG2	COG2	component of oligomeric golgi complex 2	0	0|0|0|0|0|0|0|0|0|0|0|0|0	2	2	3
COG8	COG8	component of oligomeric golgi complex 8	0	0|0|0|0|0|0|0|0|0|0|0|0|0	1	1	2
COL6A5	COL6A5	collagen type VI alpha 5 chain	0	0|0|0|0|0|0|0|0|0|0|0|0|0	1	1	2
COMMD2	COMMD2	COMM domain containing 2	0.384615	0|0|0|0|0|0|0|1|2|0|1|1|0	3	3	2.88889
COMMD3	COMMD3	COMM domain containing 3	0.0769231	1|0|0|0|0|0|0|0|0|0|0|0|0	4	4	4.64286
COMMD9	COMMD9	COMM domain containing 9	0.153846	2|0|0|0|0|0|0|0|0|0|0|0|0	3	3	3.46667
COPA	COPA	COPI coat complex subunit alpha	1.30769	13|1|0|0|0|0|0|2|0|1|0|0|0	21	21	9.53333
COPB1	COPB1	COPI coat complex subunit beta 1	3.92308	6|4|2|11|2|3|3|3|2|6|2|3|4	10	10	2.23438
COPB2	COPB2	COPI coat complex subunit beta 2	1.30769	10|2|2|0|0|0|2|0|0|1|0|0|0	13	13	6.06667
COPG1	COPG1	COPI coat complex subunit gamma 1	6	6|2|4|11|9|4|9|7|4|6|5|6|5	5	5	0.857143
COPG2	COPG2	COPI coat complex subunit gamma 2	54.3077	0|36|42|92|70|53|70|63|63|47|58|60|52	1	1	0.0361613
COPS3	COPS3	COP9 signalosome subunit 3	0.692308	0|0|0|3|0|0|0|0|1|3|0|1|1	2	2	1.77273
COPS4	COPS4	COP9 signalosome subunit 4	0.384615	0|0|0|2|0|0|1|1|0|0|0|1|0	4	4	3.61111
COPS5	COPS5	COP9 signalosome subunit 5	0.153846	0|0|0|1|0|0|0|1|0|0|0|0|0	4	4	4.33333
COPS7A	COPS7A	COP9 signalosome subunit 7A	0.384615	4|0|0|1|0|0|0|0|0|0|0|0|0	1	1	1.44444
COPS8	COPS8	COP9 signalosome subunit 8	0	0|0|0|0|0|0|0|0|0|0|0|0|0	3	3	4
COPZ1	COPZ1	COPI coat complex subunit zeta 1	0.461538	4|0|1|0|0|0|0|0|0|1|0|0|0	1	1	1.36842
CORO1B	CORO1B	coronin 1B	22.6154	3|44|42|44|20|14|42|29|8|15|8|8|17	3	3	0.169381
CORO1C	CORO1C	coronin 1C	5.23077	5|12|10|7|3|3|14|7|0|3|1|0|3	3	3	0.641975
CORO7	CORO7	coronin 7	0.230769	0|0|0|0|0|0|0|3|0|0|0|0|0	5	5	4.875
CPEB1	CPEB1	cytoplasmic polyadenylation element binding protein 1	0	0|0|0|0|0|0|0|0|0|0|0|0|0	1	1	2
CPEB3	CPEB3	cytoplasmic polyadenylation element binding protein 3	0	0|0|0|0|0|0|0|0|0|0|0|0|0	3	3	4
CPNE1	CPNE1	copine 1	0.538462	2|0|1|0|0|0|1|0|0|2|0|0|1	3	3	2.6
CPNE3	CPNE3	copine 3	0.615385	7|1|0|0|0|0|0|0|0|0|0|0|0	3	3	2.47619
CPS1	CPS1	carbamoyl-phosphate synthase 1	4.53846	1|30|28|0|0|0|0|0|0|0|0|0|0	2	2	0.541667
CPSF2	CPSF2	cleavage and polyadenylation specific factor 2	2.46154	0|2|2|1|2|3|3|1|3|6|4|3|2	4	4	1.44444
CPSF3	CPSF3	cleavage and polyadenylation specific factor 3	4.30769	0|3|3|7|3|2|16|9|4|4|1|3|1	3	3	0.753623
CPSF6	CPSF6	cleavage and polyadenylation specific factor 6	7.23077	4|3|4|5|7|13|11|13|6|9|7|3|9	1	1	0.242991
CPSF7	CPSF7	cleavage and polyadenylation specific factor 7	1.92308	2|0|1|4|2|0|3|3|4|1|1|3|1	2	2	1.02632
CRK	CRK	CRK proto-oncogene, adaptor protein	11.8462	2|14|7|13|16|7|32|22|11|11|5|5|9	2	2	0.233533
CRKL	CRKL	CRK like proto-oncogene, adaptor protein	14	22|1|6|18|22|9|25|22|11|20|10|7|9	10	9	0.733333
CRYBG3	CRYBG3	crystallin beta-gamma domain containing 3	0	0|0|0|0|0|0|0|0|0|0|0|0|0	4	3	5
CRYZL1	CRYZL1	crystallin zeta like 1	0	0|0|0|0|0|0|0|0|0|0|0|0|0	3	3	4
CSDE1	CSDE1	cold shock domain containing E1	16.0769	23|20|18|22|11|8|31|17|18|5|13|6|17	59	28	3.51351
CSE1L	CSE1L	chromosome segregation 1 like	3.76923	4|0|2|6|1|1|13|1|4|3|6|5|3	6	6	1.46774
CSK	CSK	C-terminal Src kinase	0.307692	4|0|0|0|0|0|0|0|0|0|0|0|0	3	3	3.05882
CSNK1A1L	CSNK1A1L	casein kinase 1 alpha 1 like	0.538462	6|0|0|1|0|0|0|0|0|0|0|0|0	1	1	1.3
CSNK1D	CSNK1D	casein kinase 1 delta	0	0|0|0|0|0|0|0|0|0|0|0|0|0	2	2	3
CSNK1E	CSNK1E	casein kinase 1 epsilon	0.0769231	1|0|0|0|0|0|0|0|0|0|0|0|0	2	1	2.78571
CSTF2	CSTF2	cleavage stimulation factor subunit 2	1.84615	0|5|4|5|0|2|2|2|2|2|0|0|0	7	5	2.81081
CSTF2T	CSTF2T	cleavage stimulation factor subunit 2 tau variant	1.92308	0|6|5|3|1|2|1|2|3|0|1|1|0	2	2	1.02632
CTBP2	CTBP2	C-terminal binding protein 2	0.461538	4|0|0|0|0|1|0|0|0|0|0|1|0	3	3	2.73684
CTH	CTH	cystathionine gamma-lyase	0.0769231	1|0|0|0|0|0|0|0|0|0|0|0|0	1	1	1.85714
CTNND1	CTNND1	catenin delta 1	2.07692	2|9|9|1|0|0|3|1|2|0|0|0|0	4	3	1.625
CTPS1	CTPS1	CTP synthase 1	17.7692	7|22|24|22|21|13|21|22|17|14|17|13|18	11	11	0.639344
CTTN	CTTN	cortactin	44.7692	49|46|45|41|51|43|82|84|23|30|21|27|40	27	20	0.611765
CUL1	CUL1	cullin 1	0	0|0|0|0|0|0|0|0|0|0|0|0|0	1	1	2
CUL3	CUL3	cullin 3	0	0|0|0|0|0|0|0|0|0|0|0|0|0	1	1	2
CUL4A	CUL4A	cullin 4A	1.07692	1|3|3|2|0|1|2|0|1|0|1|0|0	1	1	0.962963
CUL4B	CUL4B	cullin 4B	3.38462	1|4|5|10|4|3|4|2|1|2|1|2|5	1	1	0.45614
CYLD	CYLD	CYLD lysine 63 deubiquitinase	0.538462	2|0|0|2|0|0|0|0|2|0|0|1|0	5	5	3.9
CYP51A1	CYP51A1	cytochrome P450 family 51 subfamily A member 1	0	0|0|0|0|0|0|0|0|0|0|0|0|0	2	2	3
DAP3	DAP3	death associated protein 3	0.153846	0|0|0|1|0|0|0|0|0|1|0|0|0	1	1	1.73333
DARS	DARS	Aspartyl-TRNA Synthetase 1	3.92308	14|1|1|3|9|5|2|0|2|5|2|1|6	8	8	1.82812
DAZAP1	DAZAP1	DAZ associated protein 1	0.230769	2|0|0|0|0|0|0|0|0|1|0|0|0	4	3	4.0625
DBNL	DBNL	drebrin like	6.84615	14|3|5|7|5|6|11|18|1|5|3|5|6	8	8	1.14706
DCAF16	DCAF16	DDB1 and CUL4 associated factor 16	0	0|0|0|0|0|0|0|0|0|0|0|0|0	1	1	2
DCAF7	DCAF7	DDB1 and CUL4 associated factor 7	1.15385	2|0|0|1|3|2|2|2|1|1|0|1|0	1	1	0.928571
DCP1A	DCP1A	decapping mRNA 1A	3.46154	9|3|1|3|3|3|2|5|2|3|2|4|5	20	16	4.7069
DCP1B	DCP1B	decapping mRNA 1B	1.69231	2|0|0|2|1|1|3|5|3|0|3|1|1	5	5	2.22857
DCPS	DCPS	decapping enzyme, scavenger	0.0769231	1|0|0|0|0|0|0|0|0|0|0|0|0	1	1	1.85714
DCTN1	DCTN1	dynactin subunit 1	7.84615	2|4|1|12|11|9|5|7|11|16|4|7|13	1	1	0.226087
DCTN2	DCTN2	dynactin subunit 2	3.53846	1|0|0|6|5|0|3|3|7|5|5|6|5	1	1	0.440678
DDB1	DDB1	damage specific DNA binding protein 1	0.0769231	0|0|0|1|0|0|0|0|0|0|0|0|0	8	7	8.35714
DDI2	DDI2	DNA damage inducible 1 homolog 2	0	0|0|0|0|0|0|0|0|0|0|0|0|0	2	2	3
DDOST	DDOST	dolichyl-diphosphooligosaccharide--protein glycosyltransferase non-catalytic subunit	1.46154	4|5|6|0|0|0|1|1|0|2|0|0|0	6	6	2.84375
DDX1	DDX1	DEAD-box helicase 1	3.76923	0|1|1|2|4|3|8|6|8|5|4|2|5	9	8	2.09677
DDX17	DDX17	DEAD-box helicase 17	6.76923	17|3|3|7|6|5|5|8|5|14|1|6|8	17	14	2.31683
DDX19A	DDX19A	DEAD-box helicase 19A	0.615385	6|0|0|0|0|0|0|0|0|1|1|0|0	4	4	3.09524
DDX20	DDX20	DEAD-box helicase 20	1	0|0|0|1|0|0|0|1|3|3|1|2|2	3	3	2
DDX21	DDX21	DExD-box helicase 21	22.0769	10|20|18|20|26|21|35|32|19|34|11|18|23	5	5	0.26
DDX23	DDX23	DEAD-box helicase 23	0.538462	0|0|0|1|0|1|0|0|2|1|0|0|2	1	1	1.3
DDX39A	DDX39A	DExD-box helicase 39A	10.7692	7|11|8|10|17|12|7|9|7|20|10|14|8	7	7	0.679739
DDX39B	DDX39B	DExD-box helicase 39B	8.61538	2|9|9|5|10|8|7|11|6|17|8|12|8	2	2	0.312
DDX3X	DDX3X	DEAD-box helicase 3 X-linked	22.6154	10|18|17|26|30|14|24|38|31|21|21|25|19	111	26	4.90816
DDX5	DDX5	DEAD-box helicase 5	8.61538	9|12|12|12|7|7|9|11|5|11|5|5|7	5	5	0.624
DDX50	DDX50	DExD-box helicase 50	5.53846	2|2|2|9|5|7|6|8|6|10|3|5|7	2	2	0.458824
DDX51	DDX51	DEAD-box helicase 51	0	0|0|0|0|0|0|0|0|0|0|0|0|0	2	2	3
DDX6	DDX6	DEAD-box helicase 6	2.92308	8|1|0|8|1|1|8|4|2|3|1|0|1	13	10	3.56863
DENND4A	DENND4A	DENN domain containing 4A	0	0|0|0|0|0|0|0|0|0|0|0|0|0	1	1	2
DENND4C	DENND4C	DENN domain containing 4C	1.07692	0|1|0|3|1|0|0|1|2|3|2|1|0	1	1	0.962963
DES	DES	desmin	6.15385	1|6|10|3|10|13|4|9|3|7|6|2|6	1	1	0.27957
DGCR6L	DGCR6L	DiGeorge syndrome critical region gene 6 like	0	0|0|0|0|0|0|0|0|0|0|0|0|0	1	1	2
DHFR	DHFR	dihydrofolate reductase	0.384615	0|0|0|0|0|0|2|3|0|0|0|0|0	7	6	5.77778
DHPS	DHPS	deoxyhypusine synthase	0.307692	0|0|0|0|1|0|2|1|0|0|0|0|0	2	2	2.29412
DHX15	DHX15	DEAH-box helicase 15	11.2308	9|9|8|15|14|12|8|15|7|16|10|10|13	4	4	0.408805
DHX29	DHX29	DExH-box helicase 29	7	21|4|6|17|4|6|4|8|9|2|3|3|4	30	15	3.875
DHX30	DHX30	DExH-box helicase 30	0.769231	5|0|0|2|0|0|0|0|0|1|0|1|1	13	11	7.91304
DHX38	DHX38	DEAH-box helicase 38	1	9|1|1|0|0|0|1|0|1|0|0|0|0	2	2	1.5
DHX40	DHX40	DEAH-box helicase 40	0	0|0|0|0|0|0|0|0|0|0|0|0|0	1	1	2
DHX57	DHX57	DExH-box helicase 57	0.307692	4|0|0|0|0|0|0|0|0|0|0|0|0	2	2	2.29412
DHX9	DHX9	DExH-box helicase 9	25.2308	27|36|33|17|26|16|33|36|18|25|12|22|27	32	29	1.25806
DICER1	DICER1	dicer 1, ribonuclease III	0.461538	0|1|0|2|0|0|0|0|1|1|1|0|0	1	1	1.36842
DIDO1	DIDO1	death inducer-obliterator 1	18.7692	5|60|42|17|14|14|3|11|14|34|6|9|15	1	1	0.101167
DIP2B	DIP2B	disco interacting protein 2 homolog B	1.76923	23|0|0|0|0|0|0|0|0|0|0|0|0	1	1	0.722222
DIS3	DIS3	DIS3 homolog, exosome endoribonuclease and 3'-5' exoribonuclease	1.15385	11|0|0|0|1|0|0|1|0|0|1|0|1	10	10	5.10714
DLAT	DLAT	dihydrolipoamide S-acetyltransferase	0	0|0|0|0|0|0|0|0|0|0|0|0|0	1	1	2
DLD	DLD	dihydrolipoamide dehydrogenase	1.76923	0|0|0|1|6|1|4|4|1|4|0|0|2	2	2	1.08333
DLGAP5	DLGAP5	DLG associated protein 5	2.76923	5|6|7|5|2|2|0|6|1|1|0|0|1	1	1	0.530612
DNAAF2	DNAAF2	dynein axonemal assembly factor 2	0.230769	2|0|0|0|0|0|1|0|0|0|0|0|0	1	1	1.625
DNAAF5	DNAAF5	dynein axonemal assembly factor 5	0	0|0|0|0|0|0|0|0|0|0|0|0|0	1	1	2
DNAJA1	DNAJA1	DnaJ heat shock protein family (Hsp40) member A1	1.07692	5|0|0|4|0|0|2|1|0|1|1|0|0	6	6	3.37037
DNAJA2	DNAJA2	DnaJ heat shock protein family (Hsp40) member A2	0.384615	2|0|0|3|0|0|0|0|0|0|0|0|0	3	2	2.88889
DNAJB1	DNAJB1	DnaJ heat shock protein family (Hsp40) member B1	3.69231	30|4|3|2|0|1|4|2|1|1|0|0|0	13	12	2.98361
DNAJB8	DNAJB8	DnaJ heat shock protein family (Hsp40) member B8	0	0|0|0|0|0|0|0|0|0|0|0|0|0	1	1	2
DNAJC11	DNAJC11	DnaJ heat shock protein family (Hsp40) member C11	0.230769	1|0|0|0|0|0|0|0|0|0|1|0|1	2	2	2.4375
DNAJC7	DNAJC7	DnaJ heat shock protein family (Hsp40) member C7	0.230769	0|0|0|1|0|0|2|0|0|0|0|0|0	16	15	13.8125
DNM1L	DNM1L	dynamin 1 like	5.38462	3|1|1|7|2|1|6|13|9|10|4|8|5	5	4	0.939759
DNM2	DNM2	dynamin 2	0.384615	2|0|0|0|1|0|0|1|0|1|0|0|0	5	5	4.33333
DNPEP	DNPEP	aspartyl aminopeptidase	0	0|0|0|0|0|0|0|0|0|0|0|0|0	1	1	2
DOLPP1	DOLPP1	dolichyldiphosphatase 1	0.230769	1|0|0|1|0|0|1|0|0|0|0|0|0	1	1	1.625
DPH2	DPH2	diphthamide biosynthesis 2	0.0769231	1|0|0|0|0|0|0|0|0|0|0|0|0	1	1	1.85714
DPH5	DPH5	diphthamide biosynthesis 5	0.153846	1|0|0|0|0|0|0|1|0|0|0|0|0	2	2	2.6
DPP3	DPP3	dipeptidyl peptidase 3	0	0|0|0|0|0|0|0|0|0|0|0|0|0	1	1	2
DRG1	DRG1	developmentally regulated GTP binding protein 1	3.53846	2|1|0|11|5|0|6|4|5|2|2|5|3	6	6	1.54237
DRG2	DRG2	developmentally regulated GTP binding protein 2	0.692308	3|0|0|0|0|0|2|3|0|1|0|0|0	2	2	1.77273
DSG2	DSG2	desmoglein 2	5.76923	8|33|28|1|1|0|2|2|0|0|0|0|0	5	5	0.886364
DSN1	DSN1	DSN1 component of MIS12 kinetochore complex	0.307692	3|0|0|0|0|1|0|0|0|0|0|0|0	2	1	2.29412
DSTN	DSTN	destrin, actin depolymerizing factor	0.307692	2|0|0|0|0|0|1|0|0|1|0|0|0	1	1	1.52941
DUS2	DUS2	dihydrouridine synthase 2	0	0|0|0|0|0|0|0|0|0|0|0|0|0	1	1	2
DUSP7	DUSP7	dual specificity phosphatase 7	0	0|0|0|0|0|0|0|0|0|0|0|0|0	1	1	2
DUSP9	DUSP9	dual specificity phosphatase 9	0	0|0|0|0|0|0|0|0|0|0|0|0|0	2	2	3
DUT	DUT	deoxyuridine triphosphatase	1.76923	4|1|2|0|4|0|3|2|1|2|2|1|1	2	2	1.08333
DVL1P1	DVL1P1	dishevelled segment polarity protein 1 pseudogene 1	0	0|0|0|0|0|0|0|0|0|0|0|0|0	2	2	3
DVL2	DVL2	dishevelled segment polarity protein 2	18.8462	0|15|12|39|36|29|4|12|10|31|14|14|29	7	6	0.403101
DVL3	DVL3	dishevelled segment polarity protein 3	11.7692	0|12|15|21|21|11|7|7|8|21|7|6|17	2	1	0.23494
DYNC1H1	DYNC1H1	dynein cytoplasmic 1 heavy chain 1	7.23077	3|0|0|5|5|13|2|3|10|10|13|13|17	10	9	1.33645
DYNC1I2	DYNC1I2	dynein cytoplasmic 1 intermediate chain 2	0.153846	0|0|0|0|0|0|0|1|0|1|0|0|0	2	1	2.6
DYNC1LI1	DYNC1LI1	dynein cytoplasmic 1 light intermediate chain 1	0.846154	10|0|0|0|0|0|0|0|0|0|0|0|1	4	4	2.70833
DYNC2LI1	DYNC2LI1	dynein cytoplasmic 2 light intermediate chain 1	0.0769231	1|0|0|0|0|0|0|0|0|0|0|0|0	1	1	1.85714
ECD	ECD	ecdysoneless cell cycle regulator	5.46154	0|9|8|11|0|1|9|10|16|0|5|1|1	16	11	2.63095
ECM29	ECPAS	Ecm29 proteasome adaptor and scaffold	0.0769231	1|0|0|0|0|0|0|0|0|0|0|0|0	3	3	3.71429
EDC3	EDC3	enhancer of mRNA decapping 3	0.538462	3|0|0|0|0|0|1|1|1|1|0|0|0	8	8	5.85
EDC4	EDC4	enhancer of mRNA decapping 4	8.46154	11|8|7|12|5|4|6|7|14|10|8|9|9	18	15	2.00813
EEF1A	EEF1AKNMT	eEF1A lysine and N-terminal methyltransferase	0	0|0|0|0|0|0|0|0|0|0|0|0|0	2	2	3
EEF1A1	EEF1A1	eukaryotic translation elongation factor 1 alpha 1	100.692	60|51|62|73|71|53|230|108|127|49|158|187|80	42	15	0.422844
EEF1A2	EEF1A2	eukaryotic translation elongation factor 1 alpha 2	60.3846	3|29|38|42|27|22|175|55|78|16|112|144|44	4	2	0.0814536
EEF1B2	EEF1B2	eukaryotic translation elongation factor 1 beta 2	3.92308	4|2|3|3|5|3|2|2|6|5|5|8|3	3	3	0.8125
EEF1D	EEF1D	eukaryotic translation elongation factor 1 delta	6.38462	6|12|13|7|7|7|4|4|5|5|5|3|5	1	1	0.270833
EEF1E1	EEF1E1	eukaryotic translation elongation factor 1 epsilon 1	1.23077	0|0|0|2|1|4|1|1|0|2|2|1|2	1	1	0.896552
EEF1G	EEF1G	eukaryotic translation elongation factor 1 gamma	8.92308	9|3|1|16|11|9|11|4|12|12|11|7|10	8	7	0.906977
EEF2	EEF2	eukaryotic translation elongation factor 2	17.3846	36|18|29|18|3|5|32|20|16|26|8|7|8	52	32	2.88285
EFHD2	EFHD2	EF-hand domain family member D2	5.46154	9|8|9|4|4|0|7|12|2|6|3|4|3	2	2	0.464286
EFL1	EFL1	elongation factor like GTPase 1	0.307692	4|0|0|0|0|0|0|0|0|0|0|0|0	2	2	2.29412
EFTUD2	EFTUD2	elongation factor Tu GTP binding domain containing 2	12.1538	2|1|3|16|16|10|5|15|25|16|14|16|19	13	12	1.06433
EHD4	EHD4	EH domain containing 4	0	0|0|0|0|0|0|0|0|0|0|0|0|0	1	1	2
EIF2AK2	EIF2AK2	eukaryotic translation initiation factor 2 alpha kinase 2	0.307692	3|0|0|0|0|0|0|0|0|1|0|0|0	3	3	3.05882
EIF2B2	EIF2B2	eukaryotic translation initiation factor 2B subunit beta	0	0|0|0|0|0|0|0|0|0|0|0|0|0	3	2	4
EIF2B3	EIF2B3	eukaryotic translation initiation factor 2B subunit gamma	0	0|0|0|0|0|0|0|0|0|0|0|0|0	5	4	6
EIF2B4	EIF2B4	eukaryotic translation initiation factor 2B subunit delta	0.153846	2|0|0|0|0|0|0|0|0|0|0|0|0	1	1	1.73333
EIF2B5	EIF2B5	eukaryotic translation initiation factor 2B subunit epsilon	0	0|0|0|0|0|0|0|0|0|0|0|0|0	4	3	5
EIF2S1	EIF2S1	eukaryotic translation initiation factor 2 subunit alpha	1.23077	5|2|1|1|0|0|1|2|0|3|0|1|0	13	12	6.27586
EIF2S3L	EIF2S3B	eukaryotic translation initiation factor 2 subunit gamma B	0.384615	5|0|0|0|0|0|0|0|0|0|0|0|0	7	7	5.77778
EIF3A	EIF3A	eukaryotic translation initiation factor 3 subunit A	12.2308	11|2|1|17|16|20|8|5|12|22|13|6|26	6	6	0.52907
EIF3B	EIF3B	eukaryotic translation initiation factor 3 subunit B	4.69231	0|0|0|16|6|3|5|4|7|7|3|6|4	4	4	0.878378
EIF3C	EIF3C	eukaryotic translation initiation factor 3 subunit C	7.69231	15|4|4|10|5|13|7|6|8|8|6|4|10	7	7	0.920354
EIF3D	EIF3D	eukaryotic translation initiation factor 3 subunit D	4.92308	9|1|1|2|1|7|2|3|6|6|10|9|7	4	4	0.844156
EIF3E	EIF3E	eukaryotic translation initiation factor 3 subunit E	5.07692	4|0|0|14|4|5|2|1|7|7|5|9|8	4	4	0.822785
EIF3F	EIF3F	eukaryotic translation initiation factor 3 subunit F	4.84615	4|1|1|5|3|7|3|3|7|5|10|8|6	6	6	1.19737
EIF3H	EIF3H	eukaryotic translation initiation factor 3 subunit H	3.84615	9|0|0|7|6|4|2|1|2|4|6|3|6	5	5	1.2381
EIF3I	EIF3I	eukaryotic translation initiation factor 3 subunit I	5	0|0|1|10|7|6|8|9|6|5|4|5|4	14	10	2.5
EIF3K	EIF3K	eukaryotic translation initiation factor 3 subunit K	0.615385	0|0|0|2|0|0|1|0|2|1|0|1|1	2	2	1.85714
EIF3L	EIF3L	eukaryotic translation initiation factor 3 subunit L	5.53846	10|0|0|10|4|5|0|0|12|7|9|8|7	9	7	1.52941
EIF4A1	EIF4A1	eukaryotic translation initiation factor 4A1	18.7692	8|5|6|22|23|16|35|33|20|19|18|19|20	15	14	0.809339
EIF4A2	EIF4A2	eukaryotic translation initiation factor 4A2	8.76923	10|2|6|12|13|7|14|13|6|8|7|7|9	14	11	1.53543
EIF4A3	EIF4A3	eukaryotic translation initiation factor 4A3	6.61538	6|1|2|7|7|7|11|6|4|13|3|3|16	4	3	0.656566
EIF4ENIF1	EIF4ENIF1	eukaryotic translation initiation factor 4E nuclear import factor 1	0.769231	0|0|0|2|0|0|1|1|2|1|0|2|1	3	1	2.26087
EIF4G1	EIF4G1	eukaryotic translation initiation factor 4 gamma 1	44.5385	18|46|43|78|69|37|41|49|39|57|27|25|50	11	11	0.263514
EIF4G2	EIF4G2	eukaryotic translation initiation factor 4 gamma 2	6.84615	18|18|16|5|2|0|8|7|7|4|1|3|0	14	14	1.91176
EIF4G3	EIF4G3	eukaryotic translation initiation factor 4 gamma 3	11.6923	4|3|5|18|20|8|11|13|16|14|14|12|14	5	5	0.472727
EIF4H	EIF4H	eukaryotic translation initiation factor 4H	1.61538	4|1|1|1|0|0|3|3|3|1|1|1|2	5	3	2.29412
EIF5	EIF5	eukaryotic translation initiation factor 5	22.8462	9|30|31|35|16|17|38|36|16|15|18|22|14	3	3	0.167742
EIF5A	EIF5A	eukaryotic translation initiation factor 5A	3.84615	19|5|4|3|0|0|5|3|2|6|1|2|0	8	4	1.85714
EIF5A2	EIF5A2	eukaryotic translation initiation factor 5A2	2	4|1|2|2|0|0|5|3|2|4|1|2|0	2	2	1
EIF5B	EIF5B	eukaryotic translation initiation factor 5B	6.23077	19|8|9|5|6|3|0|5|9|5|4|3|5	1	1	0.276596
EIF6	EIF6	eukaryotic translation initiation factor 6	0.230769	0|0|0|1|0|0|0|0|0|2|0|0|0	2	2	2.4375
ELAVL1	ELAVL1	ELAV like RNA binding protein 1	2.07692	4|2|0|2|2|1|5|4|1|6|0|0|0	9	7	3.25
ELP2	ELP2	elongator acetyltransferase complex subunit 2	0.230769	3|0|0|0|0|0|0|0|0|0|0|0|0	3	3	3.25
ELP4	ELP4	elongator acetyltransferase complex subunit 4	7	3|16|11|10|1|1|8|7|11|5|7|8|3	3	2	0.5
EMC8	EMC8	ER membrane protein complex subunit 8	0	0|0|0|0|0|0|0|0|0|0|0|0|0	1	1	2
EMG1	EMG1	EMG1 N1-specific pseudouridine methyltransferase	0.230769	3|0|0|0|0|0|0|0|0|0|0|0|0	2	2	2.4375
EMSY	EMSY	EMSY transcriptional repressor, BRCA2 interacting	0	0|0|0|0|0|0|0|0|0|0|0|0|0	3	3	4
ENAH	ENAH	ENAH actin regulator	2.84615	4|1|0|6|1|1|5|8|5|2|1|3|0	2	2	0.78
ENDOG	ENDOG	endonuclease G	0	0|0|0|0|0|0|0|0|0|0|0|0|0	1	1	2
ENO1	ENO1	enolase 1	23.6154	33|3|5|18|26|12|37|75|28|40|4|15|11	40	27	1.66562
ENO2	ENO2	enolase 2	4.07692	0|1|2|2|7|2|5|11|9|8|0|3|3	2	2	0.590909
ENO3	ENO3	enolase 3	5.61538	2|1|2|4|9|5|8|13|11|9|0|3|6	5	3	0.906977
EPB41	EPB41	erythrocyte membrane protein band 4.1	20.3846	9|14|16|38|31|21|33|35|5|24|13|9|17	2	2	0.140288
EPB41L2	EPB41L2	erythrocyte membrane protein band 4.1 like 2	25.7692	13|41|33|38|42|26|30|33|15|21|12|13|18	3	3	0.149425
EPB41L3	EPB41L3	erythrocyte membrane protein band 4.1 like 3	32.1538	4|2|0|66|48|31|46|72|21|47|21|21|39	3	3	0.12065
EPN1	EPN1	epsin 1	0	0|0|0|0|0|0|0|0|0|0|0|0|0	3	2	4
EPRS	EPRS	Bifunctional glutamate/proline--tRNA ligase	15.2308	23|20|11|11|23|21|7|12|13|22|6|9|20	16	16	1.04739
EPS15	EPS15	epidermal growth factor receptor pathway substrate 15	4.30769	6|1|2|7|3|2|2|9|4|11|2|0|7	52	42	9.98551
EPS15L1	EPS15L1	epidermal growth factor receptor pathway substrate 15 like 1	16.9231	19|25|25|17|12|10|14|23|12|27|11|10|15	52	42	2.95708
ERBIN	ERBIN	erbb2 interacting protein	0.153846	2|0|0|0|0|0|0|0|0|0|0|0|0	2	2	2.6
ERCC6L	ERCC6L	ERCC excision repair 6 like, spindle assembly checkpoint helicase	0.538462	0|0|1|2|0|0|0|1|2|0|1|0|0	6	6	4.55
ESD	ESD	esterase D	0	0|0|0|0|0|0|0|0|0|0|0|0|0	4	4	5
ESRP2	ESRP2	epithelial splicing regulatory protein 2	0	0|0|0|0|0|0|0|0|0|0|0|0|0	1	1	2
ESYT1	ESYT1	extended synaptotagmin 1	6.92308	9|16|11|10|4|2|7|13|5|3|4|2|4	8	8	1.13592
ESYT2	ESYT2	extended synaptotagmin 2	1.46154	0|4|2|5|1|1|1|0|0|5|0|0|0	1	1	0.8125
ETF1	ETF1	eukaryotic translation termination factor 1	1.92308	3|1|2|3|0|1|3|2|1|4|2|2|1	2	2	1.02632
ETFA	ETFA	electron transfer flavoprotein subunit alpha	1.15385	7|1|0|0|0|0|1|0|1|4|0|0|1	9	8	4.64286
ETFB	ETFB	electron transfer flavoprotein subunit beta	0.230769	1|0|0|1|0|0|0|0|0|1|0|0|0	3	3	3.25
EWSR1	EWSR1	EWS RNA binding protein 1	0.461538	2|0|0|2|1|0|0|0|0|1|0|0|0	2	2	2.05263
EXOC4	EXOC4	exocyst complex component 4	2.07692	0|1|0|4|4|3|1|1|5|3|2|1|2	1	1	0.65
EXOSC10	EXOSC10	exosome component 10	10.7692	1|13|12|16|22|13|8|6|7|9|10|11|12	1	1	0.169935
EXOSC2	EXOSC2	exosome component 2	3.69231	0|1|0|9|4|4|1|1|7|3|4|9|5	1	1	0.42623
EXOSC6	EXOSC6	exosome component 6	1.07692	0|0|0|3|0|1|1|2|1|1|1|2|2	6	6	3.37037
EXOSC8	EXOSC8	exosome component 8	0.538462	1|0|0|1|0|1|0|0|1|2|0|1|0	2	1	1.95
EYA3	EYA3	EYA transcriptional coactivator and phosphatase 3	0.692308	2|2|2|1|0|0|0|0|1|0|0|0|1	1	1	1.18182
EYA4	EYA4	EYA transcriptional coactivator and phosphatase 4	0	0|0|0|0|0|0|0|0|0|0|0|0|0	1	1	2
EZR	EZR	ezrin	7.38462	5|13|11|11|1|2|22|14|10|3|2|1|1	8	7	1.07339
FAAP20	FAAP20	FA core complex associated protein 20	0	0|0|0|0|0|0|0|0|0|0|0|0|0	2	2	3
FAF1	FAF1	Fas associated factor 1	0	0|0|0|0|0|0|0|0|0|0|0|0|0	4	4	5
FAM117B	FAM117B	family with sequence similarity 117 member B	0.0769231	1|0|0|0|0|0|0|0|0|0|0|0|0	1	1	1.85714
FAM120A	FAM120A	family with sequence similarity 120A	0.384615	0|1|0|1|1|0|0|0|0|1|0|0|1	4	4	3.61111
FAM126A	FAM126A	family with sequence similarity 126 member A	0	0|0|0|0|0|0|0|0|0|0|0|0|0	1	1	2
FAM129B	NIBAN2	niban apoptosis regulator 2	0.769231	0|4|2|0|0|0|3|1|0|0|0|0|0	1	1	1.13043
FAM171A1	FAM171A1	family with sequence similarity 171 member A1	0	0|0|0|0|0|0|0|0|0|0|0|0|0	3	3	4
FAM177A1	FAM177A1	family with sequence similarity 177 member A1	0	0|0|0|0|0|0|0|0|0|0|0|0|0	3	3	4
FAM208A	TASOR	transcription activation suppressor	7.69231	1|21|19|10|6|5|4|3|3|15|0|3|10	1	1	0.230088
FAM98B	FAM98B	family with sequence similarity 98 member B	0.0769231	0|0|0|0|1|0|0|0|0|0|0|0|0	1	1	1.85714
FANCD2	FANCD2	FA complementation group D2	0.0769231	0|0|0|1|0|0|0|0|0|0|0|0|0	2	2	2.78571
FANCI	FANCI	FA complementation group I	0.769231	2|0|0|4|0|1|1|0|0|1|0|1|0	2	2	1.69565
FARP2	FARP2	FERM, ARH/RhoGEF and pleckstrin domain protein 2	0	0|0|0|0|0|0|0|0|0|0|0|0|0	1	1	2
FARSA	FARSA	phenylalanyl-tRNA synthetase subunit alpha	2.69231	1|0|0|4|0|3|4|11|2|5|0|2|3	3	3	1.08333
FARSB	FARSB	phenylalanyl-tRNA synthetase subunit beta	1	8|0|0|0|1|0|2|1|0|1|0|0|0	5	5	3
FASN	FASN	fatty acid synthase	253.846	14|65|59|540|269|154|548|313|491|161|241|238|207	52	49	0.207969
FBL	FBL	fibrillarin	5.46154	4|6|6|3|9|9|4|10|2|10|2|0|6	3	3	0.619048
FBXO22	FBXO22	F-box protein 22	0	0|0|0|0|0|0|0|0|0|0|0|0|0	1	1	2
FCHO2	FCHO2	FCH and mu domain containing endocytic adaptor 2	0.0769231	1|0|0|0|0|0|0|0|0|0|0|0|0	2	1	2.78571
FEN1	FEN1	flap structure-specific endonuclease 1	5.23077	6|7|9|5|6|2|3|8|4|7|2|5|4	3	3	0.641975
FERMT2	FERMT2	fermitin family member 2	2.76923	6|7|10|1|1|0|5|4|0|1|0|0|1	1	1	0.530612
FGFR1OP	CEP43	centrosomal protein 43	0.846154	3|0|0|2|0|0|6|0|0|0|0|0|0	3	3	2.16667
FH	FH	fumarate hydratase	0.0769231	1|0|0|0|0|0|0|0|0|0|0|0|0	2	2	2.78571
FHL1	FHL1	four and a half LIM domains 1	0.615385	2|0|0|1|0|0|2|2|0|1|0|0|0	1	1	1.2381
FIGNL1	FIGNL1	fidgetin like 1	0.0769231	1|0|0|0|0|0|0|0|0|0|0|0|0	3	3	3.71429
FKBP8	FKBP8	FKBP prolyl isomerase 8	0.153846	0|0|0|0|0|0|0|0|0|2|0|0|0	1	1	1.73333
FLAD1	FLAD1	flavin adenine dinucleotide synthetase 1	0.230769	2|0|0|0|0|0|0|0|0|1|0|0|0	3	2	3.25
FLII	FLII	FLII actin remodeling protein	0.153846	0|0|0|1|0|0|0|0|0|0|0|1|0	2	2	2.6
FLNA	FLNA	filamin A	718	16|1970|1936|812|878|400|386|439|434|591|431|427|614	35	32	0.0500695
FLNB	FLNB	filamin B	99	2|267|269|146|82|74|41|30|71|85|64|64|92	4	4	0.05
FMR1	FMR1	FMRP translational regulator 1	1.23077	8|0|0|2|0|1|0|1|0|2|0|1|1	15	14	7.17241
FOXK2	FOXK2	forkhead box K2	0.461538	0|0|0|0|1|0|0|1|1|0|0|2|1	1	1	1.36842
FPGS	FPGS	folylpolyglutamate synthase	0	0|0|0|0|0|0|0|0|0|0|0|0|0	2	2	3
FSCN1	FSCN1	fascin actin-bundling protein 1	0.461538	3|2|1|0|0|0|0|0|0|0|0|0|0	4	3	3.42105
FTO	FTO	FTO alpha-ketoglutarate dependent dioxygenase	1	12|0|0|0|0|0|0|1|0|0|0|0|0	1	1	1
FTSJ1	FTSJ1	FtsJ RNA 2'-O-methyltransferase 1	0	0|0|0|0|0|0|0|0|0|0|0|0|0	1	1	2
FUBP1	FUBP1	far upstream element binding protein 1	1.84615	10|3|0|1|1|1|3|1|0|3|0|0|1	6	5	2.45946
FUBP3	FUBP3	far upstream element binding protein 3	2.61538	3|1|2|2|2|3|3|5|3|4|2|2|2	25	19	7.19149
FUS	FUS	FUS RNA binding protein	2.61538	8|3|2|3|0|0|3|5|1|6|0|1|2	5	4	1.65957
FXR1	FXR1	FMR1 autosomal homolog 1	1.07692	1|0|1|1|1|0|4|3|0|1|0|0|2	2	2	1.44444
FXR2	FXR2	FMR1 autosomal homolog 2	0.692308	2|0|0|2|0|0|0|2|0|1|0|1|1	15	14	9.45455
G3BP1	G3BP1	G3BP stress granule assembly factor 1	14.2308	52|8|7|18|16|10|12|11|13|6|10|10|12	11	7	0.787879
G3BP2	G3BP2	G3BP stress granule assembly factor 2	1.61538	6|2|1|2|3|0|2|1|1|0|2|1|0	3	3	1.52941
GAK	GAK	cyclin G associated kinase	1.38462	2|1|1|1|0|1|1|2|2|2|1|2|2	2	2	1.25806
GALK1	GALK1	galactokinase 1	0.230769	2|0|0|0|0|0|0|0|0|0|0|0|1	1	1	1.625
GANAB	GANAB	glucosidase II alpha subunit	0.846154	8|0|0|0|0|0|0|0|0|3|0|0|0	13	13	7.58333
GAPDH	GAPDH	glyceraldehyde-3-phosphate dehydrogenase	3.30769	10|0|0|0|0|0|1|1|2|19|0|8|2	15	9	3.71429
GAPVD1	GAPVD1	GTPase activating protein and VPS9 domains 1	10.6154	1|9|11|16|16|12|7|6|13|11|14|12|10	1	1	0.172185
GARS	GARS	Glycine--tRNA ligase	0.230769	2|0|0|0|0|0|0|0|0|1|0|0|0	5	5	4.875
GART	GART	phosphoribosylglycinamide formyltransferase, phosphoribosylglycinamide synthetase, phosphoribosylaminoimidazole synthetase	13.7692	13|0|1|19|11|18|15|11|22|15|13|22|19	22	19	1.55729
GATAD2B	GATAD2B	GATA zinc finger domain containing 2B	12.3077	9|13|8|14|21|19|6|6|11|19|8|8|18	2	2	0.225434
GATD1	GATD1	glutamine amidotransferase like class 1 domain containing 1	0	0|0|0|0|0|0|0|0|0|0|0|0|0	1	1	2
GCDH	GCDH	glutaryl-CoA dehydrogenase	0	0|0|0|0|0|0|0|0|0|0|0|0|0	1	1	2
GCN1	GCN1	GCN1 activator of EIF2AK4	0	0|0|0|0|0|0|0|0|0|0|0|0|0	3	3	4
GDI1	GDI1	GDP dissociation inhibitor 1	0.461538	4|1|0|0|0|0|0|0|0|1|0|0|0	8	7	6.15789
GDI2	GDI2	GDP dissociation inhibitor 2	1	7|3|2|0|0|0|0|0|0|1|0|0|0	12	10	6.5
GEMIN4	GEMIN4	gem nuclear organelle associated protein 4	0.230769	2|0|0|0|0|0|0|0|0|1|0|0|0	1	1	1.625
GEMIN5	GEMIN5	gem nuclear organelle associated protein 5	34.1538	10|43|42|63|44|42|25|32|27|25|32|22|37	4	4	0.142232
GFM1	GFM1	G elongation factor mitochondrial 1	0	0|0|0|0|0|0|0|0|0|0|0|0|0	3	3	4
GFM2	GFM2	GTP dependent ribosome recycling factor mitochondrial 2	0	0|0|0|0|0|0|0|0|0|0|0|0|0	1	1	2
GFPT1	GFPT1	glutamine--fructose-6-phosphate transaminase 1	0.153846	0|0|0|0|0|0|0|0|1|0|0|1|0	1	1	1.73333
GGA3	GGA3	golgi associated, gamma adaptin ear containing, ARF binding protein 3	0.461538	0|0|0|0|0|0|4|1|0|1|0|0|0	2	2	2.05263
GGCT	GGCT	gamma-glutamylcyclotransferase	0.153846	2|0|0|0|0|0|0|0|0|0|0|0|0	2	2	2.6
GIGYF2	GIGYF2	GRB10 interacting GYF protein 2	27.6154	3|74|47|35|27|25|21|13|25|30|17|13|29	7	7	0.27957
GIPC1	GIPC1	GIPC PDZ domain containing family member 1	0	0|0|0|0|0|0|0|0|0|0|0|0|0	3	3	4
GLA	GLA	galactosidase alpha	0	0|0|0|0|0|0|0|0|0|0|0|0|0	3	2	4
GLE1	GLE1	GLE1 RNA export mediator	0	0|0|0|0|0|0|0|0|0|0|0|0|0	4	3	5
GLO1	GLO1	glyoxalase I	0.307692	3|0|0|0|0|0|1|0|0|0|0|0|0	4	4	3.82353
GLRX3	GLRX3	glutaredoxin 3	0	0|0|0|0|0|0|0|0|0|0|0|0|0	7	7	8
GLS	GLS	glutaminase	0.0769231	1|0|0|0|0|0|0|0|0|0|0|0|0	2	2	2.78571
GMPPA	GMPPA	GDP-mannose pyrophosphorylase A	0.0769231	1|0|0|0|0|0|0|0|0|0|0|0|0	3	3	3.71429
GMPPB	GMPPB	GDP-mannose pyrophosphorylase B	0	0|0|0|0|0|0|0|0|0|0|0|0|0	2	2	3
GMPS	GMPS	guanine monophosphate synthase	3.46154	6|4|6|2|1|0|4|4|2|6|0|2|8	12	10	2.91379
GNAI3	GNAI3	G protein subunit alpha i3	0.230769	2|0|0|0|0|0|0|0|0|1|0|0|0	3	3	3.25
GNAS	GNAS	GNAS complex locus	0.307692	1|0|0|0|0|0|1|1|0|1|0|0|0	4	4	3.82353
GNB2	GNB2	G protein subunit beta 2	1	2|1|0|1|0|1|3|1|0|1|1|1|1	3	2	2
GNL3	GNL3	G protein nucleolar 3	4.76923	7|3|4|2|8|5|4|6|4|10|3|4|2	2	2	0.52
GNPNAT1	GNPNAT1	glucosamine-phosphate N-acetyltransferase 1	0.153846	2|0|0|0|0|0|0|0|0|0|0|0|0	1	1	1.73333
GOLPH3	GOLPH3	golgi phosphoprotein 3	0	0|0|0|0|0|0|0|0|0|0|0|0|0	2	2	3
GOLPH3L	GOLPH3L	golgi phosphoprotein 3 like	0	0|0|0|0|0|0|0|0|0|0|0|0|0	3	2	4
GOT1	GOT1	glutamic-oxaloacetic transaminase 1	0.0769231	1|0|0|0|0|0|0|0|0|0|0|0|0	6	5	6.5
GOT2	GOT2	glutamic-oxaloacetic transaminase 2	0	0|0|0|0|0|0|0|0|0|0|0|0|0	2	2	3
GPI	GPI	glucose-6-phosphate isomerase	0.384615	5|0|0|0|0|0|0|0|0|0|0|0|0	7	7	5.77778
GPN1	GPN1	GPN-loop GTPase 1	0.384615	3|0|0|0|0|0|0|2|0|0|0|0|0	8	7	6.5
GPRASP2	GPRASP2	G protein-coupled receptor associated sorting protein 2	0.0769231	1|0|0|0|0|0|0|0|0|0|0|0|0	5	4	5.57143
GRHPR	GRHPR	glyoxylate and hydroxypyruvate reductase	0	0|0|0|0|0|0|0|0|0|0|0|0|0	2	2	3
GRIP1	GRIP1	glutamate receptor interacting protein 1	0.0769231	1|0|0|0|0|0|0|0|0|0|0|0|0	2	1	2.78571
GRSF1	GRSF1	G-rich RNA sequence binding factor 1	0.153846	0|1|0|0|0|0|0|0|0|0|0|1|0	6	5	6.06667
GRWD1	GRWD1	glutamate rich WD repeat containing 1	1.61538	1|0|0|2|5|1|2|2|1|4|1|0|2	5	4	2.29412
GSK3B	GSK3B	glycogen synthase kinase 3 beta	0.230769	3|0|0|0|0|0|0|0|0|0|0|0|0	2	2	2.4375
GSPT1	GSPT1	G1 to S phase transition 1	0.461538	0|1|0|0|0|0|3|1|0|0|0|1|0	4	4	3.42105
GSR	GSR	glutathione-disulfide reductase	0	0|0|0|0|0|0|0|0|0|0|0|0|0	1	1	2
GSS	GSS	glutathione synthetase	0	0|0|0|0|0|0|0|0|0|0|0|0|0	1	1	2
GSTM2	GSTM2	glutathione S-transferase mu 2	0	0|0|0|0|0|0|0|0|0|0|0|0|0	1	1	2
GSTM3	GSTM3	glutathione S-transferase mu 3	0	0|0|0|0|0|0|0|0|0|0|0|0|0	3	2	4
GSTM4	GSTM4	glutathione S-transferase mu 4	0	0|0|0|0|0|0|0|0|0|0|0|0|0	1	1	2
GSTO1	GSTO1	glutathione S-transferase omega 1	0.0769231	0|0|0|0|0|0|0|0|0|1|0|0|0	1	1	1.85714
GSTP1	GSTP1	glutathione S-transferase pi 1	0.230769	2|0|1|0|0|0|0|0|0|0|0|0|0	2	2	2.4375
GTF2A2	GTF2A2	general transcription factor IIA subunit 2	0.0769231	0|0|0|0|0|0|1|0|0|0|0|0|0	1	1	1.85714
GTF2H2C	GTF2H2C	GTF2H2 family member C	0	0|0|0|0|0|0|0|0|0|0|0|0|0	1	1	2
GTF2I	GTF2I	general transcription factor IIi	9.46154	6|21|17|15|11|5|4|7|7|14|4|4|8	11	11	1.14706
GTF3C1	GTF3C1	general transcription factor IIIC subunit 1	3	0|1|0|7|4|5|0|0|4|9|0|3|6	2	2	0.75
GTF3C3	GTF3C3	general transcription factor IIIC subunit 3	1.61538	0|1|0|2|1|3|0|0|3|5|2|1|3	7	7	3.05882
GTF3C5	GTF3C5	general transcription factor IIIC subunit 5	2.69231	0|3|2|7|2|3|1|1|3|5|2|3|3	2	2	0.8125
GTPBP1	GTPBP1	GTP binding protein 1	0.538462	0|0|0|1|0|0|0|1|0|1|1|2|1	2	2	1.95
GTPBP3	GTPBP3	GTP binding protein 3, mitochondrial	0	0|0|0|0|0|0|0|0|0|0|0|0|0	1	1	2
H2AFX	H2AX	H2A.X variant histone	11.0769	4|4|3|6|9|10|7|10|14|25|24|14|14	3	2	0.33121
H2AFY	MACROH2A1	macroH2A.1 histone	1.92308	4|2|2|0|0|0|0|1|3|3|4|3|3	1	1	0.684211
HACD3	HACD3	3-hydroxyacyl-CoA dehydratase 3	0.153846	2|0|0|0|0|0|0|0|0|0|0|0|0	3	2	3.46667
HADH	HADH	hydroxyacyl-CoA dehydrogenase	0.307692	0|0|0|0|0|0|0|0|0|4|0|0|0	2	2	2.29412
HADHA	HADHA	hydroxyacyl-CoA dehydrogenase trifunctional multienzyme complex subunit alpha	0.538462	6|0|0|0|0|0|0|0|0|1|0|0|0	6	5	4.55
HARS	HARS	Histidyl-TRNA Synthetase 1	0.153846	2|0|0|0|0|0|0|0|0|0|0|0|0	4	4	4.33333
HAT1	HAT1	histone acetyltransferase 1	1.92308	3|1|2|5|1|1|4|3|2|2|0|0|1	7	7	2.73684
HAUS2	HAUS2	HAUS augmin like complex subunit 2	1.07692	1|0|0|2|0|0|0|0|5|0|2|4|0	4	3	2.40741
HAUS6	HAUS6	HAUS augmin like complex subunit 6	6.69231	3|8|7|8|5|5|3|9|10|9|6|3|11	16	16	2.21
HAUS7	HAUS7	HAUS augmin like complex subunit 7	0.538462	0|0|0|0|1|0|1|0|0|1|1|1|2	2	2	1.95
HAX1	HAX1	HCLS1 associated protein X-1	0.384615	0|0|0|1|0|0|0|1|1|1|0|1|0	7	6	5.77778
HBS1L	HBS1L	HBS1 like translational GTPase	2.61538	2|5|3|4|2|1|3|4|2|1|2|2|3	10	9	3.04255
HCFC1	HCFC1	host cell factor C1	35.8462	18|48|41|42|43|39|34|43|28|59|17|15|39	22	21	0.624217
HCRTR1	HCRTR1	hypocretin receptor 1	0	0|0|0|0|0|0|0|0|0|0|0|0|0	1	1	2
HDAC2	HDAC2	histone deacetylase 2	15.7692	4|4|6|25|27|30|10|16|14|22|14|10|23	5	5	0.357798
HDHD5	HDHD5	haloacid dehalogenase like hydrolase domain containing 5	0.230769	3|0|0|0|0|0|0|0|0|0|0|0|0	2	2	2.4375
HDLBP	HDLBP	high density lipoprotein binding protein	19.1538	30|27|22|27|23|7|23|24|22|11|8|16|9	86	38	4.31679
HEATR1	HEATR1	HEAT repeat containing 1	1.23077	0|5|2|2|1|0|0|1|2|2|0|1|0	5	5	2.68966
HELZ	HELZ	helicase with zinc finger	0.230769	0|0|0|1|0|0|0|1|1|0|0|0|0	22	22	18.6875
HEMK2	N6AMT1	N-6 adenine-specific DNA methyltransferase 1	0	0|0|0|0|0|0|0|0|0|0|0|0|0	1	1	2
HIST1H1A	H1-1	H1.1 linker histone, cluster member	7.38462	3|4|2|8|16|14|6|6|3|9|6|7|12	3	2	0.477064
HIST1H1C	H1-2	H1.2 linker histone, cluster member	25.6154	6|10|6|40|51|36|23|25|10|32|31|23|40	3	3	0.150289
HIST1H2AH	H2AC12	H2A clustered histone 12	20.5385	18|10|7|16|23|16|15|23|22|33|36|24|24	6	3	0.325
HIST1H2BB	H2BC3	H2B clustered histone 3	30.4615	33|15|15|14|26|22|23|32|26|46|48|31|65	11	6	0.381418
HIST1H2BH	H2BC9	H2B clustered histone 9	29.3846	2|16|16|13|30|23|21|32|27|47|53|36|66	1	1	0.0658228
HIST1H4A	H4C1	H4 clustered histone 1	12.3077	20|9|8|6|20|13|14|14|12|18|7|7|12	8	6	0.676301
HIST2H3A	H3C15	H3 clustered histone 15	4.61538	6|5|4|3|8|3|3|5|5|8|3|1|6	5	4	1.06849
HK1	HK1	hexokinase 1	0.384615	2|0|0|0|0|0|0|1|0|2|0|0|0	2	2	2.16667
HK2	HK2	hexokinase 2	0.0769231	1|0|0|0|0|0|0|0|0|0|0|0|0	1	1	1.85714
HLCS	HLCS	holocarboxylase synthetase	3.84615	0|1|0|12|6|1|10|2|3|2|3|5|5	1	1	0.412698
HMBS	HMBS	hydroxymethylbilane synthase	0.153846	2|0|0|0|0|0|0|0|0|0|0|0|0	3	2	3.46667
HNRNPA0	HNRNPA0	heterogeneous nuclear ribonucleoprotein A0	5.46154	2|4|6|5|10|2|14|12|1|6|1|2|6	2	2	0.464286
HNRNPA1L2	HNRNPA1L2	heterogeneous nuclear ribonucleoprotein A1 like 2	7.23077	34|8|9|10|5|2|8|6|0|10|0|0|2	7	6	0.971963
HNRNPA2B1	HNRNPA2B1	heterogeneous nuclear ribonucleoprotein A2/B1	17.6154	27|15|10|14|30|24|9|17|4|31|11|9|28	16	12	0.913223
HNRNPA3	HNRNPA3	heterogeneous nuclear ribonucleoprotein A3	2.76923	10|3|6|2|1|1|1|2|0|6|2|1|1	7	7	2.12245
HNRNPAB	HNRNPAB	heterogeneous nuclear ribonucleoprotein A/B	3.84615	5|2|1|8|9|9|3|2|0|4|1|2|4	4	3	1.03175
HNRNPC	HNRNPC	heterogeneous nuclear ribonucleoprotein C	8.38462	23|5|8|2|12|16|2|4|3|12|7|4|11	3	3	0.42623
HNRNPCL2	HNRNPCL2	heterogeneous nuclear ribonucleoprotein C like 2	0.461538	6|0|0|0|0|0|0|0|0|0|0|0|0	3	3	2.73684
HNRNPD	HNRNPD	heterogeneous nuclear ribonucleoprotein D	5	6|7|5|9|6|5|4|5|2|8|2|1|5	3	3	0.666667
HNRNPDL	HNRNPDL	heterogeneous nuclear ribonucleoprotein D like	2.84615	5|3|3|4|3|1|2|1|2|2|3|3|5	5	5	1.56
HNRNPF	HNRNPF	heterogeneous nuclear ribonucleoprotein F	9.69231	8|8|5|12|10|11|10|8|7|20|8|8|11	8	8	0.841727
HNRNPH1	HNRNPH1	heterogeneous nuclear ribonucleoprotein H1	8.15385	3|4|3|8|8|14|9|7|8|14|9|7|12	3	3	0.436975
HNRNPH2	HNRNPH2	heterogeneous nuclear ribonucleoprotein H2	4.92308	6|2|2|5|5|6|6|3|4|8|4|4|9	7	5	1.35065
HNRNPH3	HNRNPH3	heterogeneous nuclear ribonucleoprotein H3	1	2|0|0|0|1|1|1|1|0|3|2|1|1	9	6	5
HNRNPK	HNRNPK	heterogeneous nuclear ribonucleoprotein K	29.6923	34|29|33|21|39|26|32|30|29|38|25|23|27	20	14	0.684211
HNRNPL	HNRNPL	heterogeneous nuclear ribonucleoprotein L	18.1538	22|22|18|11|18|17|11|15|19|22|25|16|20	10	6	0.574297
HNRNPM	HNRNPM	heterogeneous nuclear ribonucleoprotein M	15.5385	15|16|11|21|11|25|28|15|8|29|4|7|12	10	10	0.665116
HNRNPR	HNRNPR	heterogeneous nuclear ribonucleoprotein R	6	17|6|7|5|3|8|0|4|1|15|5|3|4	7	7	1.14286
HNRNPU	HNRNPU	heterogeneous nuclear ribonucleoprotein U	29.7692	16|20|20|32|53|45|28|36|22|28|25|25|37	9	9	0.325
HNRNPUL1	HNRNPUL1	heterogeneous nuclear ribonucleoprotein U like 1	3.84615	4|2|3|6|8|11|2|2|0|7|1|1|3	3	3	0.825397
HPRT1	HPRT1	hypoxanthine phosphoribosyltransferase 1	0.0769231	1|0|0|0|0|0|0|0|0|0|0|0|0	6	6	6.5
HPS6	HPS6	HPS6 biogenesis of lysosomal organelles complex 2 subunit 3	0	0|0|0|0|0|0|0|0|0|0|0|0|0	2	2	3
HS1BP3	HS1BP3	HCLS1 binding protein 3	0.692308	8|0|0|0|0|0|0|1|0|0|0|0|0	2	2	1.77273
HSD17B10	HSD17B10	hydroxysteroid 17-beta dehydrogenase 10	1.92308	5|1|1|1|1|3|2|0|1|4|1|4|1	9	7	3.42105
HSD17B4	HSD17B4	hydroxysteroid 17-beta dehydrogenase 4	0.384615	5|0|0|0|0|0|0|0|0|0|0|0|0	8	7	6.5
HSDL2	HSDL2	hydroxysteroid dehydrogenase like 2	0.153846	1|0|0|0|0|0|0|0|0|0|0|1|0	1	1	1.73333
HSP90AA1	HSP90AA1	heat shock protein 90 alpha family class A member 1	11.4615	5|10|14|11|8|10|12|16|6|27|5|12|13	16	13	1.3642
HSP90AA2P	HSP90AA2P	heat shock protein 90 alpha family class A member 2, pseudogene	0.0769231	1|0|0|0|0|0|0|0|0|0|0|0|0	3	2	3.71429
HSP90AB1	HSP90AB1	heat shock protein 90 alpha family class B member 1	19.5385	3|31|27|17|18|11|31|28|14|24|13|21|16	13	11	0.681648
HSP90AB2P	HSP90AB2P	heat shock protein 90 alpha family class B member 2, pseudogene	0.153846	2|0|0|0|0|0|0|0|0|0|0|0|0	9	6	8.66667
HSP90AB3P	HSP90AB3P	heat shock protein 90 alpha family class B member 3, pseudogene	0.153846	2|0|0|0|0|0|0|0|0|0|0|0|0	31	9	27.7333
HSP90AB4P	HSP90AB4P	heat shock protein 90 alpha family class B member 4, pseudogene	0.153846	2|0|0|0|0|0|0|0|0|0|0|0|0	3	3	3.46667
HSP90B1	HSP90B1	heat shock protein 90 beta family member 1	3.61538	14|2|2|4|2|3|1|3|1|10|1|2|2	11	11	2.6
HSP90B2P	HSP90B2P	heat shock protein 90 beta family member 2, pseudogene	0.153846	2|0|0|0|0|0|0|0|0|0|0|0|0	1	1	1.73333
HSPA14	HSPA14	heat shock protein family A (Hsp70) member 14	0.153846	1|0|0|1|0|0|0|0|0|0|0|0|0	1	1	1.73333
HSPA1B	HSPA1B	heat shock protein family A (Hsp70) member 1B	117.154	65|26|29|166|176|126|105|162|131|155|123|109|150	87	26	0.744792
HSPA1L	HSPA1L	heat shock protein family A (Hsp70) member 1 like	50.1538	34|16|13|86|64|47|39|94|46|76|40|38|59	74	13	1.46617
HSPA2	HSPA2	heat shock protein family A (Hsp70) member 2	26.7692	2|15|17|26|52|31|24|37|26|27|29|23|39	25	7	0.936288
HSPA4	HSPA4	heat shock protein family A (Hsp70) member 4	7.15385	12|2|1|17|6|4|2|2|10|13|8|9|7	15	13	1.96226
HSPA4L	HSPA4L	heat shock protein family A (Hsp70) member 4 like	0.461538	3|0|0|0|1|0|1|0|1|0|0|0|0	1	1	1.36842
HSPA5	HSPA5	heat shock protein family A (Hsp70) member 5	31.9231	5|16|19|52|56|37|41|21|26|45|28|30|39	26	21	0.820093
HSPA8	HSPA8	heat shock protein family A (Hsp70) member 8	72.0769	16|56|59|93|122|79|71|95|63|77|63|56|87	43	26	0.602105
HSPA9	HSPA9	heat shock protein family A (Hsp70) member 9	27.8462	10|8|10|47|44|43|11|18|28|86|13|23|21	19	17	0.693333
HSPB1	HSPB1	heat shock protein family B (small) member 1	0.384615	3|1|1|0|0|0|0|0|0|0|0|0|0	4	4	3.61111
HSPD1	HSPD1	heat shock protein family D (Hsp60) member 1	8.30769	28|9|5|4|1|5|2|2|2|31|2|9|8	29	21	3.22314
HSPH1	HSPH1	heat shock protein family H (Hsp110) member 1	6.84615	9|4|3|9|6|3|7|8|14|4|8|6|8	13	12	1.78431
HTATSF1	HTATSF1	HIV-1 Tat specific factor 1	1.38462	0|8|5|0|1|0|0|0|1|0|0|1|2	1	1	0.83871
HUWE1	HUWE1	HECT, UBA and WWE domain containing E3 ubiquitin protein ligase 1	1.69231	0|0|0|2|0|3|0|1|1|5|2|4|4	4	4	1.85714
IARS	IARS	Isoleucyl-TRNA Synthetase 1	4.53846	12|1|3|4|1|8|1|1|2|10|4|4|8	14	14	2.70833
IDE	IDE	insulin degrading enzyme	0	0|0|0|0|0|0|0|0|0|0|0|0|0	1	1	2
IDH1	IDH1	isocitrate dehydrogenase (NADP(+)) 1	0.538462	2|0|1|0|0|0|4|0|0|0|0|0|0	2	2	1.95
IDH3A	IDH3A	isocitrate dehydrogenase (NAD(+)) 3 catalytic subunit alpha	0.0769231	1|0|0|0|0|0|0|0|0|0|0|0|0	5	3	5.57143
IDI1	IDI1	isopentenyl-diphosphate delta isomerase 1	0.307692	4|0|0|0|0|0|0|0|0|0|0|0|0	6	4	5.35294
IFT27	IFT27	intraflagellar transport 27	0.153846	0|0|0|0|0|0|1|1|0|0|0|0|0	2	2	2.6
IFT46	IFT46	intraflagellar transport 46	0.0769231	0|0|0|0|0|0|0|0|1|0|0|0|0	1	1	1.85714
IGBP1	IGBP1	immunoglobulin binding protein 1	0.923077	4|1|0|0|0|0|4|2|0|0|0|0|1	1	1	1.04
IGF2BP1	IGF2BP1	insulin like growth factor 2 mRNA binding protein 1	7	9|0|0|7|10|5|8|12|6|9|7|10|8	17	15	2.25
IGF2BP2	IGF2BP2	insulin like growth factor 2 mRNA binding protein 2	2.53846	3|0|0|0|2|3|3|7|4|2|4|3|2	8	8	2.54348
IGF2BP3	IGF2BP3	insulin like growth factor 2 mRNA binding protein 3	4	8|0|0|1|3|5|3|9|3|8|3|6|3	12	9	2.6
IGHA1	IGHA1	immunoglobulin heavy constant alpha 1	0	0|0|0|0|0|0|0|0|0|0|0|0|0	1	1	2
IKBKAP	ELP1	elongator complex protein 1	0	0|0|0|0|0|0|0|0|0|0|0|0|0	1	1	2
ILF2	ILF2	interleukin enhancer binding factor 2	3.07692	4|0|0|6|3|1|4|2|2|14|0|1|3	14	12	3.67925
ILF3	ILF3	interleukin enhancer binding factor 3	5.92308	16|8|8|6|5|3|3|2|1|11|3|4|7	3	3	0.577778
IMMT	IMMT	inner membrane mitochondrial protein	0.230769	0|0|0|1|1|0|0|0|0|1|0|0|0	7	3	6.5
IMPDH2	IMPDH2	inosine monophosphate dehydrogenase 2	1.61538	18|1|0|0|0|0|0|2|0|0|0|0|0	39	10	15.2941
INPPL1	INPPL1	inositol polyphosphate phosphatase like 1	0.230769	2|1|0|0|0|0|0|0|0|0|0|0|0	3	2	3.25
INTS14	INTS14	integrator complex subunit 14	0	0|0|0|0|0|0|0|0|0|0|0|0|0	3	3	4
INTS2	INTS2	integrator complex subunit 2	0	0|0|0|0|0|0|0|0|0|0|0|0|0	2	1	3
INTS9	INTS9	integrator complex subunit 9	1.07692	0|1|1|1|0|0|7|4|0|0|0|0|0	1	1	0.962963
IPO4	IPO4	importin 4	0.230769	0|0|0|0|0|0|0|0|0|1|0|2|0	4	4	4.0625
IPO5	IPO5	importin 5	0.846154	2|0|0|0|0|0|2|0|2|3|1|1|0	8	7	4.875
IPO7	IPO7	importin 7	2.15385	3|4|11|4|0|0|2|2|1|1|0|0|0	15	14	5.07317
IPO8	IPO8	importin 8	0.307692	4|0|0|0|0|0|0|0|0|0|0|0|0	12	10	9.94118
IPO9	IPO9	importin 9	0.307692	2|0|0|0|0|0|0|1|1|0|0|0|0	11	10	9.17647
IQGAP1	IQGAP1	IQ motif containing GTPase activating protein 1	0.153846	0|0|0|0|0|0|0|1|0|1|0|0|0	1	1	1.73333
IRAK1	IRAK1	interleukin 1 receptor associated kinase 1	4.30769	0|0|0|7|4|4|9|8|6|2|6|5|5	12	9	2.44928
IRS4	IRS4	insulin receptor substrate 4	26.4615	4|0|0|43|49|40|33|46|12|33|15|23|46	18	17	0.691877
ISOC1	ISOC1	isochorismatase domain containing 1	0.0769231	1|0|0|0|0|0|0|0|0|0|0|0|0	1	1	1.85714
IST1	IST1	IST1 factor associated with ESCRT-III	2.15385	28|0|0|0|0|0|0|0|0|0|0|0|0	4	4	1.58537
ISYNA1	ISYNA1	inositol-3-phosphate synthase 1	1	1|0|0|3|0|1|2|1|1|1|0|0|3	3	3	2
ITPA	ITPA	inosine triphosphatase	0	0|0|0|0|0|0|0|0|0|0|0|0|0	1	1	2
ITSN1	ITSN1	intersectin 1	5.38462	0|0|0|12|5|9|5|6|5|8|6|6|8	3	3	0.626506
ITSN2	ITSN2	intersectin 2	0.769231	0|0|0|4|1|0|2|0|2|0|1|0|0	4	4	2.82609
JCHAIN	JCHAIN	joining chain of multimeric IgA and IgM	0	0|0|0|0|0|0|0|0|0|0|0|0|0	1	1	2
JMJD4	JMJD4	jumonji domain containing 4	0	0|0|0|0|0|0|0|0|0|0|0|0|0	1	1	2
KARS	KARS	Lysyl-TRNA Synthetase 1	1.53846	5|0|0|1|1|2|0|0|4|1|0|3|3	3	3	1.57576
KCMF1	KCMF1	potassium channel modulatory factor 1	0	0|0|0|0|0|0|0|0|0|0|0|0|0	1	1	2
KCTD12	KCTD12	potassium channel tetramerization domain containing 12	0	0|0|0|0|0|0|0|0|0|0|0|0|0	1	1	2
KCTD21	KCTD21	potassium channel tetramerization domain containing 21	0	0|0|0|0|0|0|0|0|0|0|0|0|0	3	3	4
KCTD9	KCTD9	potassium channel tetramerization domain containing 9	0	0|0|0|0|0|0|0|0|0|0|0|0|0	1	1	2
KHDRBS1	KHDRBS1	KH RNA binding domain containing, signal transduction associated 1	2.46154	5|1|2|7|2|1|1|6|0|5|0|0|2	4	4	1.44444
KHDRBS3	KHDRBS3	KH RNA binding domain containing, signal transduction associated 3	0	0|0|0|0|0|0|0|0|0|0|0|0|0	1	1	2
KHNYN	KHNYN	KH and NYN domain containing	0	0|0|0|0|0|0|0|0|0|0|0|0|0	2	2	3
KHSRP	KHSRP	KH-type splicing regulatory protein	14.9231	3|12|7|18|26|20|15|19|11|26|10|10|17	14	13	0.942029
KIAA0355	GARRE1	granule associated Rac and RHOG effector 1	0.0769231	0|0|0|0|0|0|1|0|0|0|0|0|0	5	5	5.57143
KIAA1524	CIP2A	cellular inhibitor of PP2A	1.38462	0|0|1|1|1|0|0|2|4|0|4|4|1	13	13	5.87097
KIAA1671	KIAA1671	KIAA1671	1.15385	0|2|1|2|1|0|1|3|1|0|1|2|1	3	1	1.85714
KIF11	KIF11	kinesin family member 11	3.23077	5|7|4|3|1|5|1|1|2|8|0|1|4	9	9	2.36364
KIF1BP	KIFBP	kinesin family binding protein	0	0|0|0|0|0|0|0|0|0|0|0|0|0	5	4	6
KIF23	KIF23	kinesin family member 23	6.84615	5|2|2|12|14|14|1|4|3|19|0|2|11	1	1	0.254902
KLHL13	KLHL13	kelch like family member 13	0	0|0|0|0|0|0|0|0|0|0|0|0|0	1	1	2
KLHL22	KLHL22	kelch like family member 22	0.0769231	0|0|0|0|0|0|1|0|0|0|0|0|0	4	4	4.64286
KNL1	KNL1	kinetochore scaffold 1	0	0|0|0|0|0|0|0|0|0|0|0|0|0	2	2	3
KPNA2	KPNA2	karyopherin subunit alpha 2	2.38462	7|0|0|2|1|2|1|1|4|6|2|0|5	11	9	3.54545
KPNA3	KPNA3	karyopherin subunit alpha 3	1	3|0|0|2|0|0|2|1|1|1|1|0|2	2	2	1.5
KPNA5	KPNA5	karyopherin subunit alpha 5	2.46154	0|1|0|3|3|3|2|1|6|2|1|5|5	2	2	0.866667
KPNA6	KPNA6	karyopherin subunit alpha 6	2.84615	0|0|0|5|5|3|2|1|6|3|1|5|6	1	1	0.52
KPNB1	KPNB1	karyopherin subunit beta 1	15	3|0|1|36|10|19|15|9|15|37|8|17|25	9	9	0.625
L2HGDH	L2HGDH	L-2-hydroxyglutarate dehydrogenase	0.0769231	1|0|0|0|0|0|0|0|0|0|0|0|0	1	1	1.85714
LAP3	LAP3	leucine aminopeptidase 3	0.0769231	1|0|0|0|0|0|0|0|0|0|0|0|0	8	8	8.35714
LARP1	LARP1	La ribonucleoprotein 1, translational regulator	30.5385	19|43|46|28|30|27|43|46|34|24|17|21|19	8	8	0.285366
LARP1B	LARP1B	La ribonucleoprotein 1B	2.84615	2|4|4|5|4|0|6|4|4|1|1|2|0	4	4	1.3
LARP4	LARP4	La ribonucleoprotein 4	1.07692	2|3|3|2|0|0|1|1|1|1|0|0|0	4	4	2.40741
LARP4B	LARP4B	La ribonucleoprotein 4B	0.538462	3|0|0|0|0|0|0|0|1|0|0|1|2	1	1	1.3
LARS	LARS	Leucyl-TRNA Synthetase 1	7.92308	13|3|2|5|8|9|4|3|9|11|13|14|9	8	8	1.00862
LAS1L	LAS1L	LAS1 like ribosome biogenesis factor	0.384615	0|2|2|0|0|0|0|1|0|0|0|0|0	12	9	9.38889
LBR	LBR	lamin B receptor	12.9231	3|8|11|20|24|21|11|9|12|16|9|6|18	2	2	0.21547
LDHA	LDHA	lactate dehydrogenase A	1.76923	11|4|6|0|0|0|0|0|0|1|1|0|0	12	10	4.69444
LDHAL6A	LDHAL6A	lactate dehydrogenase A like 6A	0.153846	0|0|0|0|0|0|0|0|0|1|1|0|0	1	1	1.73333
LDHB	LDHB	lactate dehydrogenase B	1.84615	9|3|3|1|2|0|2|0|0|3|1|0|0	12	11	4.56757
LETM1	LETM1	leucine zipper and EF-hand containing transmembrane protein 1	0	0|0|0|0|0|0|0|0|0|0|0|0|0	1	1	2
LIMD1	LIMD1	LIM domains containing 1	1.69231	3|1|0|3|1|0|6|4|2|1|1|0|0	8	7	3.34286
LIN54	LIN54	lin-54 DREAM MuvB core complex component	0.384615	3|1|0|1|0|0|0|0|0|0|0|0|0	2	2	2.16667
LMNB1	LMNB1	lamin B1	3.15385	2|8|5|1|2|3|0|0|1|12|0|2|5	7	6	1.92593
LONP1	LONP1	lon peptidase 1, mitochondrial	1.69231	3|0|0|0|2|0|2|5|2|6|0|1|1	6	4	2.6
LPP	LPP	LIM domain containing preferred translocation partner in lipoma	0.692308	1|0|0|0|0|0|4|4|0|0|0|0|0	2	2	1.77273
LRBA	LRBA	LPS responsive beige-like anchor protein	7.61538	2|0|0|21|11|12|3|2|10|9|8|4|17	1	1	0.232143
LRPPRC	LRPPRC	leucine rich pentatricopeptide repeat containing	1.07692	9|2|0|0|0|0|0|0|0|2|0|0|1	12	12	6.25926
LRRC1	LRRC1	leucine rich repeat containing 1	0.461538	0|2|0|0|0|0|1|0|1|0|1|0|1	1	1	1.36842
LRRC40	LRRC40	leucine rich repeat containing 40	0.923077	4|0|0|0|0|0|0|2|0|2|0|4|0	7	7	4.16
LRRC41	LRRC41	leucine rich repeat containing 41	0.0769231	0|0|0|1|0|0|0|0|0|0|0|0|0	1	1	1.85714
LRRC59	LRRC59	leucine rich repeat containing 59	1.07692	11|1|0|1|0|0|0|0|0|1|0|0|0	2	2	1.44444
LSM12	LSM12	LSM12 homolog	1.84615	1|0|0|4|2|3|3|2|1|3|0|0|5	1	1	0.702703
LSM14A	LSM14A	LSM14A mRNA processing body assembly factor	0.615385	2|0|0|1|1|1|0|1|1|0|0|0|1	3	3	2.47619
LSM14B	LSM14B	LSM family member 14B	0.461538	4|0|0|0|0|0|1|1|0|0|0|0|0	6	6	4.78947
LTA4H	LTA4H	leukotriene A4 hydrolase	0.615385	8|0|0|0|0|0|0|0|0|0|0|0|0	6	6	4.33333
LTV1	LTV1	LTV1 ribosome biogenesis factor	1.92308	4|0|1|0|0|3|3|6|2|1|1|3|1	4	4	1.71053
LUC7L2	LUC7L2	LUC7 like 2, pre-mRNA splicing factor	0.846154	11|0|0|0|0|0|0|0|0|0|0|0|0	1	1	1.08333
LUC7L3	LUC7L3	LUC7 like 3 pre-mRNA splicing factor	1.61538	9|0|0|3|2|1|0|0|1|4|0|0|1	1	1	0.764706
LYZ	LYZ	lysozyme	0.153846	2|0|0|0|0|0|0|0|0|0|0|0|0	1	1	1.73333
MAGED1	MAGED1	MAGE family member D1	0.307692	1|1|0|0|0|0|0|0|0|1|0|0|1	9	9	7.64706
MAGED2	MAGED2	MAGE family member D2	1.69231	5|5|2|0|1|1|2|3|0|1|0|0|2	4	2	1.85714
MAGED4	MAGED4	MAGE family member D4	0	0|0|0|0|0|0|0|0|0|0|0|0|0	2	2	3
MAGOH	MAGOH	mago homolog, exon junction complex subunit	0.384615	3|0|0|0|0|0|0|0|1|1|0|0|0	2	2	2.16667
MAP1B	MAP1B	microtubule associated protein 1B	26.8462	10|0|0|22|46|48|12|24|19|60|23|26|59	1	1	0.0718232
MAP2K2	MAP2K2	mitogen-activated protein kinase kinase 2	0.384615	2|0|0|0|0|0|2|0|0|0|0|1|0	1	1	1.44444
MAP3K7	MAP3K7	mitogen-activated protein kinase kinase kinase 7	0.0769231	0|0|0|0|0|0|0|1|0|0|0|0|0	6	6	6.5
MAP4	MAP4	microtubule associated protein 4	51.9231	27|79|88|63|70|35|34|45|57|38|37|42|60	2	2	0.056686
MAPK1	MAPK1	mitogen-activated protein kinase 1	0	0|0|0|0|0|0|0|0|0|0|0|0|0	4	4	5
MAPK6	MAPK6	mitogen-activated protein kinase 6	0.153846	0|0|0|0|0|0|1|1|0|0|0|0|0	1	1	1.73333
MAPRE2	MAPRE2	microtubule associated protein RP/EB family member 2	6.84615	1|1|3|14|9|6|8|8|13|2|7|7|10	2	2	0.382353
MARS	MARS1	methionyl-tRNA synthetase 1	8.38462	8|0|1|9|12|11|12|10|6|9|12|9|10	16	12	1.81148
MASTL	MASTL	microtubule associated serine/threonine kinase like	1.69231	0|1|2|1|2|1|0|7|3|2|1|1|1	2	1	1.11429
MAT2A	MAT2A	methionine adenosyltransferase 2A	0.230769	1|0|0|0|0|0|0|0|1|1|0|0|0	3	3	3.25
MAT2B	MAT2B	methionine adenosyltransferase 2B	0	0|0|0|0|0|0|0|0|0|0|0|0|0	3	3	4
MATR3	MATR3	matrin 3	17.2308	23|13|11|25|18|24|16|10|10|31|11|14|18	9	8	0.548523
MAVS	MAVS	mitochondrial antiviral signaling protein	1.30769	6|0|0|1|0|0|3|7|0|0|0|0|0	3	2	1.73333
MBD3	MBD3	methyl-CpG binding domain protein 3	5.23077	0|2|2|8|7|7|3|5|6|10|3|7|8	1	1	0.320988
MBNL1	MBNL1	muscleblind like splicing regulator 1	0	0|0|0|0|0|0|0|0|0|0|0|0|0	1	1	2
MCCC1	MCCC1	methylcrotonoyl-CoA carboxylase 1	124.846	0|66|57|182|272|189|42|43|62|148|128|223|211	23	21	0.190709
MCM2	MCM2	minichromosome maintenance complex component 2	0.923077	10|0|0|0|0|0|2|0|0|0|0|0|0	7	7	4.16
MCM3	MCM3	minichromosome maintenance complex component 3	1.76923	10|1|2|2|0|0|1|1|1|2|1|1|1	5	5	2.16667
MCM4	MCM4	minichromosome maintenance complex component 4	5.38462	5|4|3|5|5|3|9|7|9|4|5|5|6	7	6	1.25301
MCM5	MCM5	minichromosome maintenance complex component 5	0.692308	1|0|0|1|1|0|0|1|1|3|0|0|1	5	4	3.54545
MCM6	MCM6	minichromosome maintenance complex component 6	3.23077	10|3|2|3|2|3|3|3|0|7|1|2|3	7	7	1.89091
MCM7	MCM7	minichromosome maintenance complex component 7	7.23077	0|0|0|12|15|10|9|11|7|9|6|8|7	13	13	1.70093
MCMBP	MCMBP	minichromosome maintenance complex binding protein	0.230769	3|0|0|0|0|0|0|0|0|0|0|0|0	4	3	4.0625
MCTS1	MCTS1	MCTS1 re-initiation and release factor	0.0769231	1|0|0|0|0|0|0|0|0|0|0|0|0	1	1	1.85714
MDH1	MDH1	malate dehydrogenase 1	0.153846	2|0|0|0|0|0|0|0|0|0|0|0|0	2	2	2.6
MDH2	MDH2	malate dehydrogenase 2	0.923077	7|0|0|0|0|0|0|0|0|5|0|0|0	5	5	3.12
MED17	MED17	mediator complex subunit 17	0	0|0|0|0|0|0|0|0|0|0|0|0|0	1	1	2
METTL13	EEF1AKNMT	eEF1A lysine and N-terminal methyltransferase	0	0|0|0|0|0|0|0|0|0|0|0|0|0	3	3	4
METTL2B	METTL2B	methyltransferase like 2B	0.153846	2|0|0|0|0|0|0|0|0|0|0|0|0	2	1	2.6
MEX3A	MEX3A	mex-3 RNA binding family member A	0	0|0|0|0|0|0|0|0|0|0|0|0|0	2	2	3
MEX3C	MEX3C	mex-3 RNA binding family member C	0	0|0|0|0|0|0|0|0|0|0|0|0|0	1	1	2
MGA	MGA	MAX dimerization protein MGA	3.46154	3|2|0|4|3|12|0|2|3|10|0|1|5	1	1	0.448276
MGEA5	OGA	O-GlcNAcase	1.76923	1|0|0|5|0|0|2|2|6|3|0|4|0	8	7	3.25
MMACHC	MMACHC	metabolism of cobalamin associated C	0	0|0|0|0|0|0|0|0|0|0|0|0|0	2	1	3
MMS19	MMS19	MMS19 homolog, cytosolic iron-sulfur assembly component	0.769231	2|0|0|2|0|1|0|0|1|1|1|2|0	1	1	1.13043
MOGS	MOGS	mannosyl-oligosaccharide glucosidase	0	0|0|0|0|0|0|0|0|0|0|0|0|0	1	1	2
MON2	MON2	MON2 homolog, regulator of endosome-to-Golgi trafficking	0.0769231	0|0|0|0|0|0|0|0|0|0|0|0|1	1	1	1.85714
MOV10	MOV10	Mov10 RISC complex RNA helicase	0	0|0|0|0|0|0|0|0|0|0|0|0|0	2	2	3
MPP1	MPP1	membrane palmitoylated protein 1	0.615385	7|0|0|0|0|0|1|0|0|0|0|0|0	4	3	3.09524
MPP5	MPP5	membrane palmitoylated protein 5	0	0|0|0|0|0|0|0|0|0|0|0|0|0	1	1	2
MPP6	MPP6	membrane palmitoylated protein 6	0	0|0|0|0|0|0|0|0|0|0|0|0|0	1	1	2
MPST	MPST	mercaptopyruvate sulfurtransferase	0.0769231	1|0|0|0|0|0|0|0|0|0|0|0|0	4	4	4.64286
MRE11	MRE11	MRE11 homolog, double strand break repair nuclease	0.307692	4|0|0|0|0|0|0|0|0|0|0|0|0	8	8	6.88235
MRI1	MRI1	methylthioribose-1-phosphate isomerase 1	0.153846	2|0|0|0|0|0|0|0|0|0|0|0|0	2	2	2.6
MRPL39	MRPL39	mitochondrial ribosomal protein L39	0.0769231	1|0|0|0|0|0|0|0|0|0|0|0|0	1	1	1.85714
MRPS27	MRPS27	mitochondrial ribosomal protein S27	0.153846	1|0|0|0|0|0|0|0|0|1|0|0|0	1	1	1.73333
MRPS35	MRPS35	mitochondrial ribosomal protein S35	0.384615	0|0|0|1|0|1|0|0|0|2|0|0|1	1	1	1.44444
MRPS9	MRPS9	mitochondrial ribosomal protein S9	0.0769231	1|0|0|0|0|0|0|0|0|0|0|0|0	2	2	2.78571
MSH2	MSH2	mutS homolog 2	2.30769	6|0|0|7|6|1|1|3|1|1|0|0|4	8	7	2.72093
MSH6	MSH6	mutS homolog 6	3.61538	5|3|2|4|5|1|6|1|4|5|1|3|7	2	2	0.65
MSI1	MSI1	musashi RNA binding protein 1	0	0|0|0|0|0|0|0|0|0|0|0|0|0	1	1	2
MSI2	MSI2	musashi RNA binding protein 2	0	0|0|0|0|0|0|0|0|0|0|0|0|0	2	2	3
MSN	MSN	moesin	3.30769	2|11|6|6|0|0|10|3|3|0|1|1|0	1	1	0.464286
MSTO1	MSTO1	misato mitochondrial distribution and morphology regulator 1	0.0769231	0|0|0|0|0|0|1|0|0|0|0|0|0	2	2	2.78571
MTFR1L	MTFR1L	mitochondrial fission regulator 1 like	0	0|0|0|0|0|0|0|0|0|0|0|0|0	2	2	3
MTHFD1	MTHFD1	methylenetetrahydrofolate dehydrogenase, cyclohydrolase and formyltetrahydrofolate synthetase 1	6.76923	23|0|0|2|5|2|11|9|6|15|3|5|7	26	25	3.47525
MTHFD1L	MTHFD1L	methylenetetrahydrofolate dehydrogenase (NADP+ dependent) 1 like	0.153846	2|0|0|0|0|0|0|0|0|0|0|0|0	9	9	8.66667
MTHFD2	MTHFD2	methylenetetrahydrofolate dehydrogenase (NADP+ dependent) 2, methenyltetrahydrofolate cyclohydrolase	0	0|0|0|0|0|0|0|0|0|0|0|0|0	4	4	5
MTR	MTR	5-methyltetrahydrofolate-homocysteine methyltransferase	0.0769231	0|0|0|0|0|0|0|1|0|0|0|0|0	6	6	6.5
MTX1	MTX1	metaxin 1	0	0|0|0|0|0|0|0|0|0|0|0|0|0	2	2	3
MVB12A	MVB12A	multivesicular body subunit 12A	0.0769231	1|0|0|0|0|0|0|0|0|0|0|0|0	1	1	1.85714
MYH9	MYH9	myosin heavy chain 9	74.0769	0|25|16|119|85|123|0|0|120|84|131|117|143	7	7	0.106557
N4BP1	N4BP1	NEDD4 binding protein 1	0.692308	0|0|0|2|0|0|3|2|0|0|1|0|1	12	11	7.68182
NAA20	NAA20	N-alpha-acetyltransferase 20, NatB catalytic subunit	0	0|0|0|0|0|0|0|0|0|0|0|0|0	3	3	4
NACA	NACA	nascent polypeptide associated complex subunit alpha	4.23077	21|4|3|3|0|0|8|5|3|4|0|2|2	35	12	6.88235
NACAP1	NACA4P	NACA family member 4, pseudogene	0	0|0|0|0|0|0|0|0|0|0|0|0|0	2	1	3
NAE1	NAE1	NEDD8 activating enzyme E1 subunit 1	0.230769	0|0|0|0|1|1|1|0|0|0|0|0|0	5	5	4.875
NAF1	NAF1	nuclear assembly factor 1 ribonucleoprotein	0.538462	2|0|0|2|0|0|0|0|1|1|0|1|0	2	2	1.95
NAMPT	NAMPT	nicotinamide phosphoribosyltransferase	4.15385	8|0|0|3|5|3|3|7|7|5|3|7|3	2	2	0.58209
NANS	NANS	N-acetylneuraminate synthase	0.384615	5|0|0|0|0|0|0|0|0|0|0|0|0	2	2	2.16667
NAP1L1	NAP1L1	nucleosome assembly protein 1 like 1	11.6154	9|5|6|20|13|8|16|15|14|8|12|11|14	12	11	1.03049
NAP1L4	NAP1L4	nucleosome assembly protein 1 like 4	7.76923	29|4|5|7|5|2|9|20|5|4|6|0|5	9	8	1.14035
NARS	NARS	Asparaginyl-TRNA Synthetase 1	0.769231	8|0|0|0|0|0|1|0|0|1|0|0|0	2	2	1.69565
NASP	NASP	nuclear autoantigenic sperm protein	36.6923	9|33|34|44|51|41|33|53|36|41|32|32|38	7	6	0.212245
NAT10	NAT10	N-acetyltransferase 10	15.6154	25|57|26|7|11|14|7|6|13|21|5|4|7	10	9	0.662037
NAXE	NAXE	NAD(P)HX epimerase	0	0|0|0|0|0|0|0|0|0|0|0|0|0	3	3	4
NBR1	NBR1	NBR1 autophagy cargo receptor	0.230769	0|2|1|0|0|0|0|0|0|0|0|0|0	3	3	3.25
NCAPG	NCAPG	non-SMC condensin I complex subunit G	2.15385	2|3|4|4|1|0|3|1|2|1|3|1|3	2	2	0.95122
NCAPH	NCAPH	non-SMC condensin I complex subunit H	7	0|12|15|10|3|4|4|9|6|7|9|7|5	4	4	0.625
NCK2	NCK2	NCK adaptor protein 2	0.230769	1|0|0|0|0|0|1|1|0|0|0|0|0	1	1	1.625
NCKIPSD	NCKIPSD	NCK interacting protein with SH3 domain	0	0|0|0|0|0|0|0|0|0|0|0|0|0	4	4	5
NCL	NCL	nucleolin	48	106|44|44|47|58|70|11|20|29|57|34|37|67	13	12	0.285714
NDE1	NDE1	nudE neurodevelopment protein 1	0.153846	1|0|0|0|0|0|1|0|0|0|0|0|0	1	1	1.73333
NDUFA10	NDUFA10	NADH:ubiquinone oxidoreductase subunit A10	0.384615	1|0|0|1|0|1|1|1|0|0|0|0|0	1	1	1.44444
NDUFA9	NDUFA9	NADH:ubiquinone oxidoreductase subunit A9	0	0|0|0|0|0|0|0|0|0|0|0|0|0	1	1	2
NDUFS1	NDUFS1	NADH:ubiquinone oxidoreductase core subunit S1	0.0769231	0|0|0|1|0|0|0|0|0|0|0|0|0	2	2	2.78571
NDUFS3	NDUFS3	NADH:ubiquinone oxidoreductase core subunit S3	0	0|0|0|0|0|0|0|0|0|0|0|0|0	3	2	4
NDUFS8	NDUFS8	NADH:ubiquinone oxidoreductase core subunit S8	0	0|0|0|0|0|0|0|0|0|0|0|0|0	1	1	2
NECAP1	NECAP1	NECAP endocytosis associated 1	0.384615	5|0|0|0|0|0|0|0|0|0|0|0|0	1	1	1.44444
NECAP2	NECAP2	NECAP endocytosis associated 2	0.230769	2|0|0|0|0|0|0|1|0|0|0|0|0	2	2	2.4375
NEDD1	NEDD1	NEDD1 gamma-tubulin ring complex targeting factor	1.46154	6|0|0|1|0|0|5|3|0|1|0|2|1	3	2	1.625
NEK9	NEK9	NIMA related kinase 9	3.76923	0|0|1|6|5|5|7|6|4|4|4|5|2	1	1	0.419355
NELFB	NELFB	negative elongation factor complex member B	0	0|0|0|0|0|0|0|0|0|0|0|0|0	1	1	2
NFATC3	NFATC3	nuclear factor of activated T cells 3	0	0|0|0|0|0|0|0|0|0|0|0|0|0	2	2	3
NFKB1	NFKB1	nuclear factor kappa B subunit 1	0.384615	5|0|0|0|0|0|0|0|0|0|0|0|0	6	6	5.05556
NFKBIB	NFKBIB	NFKB inhibitor beta	0.153846	2|0|0|0|0|0|0|0|0|0|0|0|0	2	2	2.6
NFKBIE	NFKBIE	NFKB inhibitor epsilon	0.0769231	1|0|0|0|0|0|0|0|0|0|0|0|0	5	5	5.57143
NFYC	NFYC	nuclear transcription factor Y subunit gamma	0	0|0|0|0|0|0|0|0|0|0|0|0|0	1	1	2
NHLRC2	NHLRC2	NHL repeat containing 2	0.461538	0|0|0|1|0|0|2|2|0|1|0|0|0	3	3	2.73684
NME2	NME2	NME/NM23 nucleoside diphosphate kinase 2	0.615385	0|0|0|3|0|0|3|2|0|0|0|0|0	3	3	2.47619
NMT1	NMT1	N-myristoyltransferase 1	2.61538	10|2|2|4|1|0|6|4|1|1|2|0|1	3	3	1.10638
NOB1	NOB1	NIN1 (RPN12) binding protein 1 homolog	0	0|0|0|0|0|0|0|0|0|0|0|0|0	5	4	6
NOC2L	NOC2L	NOC2 like nucleolar associated transcriptional repressor	0.615385	0|0|0|1|0|4|0|0|0|0|0|1|2	1	1	1.2381
NOC4L	NOC4L	nucleolar complex associated 4 homolog	0.615385	0|0|0|2|0|1|0|0|2|1|0|1|1	1	1	1.2381
NOL11	NOL11	nucleolar protein 11	1.38462	0|8|8|2|0|0|0|0|0|0|0|0|0	7	7	3.35484
NOL6	NOL6	nucleolar protein 6	2.38462	10|0|0|3|1|2|0|2|0|7|0|0|6	2	2	0.886364
NONO	NONO	non-POU domain containing octamer binding	50.4615	152|27|32|49|63|42|65|51|36|41|33|26|39	35	20	0.699552
NOP56	NOP56	NOP56 ribonucleoprotein	4.92308	11|8|6|7|3|5|1|4|1|13|0|0|5	3	3	0.675325
NOP58	NOP58	NOP58 ribonucleoprotein	4.07692	8|10|4|2|3|6|0|1|2|10|1|3|3	1	1	0.393939
NPEPPS	NPEPPS	aminopeptidase puromycin sensitive	1.76923	11|0|0|1|0|1|2|2|0|4|0|1|1	8	8	3.25
NPLOC4	NPLOC4	NPL4 homolog, ubiquitin recognition factor	1	1|0|0|2|1|0|3|4|0|0|0|0|2	6	6	3.5
NPM1	NPM1	nucleophosmin 1	83.3077	13|147|148|100|112|53|42|120|78|118|46|45|61	13	8	0.166058
NPM3	NPM3	nucleophosmin/nucleoplasmin 3	2.61538	0|2|2|4|6|5|3|2|2|3|2|1|2	1	1	0.553191
NR3C1	NR3C1	nuclear receptor subfamily 3 group C member 1	1.15385	0|7|2|2|2|0|0|0|0|0|0|1|1	1	1	0.928571
NSDHL	NSDHL	NAD(P) dependent steroid dehydrogenase-like	0.384615	4|0|0|0|0|0|0|1|0|0|0|0|0	4	4	3.61111
NSF	NSF	N-ethylmaleimide sensitive factor, vesicle fusing ATPase	0.692308	0|0|0|1|0|0|1|1|1|1|1|1|2	5	5	3.54545
NSFL1C	NSFL1C	NSFL1 cofactor	4.15385	13|1|1|6|6|0|9|6|1|6|2|1|2	16	14	3.29851
NSUN2	NSUN2	NOP2/Sun RNA methyltransferase 2	3.23077	6|2|1|1|2|2|3|4|4|4|2|2|9	1	1	0.472727
NT5C	NT5C	5', 3'-nucleotidase, cytosolic	0	0|0|0|0|0|0|0|0|0|0|0|0|0	2	1	3
NT5DC1	NT5DC1	5'-nucleotidase domain containing 1	0.692308	9|0|0|0|0|0|0|0|0|0|0|0|0	2	2	1.77273
NTPCR	NTPCR	nucleoside-triphosphatase, cancer-related	0.153846	2|0|0|0|0|0|0|0|0|0|0|0|0	4	4	4.33333
NUDC	NUDC	nuclear distribution C, dynein complex regulator	14.6923	24|8|6|24|21|13|23|21|6|22|5|5|13	16	13	1.08333
NUDCD2	NUDCD2	NudC domain containing 2	0.230769	2|0|0|0|0|0|1|0|0|0|0|0|0	1	1	1.625
NUDCD3	NUDCD3	NudC domain containing 3	0.307692	2|0|0|0|0|0|2|0|0|0|0|0|0	3	3	3.05882
NUDT21	NUDT21	nudix hydrolase 21	11.3846	7|8|8|14|16|8|10|15|19|15|8|9|11	1	1	0.161491
NUDT5	NUDT5	nudix hydrolase 5	2.15385	7|1|1|2|0|0|10|6|0|1|0|0|0	6	6	2.21951
NUMA1	NUMA1	nuclear mitotic apparatus protein 1	49.8462	0|110|87|32|54|92|3|16|24|110|28|22|70	7	6	0.157337
NUP107	NUP107	nucleoporin 107	2.38462	2|0|1|3|2|3|2|2|4|2|5|2|3	2	2	0.886364
NUP133	NUP133	nucleoporin 133	4.92308	2|8|5|6|3|6|3|5|8|7|5|4|2	7	7	1.35065
NUP153	NUP153	nucleoporin 153	26.4615	29|40|40|25|36|31|18|28|19|25|14|9|30	3	2	0.145658
NUP155	NUP155	nucleoporin 155	1.15385	4|0|1|0|0|0|2|3|0|4|0|1|0	3	3	1.85714
NUP160	NUP160	nucleoporin 160	0.384615	4|0|0|1|0|0|0|0|0|0|0|0|0	4	4	3.61111
NUP188	NUP188	nucleoporin 188	0.230769	0|0|0|0|0|0|0|0|3|0|0|0|0	1	1	1.625
NUP205	NUP205	nucleoporin 205	1.76923	0|0|0|8|2|3|0|0|1|5|3|1|0	6	6	2.52778
NUP214	NUP214	nucleoporin 214	30.4615	21|45|55|25|39|40|17|22|26|35|20|19|32	6	5	0.222494
NUP35	NUP35	nucleoporin 35	0	0|0|0|0|0|0|0|0|0|0|0|0|0	3	3	4
NUP37	NUP37	nucleoporin 37	0.0769231	1|0|0|0|0|0|0|0|0|0|0|0|0	1	1	1.85714
NUP43	NUP43	nucleoporin 43	0.0769231	1|0|0|0|0|0|0|0|0|0|0|0|0	1	1	1.85714
NUP50	NUP50	nucleoporin 50	10.6923	15|11|7|13|10|12|18|18|6|11|5|3|10	1	1	0.171053
NUP54	NUP54	nucleoporin 54	0.384615	0|0|0|1|0|1|0|0|0|2|0|0|1	4	4	3.61111
NUP62	NUP62	nucleoporin 62	1.92308	4|0|0|5|1|3|0|1|2|4|1|4|0	5	5	2.05263
NUP88	NUP88	nucleoporin 88	4.30769	0|2|3|12|4|10|3|3|4|4|2|3|6	4	4	0.942029
NUP93	NUP93	nucleoporin 93	3.69231	0|0|0|7|4|6|0|3|4|7|5|7|5	4	4	1.06557
NUPL2	NUP42	Nucleoporin 42	0.307692	4|0|0|0|0|0|0|0|0|0|0|0|0	9	9	7.64706
NXF1	NXF1	nuclear RNA export factor 1	1.07692	1|0|0|5|0|1|1|0|0|4|0|0|2	1	1	0.962963
NXN	NXN	nucleoredoxin	0.153846	2|0|0|0|0|0|0|0|0|0|0|0|0	3	3	3.46667
OAT	OAT	ornithine aminotransferase	0.846154	10|0|0|0|0|0|0|0|0|1|0|0|0	8	8	4.875
OBSL1	OBSL1	obscurin like cytoskeletal adaptor 1	0.0769231	0|0|0|0|0|0|0|0|0|0|0|1|0	1	1	1.85714
OCRL	OCRL	OCRL inositol polyphosphate-5-phosphatase	0.153846	0|0|0|0|0|0|1|1|0|0|0|0|0	5	5	5.2
OGDH	OGDH	oxoglutarate dehydrogenase	0	0|0|0|0|0|0|0|0|0|0|0|0|0	1	1	2
OLA1	OLA1	Obg like ATPase 1	0.769231	8|0|0|0|0|0|0|1|0|1|0|0|0	3	3	2.26087
ORC4	ORC4	origin recognition complex subunit 4	0	0|0|0|0|0|0|0|0|0|0|0|0|0	3	3	4
OSBPL11	OSBPL11	oxysterol binding protein like 11	0.230769	0|1|0|1|0|0|0|0|0|1|0|0|0	2	2	2.4375
OSBPL2	OSBPL2	oxysterol binding protein like 2	0.0769231	1|0|0|0|0|0|0|0|0|0|0|0|0	2	2	2.78571
OSBPL8	OSBPL8	oxysterol binding protein like 8	1.23077	0|1|2|5|1|0|5|1|0|0|1|0|0	1	1	0.896552
OSBPL9	OSBPL9	oxysterol binding protein like 9	0.461538	0|0|0|3|0|1|0|1|1|0|0|0|0	2	2	2.05263
OTUB1	OTUB1	OTU deubiquitinase, ubiquitin aldehyde binding 1	0.384615	3|0|0|1|0|0|1|0|0|0|0|0|0	4	4	3.61111
OTUD6B	OTUD6B	OTU deubiquitinase 6B	0.153846	2|0|0|0|0|0|0|0|0|0|0|0|0	1	1	1.73333
P4HB	P4HB	prolyl 4-hydroxylase subunit beta	0.153846	0|0|0|0|0|0|0|0|0|2|0|0|0	4	4	4.33333
PA2G4	PA2G4	proliferation-associated 2G4	5.15385	9|7|5|1|3|0|12|9|3|5|4|5|4	7	7	1.3
PABPC1	PABPC1	poly(A) binding protein cytoplasmic 1	10.6154	11|6|8|16|13|12|11|7|11|13|9|9|12	16	15	1.46358
PABPC4	PABPC4	poly(A) binding protein cytoplasmic 4	6.38462	0|3|4|12|9|7|10|5|7|10|3|7|6	3	3	0.541667
PAFAH1B2	PAFAH1B2	platelet activating factor acetylhydrolase 1b catalytic subunit 2	0.0769231	1|0|0|0|0|0|0|0|0|0|0|0|0	2	2	2.78571
PAICS	PAICS	phosphoribosylaminoimidazole carboxylase and phosphoribosylaminoimidazolesuccinocarboxamide synthase	18	11|13|15|19|26|16|20|22|20|18|18|17|19	14	12	0.789474
PALD1	PALD1	phosphatase domain containing paladin 1	4.07692	0|0|0|6|5|4|13|14|1|2|4|3|1	2	2	0.590909
PALLD	PALLD	palladin, cytoskeletal associated protein	1.23077	3|1|3|1|0|0|3|5|0|0|0|0|0	8	6	4.03448
PAN3	PAN3	poly(A) specific ribonuclease subunit PAN3	0	0|0|0|0|0|0|0|0|0|0|0|0|0	2	2	3
PAPOLA	PAPOLA	poly(A) polymerase alpha	13.6923	5|18|30|23|23|4|18|19|13|5|3|11|6	1	1	0.136126
PARK7	PARK7	Parkinsonism associated deglycase	3.84615	0|0|0|4|2|5|1|2|2|10|6|7|11	4	4	1.03175
PARP1	PARP1	poly(ADP-ribose) polymerase 1	16.1538	30|9|12|5|8|3|25|31|10|21|18|23|15	20	18	1.22422
PASK	PASK	PAS domain containing serine/threonine kinase	0.538462	0|0|0|0|1|0|1|1|0|1|1|1|1	2	2	1.95
PATJ	PATJ	PATJ crumbs cell polarity complex component	0	0|0|0|0|0|0|0|0|0|0|0|0|0	2	2	3
PATL1	PATL1	PAT1 homolog 1, processing body mRNA decay factor	0.153846	0|0|0|1|0|0|0|0|1|0|0|0|0	14	12	13
PBK	PBK	PDZ binding kinase	0.0769231	1|0|0|0|0|0|0|0|0|0|0|0|0	1	1	1.85714
PC	PC	pyruvate carboxylase	330.615	8|708|800|417|411|299|100|88|146|254|250|385|432	102	56	0.310601
PCBP1	PCBP1	poly(rC) binding protein 1	12	10|8|13|10|9|15|18|15|11|16|9|11|11	39	18	3.07692
PCBP2	PCBP2	poly(rC) binding protein 2	15.7692	9|10|12|17|18|13|25|26|17|14|13|16|15	16	9	1.01376
PCBP3	PCBP3	poly(rC) binding protein 3	4.38462	0|2|4|4|6|4|10|3|6|4|5|5|4	1	1	0.371429
PCBP4	PCBP4	poly(rC) binding protein 4	0.0769231	0|0|0|0|0|0|0|0|0|0|1|0|0	3	1	3.71429
PCCA	PCCA	propionyl-CoA carboxylase subunit alpha	149.769	5|86|94|183|342|234|84|100|56|177|155|153|278	40	37	0.271939
PCCB	PCCB	propionyl-CoA carboxylase subunit beta	124.154	0|34|32|163|236|190|66|63|65|181|154|181|249	2	2	0.0239705
PCK2	PCK2	phosphoenolpyruvate carboxykinase 2, mitochondrial	0.0769231	1|0|0|0|0|0|0|0|0|0|0|0|0	1	1	1.85714
PCMT1	PCMT1	protein-L-isoaspartate (D-aspartate) O-methyltransferase	1.23077	14|1|0|0|0|0|0|1|0|0|0|0|0	9	8	4.48276
PCNA	PCNA	proliferating cell nuclear antigen	1.53846	7|0|0|2|1|2|2|0|1|2|1|2|0	10	9	4.33333
PCNP	PCNP	PEST proteolytic signal containing nuclear protein	11.3077	15|9|13|12|22|9|21|16|5|7|3|4|11	4	3	0.40625
PDCD6IP	PDCD6IP	programmed cell death 6 interacting protein	2.15385	6|0|0|1|1|0|3|5|3|3|2|2|2	10	10	3.4878
PDCL	PDCL	phosducin like	0.923077	4|0|0|2|1|1|2|1|0|0|1|0|0	1	1	1.04
PDCL3	PDCL3	phosducin like 3	0.615385	8|0|0|0|0|0|0|0|0|0|0|0|0	5	4	3.71429
PDE12	PDE12	phosphodiesterase 12	0	0|0|0|0|0|0|0|0|0|0|0|0|0	3	3	4
PDHA1	PDHA1	pyruvate dehydrogenase E1 subunit alpha 1	0.307692	4|0|0|0|0|0|0|0|0|0|0|0|0	3	3	3.05882
PDHB	PDHB	pyruvate dehydrogenase E1 subunit beta	0.461538	6|0|0|0|0|0|0|0|0|0|0|0|0	8	8	6.15789
PDIA3	PDIA3	protein disulfide isomerase family A member 3	0.615385	1|0|0|0|0|0|0|0|0|7|0|0|0	6	6	4.33333
PDIA6	PDIA6	protein disulfide isomerase family A member 6	1.84615	5|0|0|1|1|3|1|0|1|10|0|1|1	5	5	2.10811
PDLIM1	PDLIM1	PDZ and LIM domain 1	9.30769	15|3|2|13|12|4|22|18|8|6|4|6|8	5	5	0.58209
PDLIM3	PDLIM3	PDZ and LIM domain 3	0.615385	2|0|0|1|0|0|4|0|1|0|0|0|0	2	2	1.85714
PDLIM5	PDLIM5	PDZ and LIM domain 5	7.69231	5|7|5|9|3|2|29|15|7|4|6|5|3	3	3	0.460177
PDLIM7	PDLIM7	PDZ and LIM domain 7	0.615385	0|6|2|0|0|0|0|0|0|0|0|0|0	4	4	3.09524
PDXDC1	PDXDC1	pyridoxal dependent decarboxylase domain containing 1	0	0|0|0|0|0|0|0|0|0|0|0|0|0	4	3	5
PDXK	PDXK	pyridoxal kinase	0	0|0|0|0|0|0|0|0|0|0|0|0|0	4	3	5
PDXP	PDXP	pyridoxal phosphatase	0	0|0|0|0|0|0|0|0|0|0|0|0|0	1	1	2
PEBP1	PEBP1	phosphatidylethanolamine binding protein 1	0.461538	6|0|0|0|0|0|0|0|0|0|0|0|0	1	1	1.36842
PELO	PELO	pelota mRNA surveillance and ribosome rescue factor	0.461538	2|0|0|0|0|0|1|0|0|1|2|0|0	2	2	2.05263
PEPD	PEPD	peptidase D	0.153846	2|0|0|0|0|0|0|0|0|0|0|0|0	1	1	1.73333
PEX3	PEX3	peroxisomal biogenesis factor 3	0	0|0|0|0|0|0|0|0|0|0|0|0|0	1	1	2
PEX5	PEX5	peroxisomal biogenesis factor 5	2.53846	0|0|0|4|1|4|2|0|5|3|4|6|4	12	11	3.67391
PFAS	PFAS	phosphoribosylformylglycinamidine synthase	0.923077	1|3|4|0|0|0|0|0|2|0|1|1|0	8	8	4.68
PFKL	PFKL	phosphofructokinase, liver type	1.46154	0|0|0|1|0|0|8|5|1|2|0|1|1	2	2	1.21875
PFKM	PFKM	phosphofructokinase, muscle	0.384615	0|0|0|0|0|0|3|1|1|0|0|0|0	3	3	2.88889
PFKP	PFKP	phosphofructokinase, platelet	1.23077	0|2|1|0|0|0|7|5|0|1|0|0|0	2	2	1.34483
PFN1	PFN1	profilin 1	2.69231	4|6|9|4|0|1|1|2|0|8|0|0|0	4	4	1.35417
PFN2	PFN2	profilin 2	0.692308	0|1|0|0|1|1|1|2|0|3|0|0|0	2	1	1.77273
PGAM1	PGAM1	phosphoglycerate mutase 1	3.46154	9|0|1|3|2|0|9|5|2|11|1|1|1	6	6	1.56897
PGAM5	PGAM5	PGAM family member 5, mitochondrial serine/threonine protein phosphatase	3.23077	2|0|0|3|6|7|10|3|2|1|4|2|2	3	3	0.945455
PGD	PGD	phosphogluconate dehydrogenase	0.230769	2|0|0|0|0|0|0|0|0|1|0|0|0	1	1	1.625
PGK1	PGK1	phosphoglycerate kinase 1	0.615385	6|0|0|0|0|0|0|0|0|2|0|0|0	10	8	6.80952
PGLS	PGLS	6-phosphogluconolactonase	0.0769231	0|0|0|0|0|0|0|0|0|1|0|0|0	2	1	2.78571
PGRMC2	PGRMC2	progesterone receptor membrane component 2	3.53846	0|7|10|4|3|4|5|5|1|3|1|1|2	1	1	0.440678
PHB	PHB	prohibitin	4.07692	5|0|0|3|0|4|3|5|5|14|2|5|7	10	10	2.16667
PHB2	PHB2	prohibitin 2	11.3846	2|0|0|15|23|15|12|21|11|18|7|10|14	8	8	0.726708
PHF21A	PHF21A	PHD finger protein 21A	0.230769	0|0|0|0|0|2|0|0|0|0|0|0|1	1	1	1.625
PHGDH	PHGDH	phosphoglycerate dehydrogenase	7.07692	6|0|0|10|8|6|6|9|8|9|4|11|15	13	12	1.73333
PHKA1	PHKA1	phosphorylase kinase regulatory subunit alpha 1	0.230769	0|0|0|0|0|0|0|0|1|1|1|0|0	1	1	1.625
PIAS1	PIAS1	protein inhibitor of activated STAT 1	0.307692	3|0|0|0|0|0|1|0|0|0|0|0|0	5	4	4.58824
PIAS2	PIAS2	protein inhibitor of activated STAT 2	0.153846	1|0|0|0|0|0|1|0|0|0|0|0|0	2	2	2.6
PICALM	PICALM	phosphatidylinositol binding clathrin assembly protein	0.923077	5|2|1|0|0|0|1|0|1|1|0|1|0	12	11	6.76
PICK1	PICK1	protein interacting with PRKCA 1	0	0|0|0|0|0|0|0|0|0|0|0|0|0	1	1	2
PIGK	PIGK	phosphatidylinositol glycan anchor biosynthesis class K	0.153846	1|0|0|0|0|0|0|1|0|0|0|0|0	1	1	1.73333
PIGS	PIGS	phosphatidylinositol glycan anchor biosynthesis class S	0.230769	1|0|0|0|0|0|0|0|0|2|0|0|0	1	1	1.625
PIH1D1	PIH1D1	PIH1 domain containing 1	2.15385	6|1|1|5|0|1|4|2|5|1|1|1|0	6	6	2.21951
PIK3C2A	PIK3C2A	phosphatidylinositol-4-phosphate 3-kinase catalytic subunit type 2 alpha	0	0|0|0|0|0|0|0|0|0|0|0|0|0	3	3	4
PIK3R2	PIK3R2	phosphoinositide-3-kinase regulatory subunit 2	0.0769231	0|0|0|0|1|0|0|0|0|0|0|0|0	2	2	2.78571
PIP	PIP	prolactin induced protein	0.0769231	1|0|0|0|0|0|0|0|0|0|0|0|0	1	1	1.85714
PIPSL	PIPSL	PIP5K1A and PSMD4 like (pseudogene)	0.0769231	1|0|0|0|0|0|0|0|0|0|0|0|0	1	1	1.85714
PIR	PIR	pirin	0.0769231	1|0|0|0|0|0|0|0|0|0|0|0|0	1	1	1.85714
PJA1	PJA1	praja ring finger ubiquitin ligase 1	0	0|0|0|0|0|0|0|0|0|0|0|0|0	7	4	8
PJA2	PJA2	praja ring finger ubiquitin ligase 2	0	0|0|0|0|0|0|0|0|0|0|0|0|0	9	9	10
PKM	PKM	pyruvate kinase M1/2	19.1538	31|23|24|18|4|3|26|31|27|25|12|16|9	35	28	1.78626
PKN2	PKN2	protein kinase N2	1.23077	3|0|0|0|1|0|2|4|1|0|3|2|0	5	4	2.68966
PLA2G4A	PLA2G4A	phospholipase A2 group IVA	1.46154	0|8|11|0|0|0|0|0|0|0|0|0|0	1	1	0.8125
PLAA	PLAA	phospholipase A2 activating protein	0	0|0|0|0|0|0|0|0|0|0|0|0|0	19	18	20
PLK1	PLK1	polo like kinase 1	0.153846	0|0|0|0|2|0|0|0|0|0|0|0|0	2	2	2.6
PLS1	PLS1	plastin 1	0.615385	3|0|0|0|0|0|4|1|0|0|0|0|0	3	3	2.47619
PLS3	PLS3	plastin 3	1	7|0|0|0|0|0|4|1|0|1|0|0|0	7	7	4
PMPCA	PMPCA	peptidase, mitochondrial processing subunit alpha	0	0|0|0|0|0|0|0|0|0|0|0|0|0	1	1	2
PMPCB	PMPCB	peptidase, mitochondrial processing subunit beta	0.153846	1|0|0|0|0|0|0|0|0|1|0|0|0	1	1	1.73333
PNMA6A	PNMA6A	PNMA family member 6A	0	0|0|0|0|0|0|0|0|0|0|0|0|0	3	3	4
PNN	PNN	pinin, desmosome associated protein	10.3077	9|42|30|6|12|6|6|3|4|6|2|2|6	4	4	0.442177
PNP	PNP	purine nucleoside phosphorylase	0.230769	2|0|0|0|0|0|1|0|0|0|0|0|0	2	2	2.4375
POLA2	POLA2	DNA polymerase alpha 2, accessory subunit	0.846154	3|1|0|1|1|3|0|1|1|0|0|0|0	4	4	2.70833
POLD1	POLD1	DNA polymerase delta 1, catalytic subunit	2.84615	2|0|0|2|3|1|2|3|8|4|3|6|3	3	3	1.04
POLD2	POLD2	DNA polymerase delta 2, accessory subunit	0.307692	1|0|0|0|1|1|0|0|0|0|0|0|1	1	1	1.52941
POLR1C	POLR1C	RNA polymerase I and III subunit C	0.153846	1|0|0|0|0|0|0|0|0|1|0|0|0	1	1	1.73333
POLR2B	POLR2B	RNA polymerase II subunit B	1.15385	0|0|0|1|4|1|0|3|1|1|2|1|1	11	11	5.57143
POLR2C	POLR2C	RNA polymerase II subunit C	0.0769231	0|0|0|0|0|0|0|0|0|1|0|0|0	6	5	6.5
POLR2E	POLR2E	RNA polymerase II, I and III subunit E	0.461538	0|0|0|1|2|1|0|0|0|1|0|1|0	1	1	1.36842
POLR2G	POLR2G	RNA polymerase II subunit G	0	0|0|0|0|0|0|0|0|0|0|0|0|0	1	1	2
POLR2H	POLR2H	RNA polymerase II, I and III subunit H	0.692308	0|0|2|1|0|0|0|1|2|2|0|1|0	2	1	1.77273
POLR3E	POLR3E	RNA polymerase III subunit E	0	0|0|0|0|0|0|0|0|0|0|0|0|0	3	2	4
POP7	POP7	POP7 homolog, ribonuclease P/MRP subunit	0.923077	0|0|0|0|3|0|0|1|1|2|2|2|1	1	1	1.04
PPA1	PPA1	inorganic pyrophosphatase 1	1.38462	3|0|0|0|2|0|6|5|1|1|0|0|0	4	4	2.09677
PPA2	PPA2	inorganic pyrophosphatase 2	0.307692	4|0|0|0|0|0|0|0|0|0|0|0|0	2	2	2.29412
PPAT	PPAT	phosphoribosyl pyrophosphate amidotransferase	0.230769	3|0|0|0|0|0|0|0|0|0|0|0|0	4	3	4.0625
PPIA	PPIA	peptidylprolyl isomerase A	2.38462	4|1|1|1|0|0|3|0|0|18|0|3|0	5	4	1.77273
PPIAL4G	PPIAL4G	peptidylprolyl isomerase A like 4G	0.0769231	0|0|0|0|0|0|0|0|0|1|0|0|0	1	1	1.85714
PPIB	PPIB	peptidylprolyl isomerase B	0.153846	1|0|0|0|0|0|0|0|0|1|0|0|0	3	3	3.46667
PPID	PPID	peptidylprolyl isomerase D	0.0769231	1|0|0|0|0|0|0|0|0|0|0|0|0	3	3	3.71429
PPIH	PPIH	peptidylprolyl isomerase H	0.769231	0|0|0|5|0|0|0|0|1|4|0|0|0	3	3	2.26087
PPIL3	PPIL3	peptidylprolyl isomerase like 3	0.769231	0|1|1|1|1|0|1|1|0|4|0|0|0	1	1	1.13043
PPM1F	PPM1F	protein phosphatase, Mg2+/Mn2+ dependent 1F	0.0769231	1|0|0|0|0|0|0|0|0|0|0|0|0	3	2	3.71429
PPM1G	PPM1G	protein phosphatase, Mg2+/Mn2+ dependent 1G	2.38462	8|1|1|4|2|0|4|2|1|2|1|0|5	8	6	2.65909
PPP1CA	PPP1CA	protein phosphatase 1 catalytic subunit alpha	14.4615	11|1|1|22|17|22|21|15|20|16|12|11|19	6	4	0.452736
PPP1CB	PPP1CB	protein phosphatase 1 catalytic subunit beta	10.3077	0|1|1|21|12|19|14|11|15|10|9|8|13	1	1	0.176871
PPP1CC	PPP1CC	protein phosphatase 1 catalytic subunit gamma	13.2308	1|1|1|19|18|23|16|13|22|15|13|13|17	1	1	0.140541
PPP1R15A	PPP1R15A	protein phosphatase 1 regulatory subunit 15A	0	0|0|0|0|0|0|0|0|0|0|0|0|0	2	2	3
PPP2CA	PPP2CA	protein phosphatase 2 catalytic subunit alpha	1.07692	3|0|0|2|1|1|0|0|0|2|3|1|1	1	1	0.962963
PPP2R1A	PPP2R1A	protein phosphatase 2 scaffold subunit Aalpha	5.30769	1|0|0|10|2|8|1|0|11|9|10|5|12	3	3	0.634146
PPP2R1B	PPP2R1B	protein phosphatase 2 scaffold subunit Abeta	1	1|0|0|2|0|1|1|0|1|3|1|0|3	3	3	2
PPP2R2A	PPP2R2A	protein phosphatase 2 regulatory subunit Balpha	3.53846	3|0|1|8|3|3|4|4|7|3|1|1|8	1	1	0.440678
PPP2R5D	PPP2R5D	protein phosphatase 2 regulatory subunit B'delta	1.76923	7|0|0|3|1|0|3|3|1|1|2|1|1	4	4	1.80556
PPP3CB	PPP3CB	protein phosphatase 3 catalytic subunit beta	0	0|0|0|0|0|0|0|0|0|0|0|0|0	1	1	2
PPP6C	PPP6C	protein phosphatase 6 catalytic subunit	1.69231	0|0|0|3|3|0|3|3|1|3|2|2|2	1	1	0.742857
PPP6R1	PPP6R1	protein phosphatase 6 regulatory subunit 1	2.07692	0|0|0|5|3|2|1|1|4|2|3|4|2	1	1	0.65
PRDX1	PRDX1	peroxiredoxin 1	13.4615	17|11|11|6|18|14|8|10|9|24|16|10|21	7	7	0.553191
PRDX2	PRDX2	peroxiredoxin 2	4.76923	11|3|4|3|3|4|5|5|0|12|3|4|5	8	7	1.56
PRDX3	PRDX3	peroxiredoxin 3	1.53846	2|1|3|0|1|1|1|0|0|9|0|1|1	4	4	1.9697
PRDX4	PRDX4	peroxiredoxin 4	3.84615	8|0|2|3|8|4|1|2|4|2|6|4|6	19	11	4.12698
PRDX6	PRDX6	peroxiredoxin 6	4.84615	9|6|8|2|3|2|8|7|4|6|2|5|1	7	7	1.36842
PREP	PREP	prolyl endopeptidase	0.0769231	1|0|0|0|0|0|0|0|0|0|0|0|0	1	1	1.85714
PRIM1	PRIM1	DNA primase subunit 1	0	0|0|0|0|0|0|0|0|0|0|0|0|0	3	3	4
PRIM2	PRIM2	DNA primase subunit 2	1.23077	1|2|2|1|0|0|4|3|3|0|0|0|0	1	1	0.896552
PRKAR1A	PRKAR1A	protein kinase cAMP-dependent type I regulatory subunit alpha	0	0|0|0|0|0|0|0|0|0|0|0|0|0	1	1	2
PRKAR2A	PRKAR2A	protein kinase cAMP-dependent type II regulatory subunit alpha	3.23077	31|1|2|1|0|1|2|3|1|0|0|0|0	15	13	3.78182
PRKAR2B	PRKAR2B	protein kinase cAMP-dependent type II regulatory subunit beta	0.846154	3|0|0|0|0|0|1|3|1|1|1|1|0	1	1	1.08333
PRKCI	PRKCI	protein kinase C iota	0.153846	2|0|0|0|0|0|0|0|0|0|0|0|0	1	1	1.73333
PRKCSH	PRKCSH	protein kinase C substrate 80K-H	0.153846	0|0|0|0|0|0|0|0|0|2|0|0|0	1	1	1.73333
PRKDC	PRKDC	protein kinase, DNA-activated, catalytic subunit	34.9231	2|0|0|63|65|72|24|11|28|72|23|39|55	13	12	0.389722
PRKRA	PRKRA	protein activator of interferon induced protein kinase EIF2AK2	0.230769	0|0|0|0|0|0|1|2|0|0|0|0|0	4	4	4.0625
PRMT1	PRMT1	protein arginine methyltransferase 1	4.07692	5|2|0|7|8|6|2|2|0|7|4|2|8	6	6	1.37879
PRMT5	PRMT5	protein arginine methyltransferase 5	1.07692	0|0|0|5|1|2|3|1|1|0|0|1|0	2	2	1.44444
PRMT7	PRMT7	protein arginine methyltransferase 7	0.615385	0|2|2|2|0|0|1|1|0|0|0|0|0	2	2	1.85714
PROSC	PLPBP	pyridoxal phosphate binding protein	0.538462	2|0|0|0|1|1|0|0|0|3|0|0|0	1	1	1.3
PRPF19	PRPF19	pre-mRNA processing factor 19	8.46154	2|0|0|19|14|18|5|9|9|19|5|4|6	5	5	0.634146
PRPF4	PRPF4	pre-mRNA processing factor 4	6.15385	7|0|1|10|12|7|5|3|4|13|4|7|7	3	3	0.55914
PRPF8	PRPF8	pre-mRNA processing factor 8	20.2308	0|11|9|31|24|27|15|14|46|32|17|18|19	7	6	0.376812
PRPH	PRPH	peripherin	3.53846	2|6|10|2|5|3|0|5|2|4|2|1|4	1	1	0.440678
PRPS1L1	PRPS1L1	phosphoribosyl pyrophosphate synthetase 1 like 1	0.692308	2|0|0|1|1|1|2|1|0|1|0|0|0	2	2	1.77273
PRPS2	PRPS2	phosphoribosyl pyrophosphate synthetase 2	0.692308	5|0|0|0|0|0|3|0|0|0|0|1|0	1	1	1.18182
PRPSAP1	PRPSAP1	phosphoribosyl pyrophosphate synthetase associated protein 1	0.153846	2|0|0|0|0|0|0|0|0|0|0|0|0	1	1	1.73333
PRPSAP2	PRPSAP2	phosphoribosyl pyrophosphate synthetase associated protein 2	0.153846	2|0|0|0|0|0|0|0|0|0|0|0|0	3	3	3.46667
PRRC1	PRRC1	proline rich coiled-coil 1	0	0|0|0|0|0|0|0|0|0|0|0|0|0	1	1	2
PRRC2A	PRRC2A	proline rich coiled-coil 2A	12.6923	26|8|4|18|21|18|6|12|13|14|11|4|10	2	1	0.219101
PRRC2C	PRRC2C	proline rich coiled-coil 2C	17.3846	20|18|13|19|21|21|11|21|16|14|14|9|29	5	4	0.32636
PRUNE1	PRUNE1	prune exopolyphosphatase 1	0	0|0|0|0|0|0|0|0|0|0|0|0|0	2	2	3
PSAT1	PSAT1	phosphoserine aminotransferase 1	0.153846	2|0|0|0|0|0|0|0|0|0|0|0|0	9	8	8.66667
PSMA1	PSMA1	proteasome 20S subunit alpha 1	0	0|0|0|0|0|0|0|0|0|0|0|0|0	1	1	2
PSMA2	PSMA2	proteasome 20S subunit alpha 2	0.307692	1|0|0|2|0|0|1|0|0|0|0|0|0	10	8	8.41176
PSMA3	PSMA3	proteasome 20S subunit alpha 3	0.0769231	0|0|0|1|0|0|0|0|0|0|0|0|0	2	2	2.78571
PSMA4	PSMA4	proteasome 20S subunit alpha 4	0.153846	2|0|0|0|0|0|0|0|0|0|0|0|0	4	4	4.33333
PSMA5	PSMA5	proteasome 20S subunit alpha 5	0.230769	2|0|0|1|0|0|0|0|0|0|0|0|0	6	6	5.6875
PSMA6	PSMA6	proteasome 20S subunit alpha 6	0.0769231	0|0|0|0|0|0|1|0|0|0|0|0|0	2	2	2.78571
PSMA7	PSMA7	proteasome 20S subunit alpha 7	0.153846	1|0|0|0|0|0|1|0|0|0|0|0|0	1	1	1.73333
PSMA8	PSMA8	proteasome 20S subunit alpha 8	0.153846	1|0|0|0|0|0|1|0|0|0|0|0|0	4	2	4.33333
PSMB1	PSMB1	proteasome 20S subunit beta 1	0	0|0|0|0|0|0|0|0|0|0|0|0|0	11	10	12
PSMB2	PSMB2	proteasome 20S subunit beta 2	0.0769231	0|0|0|1|0|0|0|0|0|0|0|0|0	5	5	5.57143
PSMB3	PSMB3	proteasome 20S subunit beta 3	0	0|0|0|0|0|0|0|0|0|0|0|0|0	3	3	4
PSMB5	PSMB5	proteasome 20S subunit beta 5	0.230769	0|0|1|2|0|0|0|0|0|0|0|0|0	1	1	1.625
PSMB6	PSMB6	proteasome 20S subunit beta 6	0.153846	0|0|0|1|0|0|1|0|0|0|0|0|0	1	1	1.73333
PSMC1	PSMC1	proteasome 26S subunit, ATPase 1	1.76923	5|0|0|3|0|2|0|0|2|6|2|2|1	5	5	2.16667
PSMC2	PSMC2	proteasome 26S subunit, ATPase 2	4.23077	8|7|9|2|2|5|1|1|8|1|2|5|4	33	19	6.5
PSMC3	PSMC3	proteasome 26S subunit, ATPase 3	2.38462	4|0|0|3|2|5|4|0|2|4|2|3|2	16	16	5.02273
PSMC4	PSMC4	proteasome 26S subunit, ATPase 4	1.30769	2|0|0|4|0|1|1|1|1|2|1|2|2	7	7	3.46667
PSMC5	PSMC5	proteasome 26S subunit, ATPase 5	2.53846	4|0|2|3|1|3|3|2|2|5|2|2|4	10	8	3.1087
PSMC6	PSMC6	proteasome 26S subunit, ATPase 6	1.38462	3|0|0|2|2|2|1|0|2|2|2|1|1	3	3	1.67742
PSMD1	PSMD1	proteasome 26S subunit, non-ATPase 1	2	4|0|1|6|0|2|4|1|0|1|3|3|1	14	10	5
PSMD11	PSMD11	proteasome 26S subunit, non-ATPase 11	0.615385	2|0|0|1|0|1|0|0|0|1|2|1|0	3	3	2.47619
PSMD12	PSMD12	proteasome 26S subunit, non-ATPase 12	1.15385	5|1|1|2|1|0|1|1|1|1|0|1|0	5	4	2.78571
PSMD13	PSMD13	proteasome 26S subunit, non-ATPase 13	0.769231	5|0|0|1|0|0|0|0|0|1|1|2|0	1	1	1.13043
PSMD14	PSMD14	proteasome 26S subunit, non-ATPase 14	1	3|0|0|2|0|0|0|1|0|3|1|2|1	7	6	4
PSMD2	PSMD2	proteasome 26S subunit, non-ATPase 2	4	1|1|0|12|4|3|7|4|6|9|2|3|0	3	3	0.8
PSMD3	PSMD3	proteasome 26S subunit, non-ATPase 3	5.30769	10|0|0|7|6|7|10|5|3|7|2|7|5	4	4	0.792683
PSMD6	PSMD6	proteasome 26S subunit, non-ATPase 6	0.307692	2|0|0|0|0|0|0|1|0|0|0|1|0	4	4	3.82353
PSMD7	PSMD7	proteasome 26S subunit, non-ATPase 7	0.384615	0|0|0|1|1|1|0|0|0|0|0|2|0	1	1	1.44444
PSMD8	PSMD8	proteasome 26S subunit, non-ATPase 8	0.538462	2|0|1|1|0|0|1|2|0|0|0|0|0	2	2	1.95
PSME3	PSME3	proteasome activator subunit 3	8.46154	2|8|9|15|9|4|10|6|11|5|13|10|8	3	3	0.422764
PSMG1	PSMG1	proteasome assembly chaperone 1	0.0769231	1|0|0|0|0|0|0|0|0|0|0|0|0	1	1	1.85714
PSPC1	PSPC1	paraspeckle component 1	9	18|1|0|8|9|7|14|16|7|10|11|9|7	4	4	0.5
PTBP1	PTBP1	polypyrimidine tract binding protein 1	7.23077	15|12|10|8|4|2|6|5|1|26|0|2|3	10	6	1.33645
PTBP2	PTBP2	polypyrimidine tract binding protein 2	0.307692	3|0|0|0|0|0|0|0|0|1|0|0|0	3	2	3.05882
PTBP3	PTBP3	polypyrimidine tract binding protein 3	0.307692	0|1|2|0|0|0|0|0|0|1|0|0|0	3	3	3.05882
PTPA	PTPA	protein phosphatase 2 phosphatase activator	0.230769	3|0|0|0|0|0|0|0|0|0|0|0|0	1	1	1.625
PTPN1	PTPN1	protein tyrosine phosphatase non-receptor type 1	1.69231	2|0|4|1|1|0|4|4|0|2|1|2|1	1	1	0.742857
PTPN11	PTPN11	protein tyrosine phosphatase non-receptor type 11	4.92308	13|4|3|7|4|2|16|9|1|3|0|1|1	1	1	0.337662
PTPN23	PTPN23	protein tyrosine phosphatase non-receptor type 23	1	0|2|1|1|2|1|0|1|2|2|0|0|1	6	6	3.5
PTPN9	PTPN9	protein tyrosine phosphatase non-receptor type 9	0	0|0|0|0|0|0|0|0|0|0|0|0|0	1	1	2
PTRH2	PTRH2	peptidyl-tRNA hydrolase 2	0.0769231	1|0|0|0|0|0|0|0|0|0|0|0|0	1	1	1.85714
PUF60	PUF60	poly(U) binding splicing factor 60	12.5385	13|15|17|12|12|10|13|20|11|17|6|9|8	6	5	0.517045
PUM1	PUM1	pumilio RNA binding family member 1	0.307692	2|0|0|0|0|0|0|0|1|0|0|0|1	24	20	19.1176
PUM2	PUM2	pumilio RNA binding family member 2	0	0|0|0|0|0|0|0|0|0|0|0|0|0	1	1	2
PURB	PURB	purine rich element binding protein B	0.153846	0|0|0|1|0|0|1|0|0|0|0|0|0	2	2	2.6
PUS1	PUS1	pseudouridine synthase 1	0.153846	1|0|0|0|1|0|0|0|0|0|0|0|0	1	1	1.73333
PUS7	PUS7	pseudouridine synthase 7	1.30769	5|1|4|0|2|0|0|4|0|0|0|0|1	2	1	1.3
PWP2	PWP2	PWP2 small subunit processome component	0.461538	6|0|0|0|0|0|0|0|0|0|0|0|0	5	5	4.10526
PXN	PXN	paxillin	3.38462	5|2|3|4|1|1|4|12|3|0|4|3|2	2	2	0.684211
PYCR1	PYCR1	pyrroline-5-carboxylate reductase 1	0	0|0|0|0|0|0|0|0|0|0|0|0|0	1	1	2
PYCR2	PYCR2	pyrroline-5-carboxylate reductase 2	0.0769231	0|0|0|1|0|0|0|0|0|0|0|0|0	3	3	3.71429
PYCR3	PYCR3	pyrroline-5-carboxylate reductase 3	0	0|0|0|0|0|0|0|0|0|0|0|0|0	2	2	3
PYGB	PYGB	glycogen phosphorylase B	0.307692	4|0|0|0|0|0|0|0|0|0|0|0|0	3	3	3.05882
PYGL	PYGL	glycogen phosphorylase L	0.923077	9|0|0|0|0|0|1|1|0|1|0|0|0	14	13	7.8
QARS	QARS	Glutaminyl-TRNA Synthetase 1	1.61538	1|2|3|2|2|1|0|1|3|1|1|2|2	9	9	3.82353
QPRT	QPRT	quinolinate phosphoribosyltransferase	0	0|0|0|0|0|0|0|0|0|0|0|0|0	2	1	3
QRICH1	QRICH1	glutamine rich 1	0.230769	1|0|0|0|0|0|0|0|1|0|0|1|0	3	3	3.25
QTRT2	QTRT2	queuine tRNA-ribosyltransferase accessory subunit 2	0.153846	2|0|0|0|0|0|0|0|0|0|0|0|0	1	1	1.73333
R3HDM1	R3HDM1	R3H domain containing 1	0.153846	2|0|0|0|0|0|0|0|0|0|0|0|0	3	3	3.46667
RAB10	RAB10	RAB10, member RAS oncogene family	1.15385	1|5|4|0|0|0|1|2|0|2|0|0|0	1	1	0.928571
RAB11B	RAB11B	RAB11B, member RAS oncogene family	0.230769	1|0|0|0|0|0|2|0|0|0|0|0|0	2	2	2.4375
RAB1A	RAB1A	RAB1A, member RAS oncogene family	2	6|6|2|0|0|0|3|7|0|2|0|0|0	6	5	2.33333
RAB21	RAB21	RAB21, member RAS oncogene family	0.692308	0|0|2|0|0|0|4|2|0|1|0|0|0	1	1	1.18182
RAB2A	RAB2A	RAB2A, member RAS oncogene family	0.692308	0|1|1|0|0|0|2|4|0|1|0|0|0	1	1	1.18182
RAB2B	RAB2B	RAB2B, member RAS oncogene family	0.384615	2|0|0|0|0|0|0|3|0|0|0|0|0	1	1	1.44444
RAB3GAP2	RAB3GAP2	RAB3 GTPase activating non-catalytic protein subunit 2	0.615385	0|1|0|1|0|1|0|1|2|2|0|0|0	1	1	1.2381
RAB5C	RAB5C	RAB5C, member RAS oncogene family	0.846154	3|0|0|1|0|1|2|3|1|0|0|0|0	4	3	2.70833
RAB7A	RAB7A	RAB7A, member RAS oncogene family	1	4|4|3|0|0|0|0|2|0|0|0|0|0	6	6	3.5
RAC1	RAC1	Rac family small GTPase 1	0	0|0|0|0|0|0|0|0|0|0|0|0|0	1	1	2
RACK1	RACK1	receptor for activated C kinase 1	0.846154	11|0|0|0|0|0|0|0|0|0|0|0|0	14	13	8.125
RAD23A	RAD23A	RAD23 homolog A, nucleotide excision repair protein	0	0|0|0|0|0|0|0|0|0|0|0|0|0	1	1	2
RAD23B	RAD23B	RAD23 homolog B, nucleotide excision repair protein	0	0|0|0|0|0|0|0|0|0|0|0|0|0	1	1	2
RAE1	RAE1	ribonucleic acid export 1	0.692308	0|1|2|3|1|0|0|0|1|0|1|0|0	4	4	2.95455
RALGAPA1	RALGAPA1	Ral GTPase activating protein catalytic subunit alpha 1	0.0769231	0|0|1|0|0|0|0|0|0|0|0|0|0	1	1	1.85714
RAN	RAN	RAN, member RAS oncogene family	21.8462	9|11|12|40|37|30|25|29|14|23|14|15|25	9	5	0.43771
RANBP1	RANBP1	RAN binding protein 1	3.23077	5|0|0|4|2|1|6|10|5|4|2|1|2	3	3	0.945455
RANBP2	RANBP2	RAN binding protein 2	91.4615	20|124|108|110|140|131|58|86|58|142|51|48|113	22	21	0.248752
RANBP3	RANBP3	RAN binding protein 3	13	13|14|15|19|15|5|17|20|11|12|10|10|8	2	2	0.214286
RANBP9	RANBP9	RAN binding protein 9	0.307692	4|0|0|0|0|0|0|0|0|0|0|0|0	1	1	1.52941
RANGAP1	RANGAP1	Ran GTPase activating protein 1	37.0769	19|32|32|38|32|39|45|50|51|40|37|30|37	31	24	0.840404
RAP1A	RAP1A	RAP1A, member of RAS oncogene family	0.307692	2|0|2|0|0|0|0|0|0|0|0|0|0	1	1	1.52941
RAPGEF2	RAPGEF2	Rap guanine nucleotide exchange factor 2	0.153846	0|0|0|0|0|0|0|0|2|0|0|0|0	1	1	1.73333
RAPGEF6	RAPGEF6	Rap guanine nucleotide exchange factor 6	2	1|1|2|3|3|0|1|4|4|3|2|0|2	2	2	1
RARS	RARS	Arginyl-TRNA Synthetase 1	13.3846	12|20|27|8|15|6|10|12|13|14|9|12|16	10	10	0.764706
RAVER1	RAVER1	ribonucleoprotein, PTB binding 1	0.384615	0|1|0|0|0|0|1|0|1|1|1|0|0	4	3	3.61111
RBBP4	RBBP4	RB binding protein 4, chromatin remodeling factor	9.30769	5|0|1|20|17|22|9|6|6|13|6|8|8	11	7	1.16418
RBBP6	RBBP6	RB binding protein 6, ubiquitin ligase	4.69231	11|13|5|4|4|2|2|3|2|6|4|1|4	1	1	0.351351
RBBP7	RBBP7	RB binding protein 7, chromatin remodeling factor	19.6154	4|1|0|30|36|37|15|13|22|25|19|23|30	7	4	0.38806
RBFOX1	RBFOX1	RNA binding fox-1 homolog 1	0	0|0|0|0|0|0|0|0|0|0|0|0|0	1	1	2
RBFOX3	RBFOX3	RNA binding fox-1 homolog 3	0	0|0|0|0|0|0|0|0|0|0|0|0|0	2	2	3
RBM17	RBM17	RNA binding motif protein 17	8.23077	20|9|7|12|9|9|3|8|5|9|6|3|7	2	2	0.325
RBM39	RBM39	RNA binding motif protein 39	2	7|3|2|3|1|0|2|1|1|4|1|0|1	1	1	0.666667
RBM4	RBM4	RNA binding motif protein 4	0.230769	3|0|0|0|0|0|0|0|0|0|0|0|0	21	15	17.875
RBM47	RBM47	RNA binding motif protein 47	0	0|0|0|0|0|0|0|0|0|0|0|0|0	1	1	2
RBM4B	RBM4B	RNA binding motif protein 4B	0	0|0|0|0|0|0|0|0|0|0|0|0|0	2	2	3
RBMS2	RBMS2	RNA binding motif single stranded interacting protein 2	0	0|0|0|0|0|0|0|0|0|0|0|0|0	1	1	2
RBMS3	RBMS3	RNA binding motif single stranded interacting protein 3	0.0769231	1|0|0|0|0|0|0|0|0|0|0|0|0	2	2	2.78571
RBMX	RBMX	RNA binding motif protein X-linked	2.23077	13|1|1|1|2|3|0|1|0|5|0|0|2	3	3	1.2381
RC3H1	RC3H1	ring finger and CCCH-type domains 1	0.0769231	1|0|0|0|0|0|0|0|0|0|0|0|0	2	2	2.78571
RC3H2	RC3H2	ring finger and CCCH-type domains 2	0.384615	0|1|4|0|0|0|0|0|0|0|0|0|0	3	3	2.88889
RCC1	RCC1	regulator of chromosome condensation 1	0.846154	5|3|3|0|0|0|0|0|0|0|0|0|0	4	4	2.70833
RCC2	RCC2	regulator of chromosome condensation 2	5.38462	11|1|2|5|9|3|9|6|1|13|1|2|7	2	2	0.46988
RELA	RELA	RELA proto-oncogene, NF-kB subunit	0.384615	1|0|0|1|1|0|2|0|0|0|0|0|0	2	2	2.16667
REPS1	REPS1	RALBP1 associated Eps domain containing 1	4.23077	0|1|0|7|5|5|3|4|7|5|3|6|9	9	9	1.91176
REXO2	REXO2	RNA exonuclease 2	0.153846	2|0|0|0|0|0|0|0|0|0|0|0|0	1	1	1.73333
RFC2	RFC2	replication factor C subunit 2	0.307692	0|0|0|0|0|1|0|0|0|2|0|0|1	2	2	2.29412
RFC3	RFC3	replication factor C subunit 3	0.230769	0|0|0|0|1|1|1|0|0|0|0|0|0	1	1	1.625
RFC5	RFC5	replication factor C subunit 5	0	0|0|0|0|0|0|0|0|0|0|0|0|0	5	5	6
RFXANK	RFXANK	regulatory factor X associated ankyrin containing protein	0	0|0|0|0|0|0|0|0|0|0|0|0|0	1	1	2
RIC8A	RIC8A	RIC8 guanine nucleotide exchange factor A	0	0|0|0|0|0|0|0|0|0|0|0|0|0	1	1	2
RIF1	RIF1	replication timing regulatory factor 1	12.5385	8|5|2|10|22|23|6|11|7|29|8|9|23	2	2	0.221591
RIMKLB	RIMKLB	ribosomal modification protein rimK like family member B	0	0|0|0|0|0|0|0|0|0|0|0|0|0	1	1	2
RING1	RING1	ring finger protein 1	0.769231	1|0|0|2|1|1|0|3|0|1|0|0|1	1	1	1.13043
RIPK1	RIPK1	receptor interacting serine/threonine kinase 1	0	0|0|0|0|0|0|0|0|0|0|0|0|0	3	3	4
RNASEH2A	RNASEH2A	ribonuclease H2 subunit A	0	0|0|0|0|0|0|0|0|0|0|0|0|0	4	4	5
RNF214	RNF214	ring finger protein 214	0	0|0|0|0|0|0|0|0|0|0|0|0|0	2	2	3
RNF219	OBI1	ORC ubiquitin ligase 1	0.0769231	1|0|0|0|0|0|0|0|0|0|0|0|0	7	6	7.42857
RNF34	RNF34	ring finger protein 34	0	0|0|0|0|0|0|0|0|0|0|0|0|0	3	3	4
RNH1	RNH1	ribonuclease/angiogenin inhibitor 1	0.0769231	0|0|0|0|0|0|0|1|0|0|0|0|0	2	2	2.78571
RNPS1	RNPS1	RNA binding protein with serine rich domain 1	6.46154	5|3|2|5|6|5|7|11|12|6|9|6|7	3	2	0.536082
RPA1	RPA1	replication protein A1	2.61538	20|1|0|1|0|0|5|5|0|2|0|0|0	7	7	2.21277
RPA2	RPA2	replication protein A2	0.153846	0|0|0|0|0|0|1|1|0|0|0|0|0	2	2	2.6
RPAP1	RPAP1	RNA polymerase II associated protein 1	0.0769231	1|0|0|0|0|0|0|0|0|0|0|0|0	6	5	6.5
RPAP3	RPAP3	RNA polymerase II associated protein 3	5.46154	3|7|8|13|1|3|7|8|4|2|4|3|8	2	2	0.464286
RPL10A	RPL10A	ribosomal protein L10a	3.84615	0|0|0|7|5|9|1|1|2|11|4|2|8	3	2	0.825397
RPL11	RPL11	ribosomal protein L11	6.38462	3|4|3|8|8|10|11|7|6|7|3|4|9	3	3	0.541667
RPL12	RPL12	ribosomal protein L12	4.07692	3|4|3|5|6|7|2|1|4|6|2|5|5	4	4	0.984848
RPL13	RPL13	ribosomal protein L13	5.84615	4|3|3|6|10|10|7|6|2|10|3|1|11	2	2	0.438202
RPL13A	RPL13A	ribosomal protein L13a	3.23077	3|2|2|3|6|4|5|4|2|5|0|0|6	2	2	0.709091
RPL13AP3	RPL13AP3	ribosomal protein L13a pseudogene 3	0.153846	2|0|0|0|0|0|0|0|0|0|0|0|0	1	1	1.73333
RPL14	RPL14	ribosomal protein L14	3.61538	4|1|3|3|3|6|7|2|1|5|6|1|5	1	1	0.433333
RPL15	RPL15	ribosomal protein L15	14.5385	5|7|10|20|20|17|10|15|10|30|14|11|20	5	4	0.386139
RPL17	RPL17	ribosomal protein L17	3.84615	3|1|2|6|5|6|6|3|1|5|2|3|7	1	1	0.412698
RPL18	RPL18	ribosomal protein L18	4.53846	4|1|1|9|4|7|7|6|2|6|4|3|5	2	2	0.541667
RPL22	RPL22	ribosomal protein L22	3.61538	3|4|4|2|6|4|7|1|2|4|3|3|4	1	1	0.433333
RPL23	RPL23	ribosomal protein L23	7.38462	3|3|4|9|10|6|8|7|8|7|7|14|10	3	2	0.477064
RPL24	RPL24	ribosomal protein L24	6.76923	3|5|4|6|7|6|4|5|5|8|8|14|13	1	1	0.257426
RPL26L1	RPL26L1	ribosomal protein L26 like 1	3.15385	5|0|0|10|4|5|6|1|2|3|1|2|2	1	1	0.481481
RPL27	RPL27	ribosomal protein L27	2.07692	3|0|0|6|3|5|1|0|1|4|1|0|3	2	2	0.975
RPL27A	RPL27A	ribosomal protein L27a	2.61538	2|0|0|2|5|1|2|2|5|3|4|3|5	2	2	0.829787
RPL28	RPL28	ribosomal protein L28	8	3|5|5|11|13|6|24|9|4|6|4|2|12	2	1	0.333333
RPL29	RPL29	ribosomal protein L29	2.53846	2|2|3|4|4|3|4|3|1|2|1|1|3	2	1	0.847826
RPL3	RPL3	ribosomal protein L3	12.2308	12|4|4|19|20|20|16|17|9|7|6|7|18	11	10	0.906977
RPL31	RPL31	ribosomal protein L31	2.38462	3|0|0|3|2|1|5|3|3|2|2|3|4	2	2	0.886364
RPL4	RPL4	ribosomal protein L4	9.76923	9|3|3|13|13|16|4|8|12|7|14|11|14	3	3	0.371429
RPL5	RPL5	ribosomal protein L5	8.38462	9|8|5|8|7|15|12|13|5|4|7|5|11	7	4	0.852459
RPL6	RPL6	ribosomal protein L6	13.9231	8|22|16|17|9|19|20|17|8|15|8|7|15	3	3	0.268041
RPL7A	RPL7A	ribosomal protein L7a	9.38462	9|1|1|17|15|10|13|9|7|11|8|10|11	6	6	0.674074
RPL8	RPL8	ribosomal protein L8	5.38462	4|0|2|10|8|4|8|5|4|5|9|5|6	1	1	0.313253
RPL9	RPL9	ribosomal protein L9	6.92308	7|8|6|13|9|6|7|5|5|8|5|6|5	3	3	0.504854
RPLP0	RPLP0	ribosomal protein lateral stalk subunit P0	4.53846	2|2|1|6|8|10|3|2|3|4|5|6|7	6	4	1.26389
RPLP0P6	RPLP0P6	ribosomal protein lateral stalk subunit P0 pseudogene 6	0.461538	6|0|0|0|0|0|0|0|0|0|0|0|0	6	5	4.78947
RPLP1	RPLP1	ribosomal protein lateral stalk subunit P1	1.84615	0|0|0|3|2|2|0|0|3|3|4|6|1	1	1	0.702703
RPN1	RPN1	ribophorin I	2.38462	12|3|0|2|0|4|3|5|0|2|0|0|0	10	8	3.25
RPN2	RPN2	ribophorin II	3	8|2|1|3|0|1|3|8|1|6|1|2|3	4	4	1.25
RPP30	RPP30	ribonuclease P/MRP subunit p30	1	2|0|0|2|3|0|1|1|2|0|0|1|1	1	1	1
RPRD2	RPRD2	regulation of nuclear pre-mRNA domain containing 2	11.7692	14|20|20|9|18|14|7|4|13|13|9|7|5	4	2	0.391566
RPS10	RPS10	ribosomal protein S10	1.07692	3|0|0|3|1|0|0|0|1|1|2|2|1	2	2	1.44444
RPS11	RPS11	ribosomal protein S11	3.61538	0|3|0|3|7|6|3|2|5|4|4|6|4	2	2	0.65
RPS14	RPS14	ribosomal protein S14	6.53846	5|3|2|9|11|12|8|6|5|7|5|2|10	2	2	0.397959
RPS15A	RPS15A	ribosomal protein S15a	7.46154	6|3|5|19|12|8|10|7|3|6|4|5|9	6	6	0.827273
RPS16	RPS16	ribosomal protein S16	5.15385	9|3|2|6|7|7|7|4|2|6|2|3|9	4	4	0.8125
RPS17	RPS17	ribosomal protein S17	1.46154	2|2|2|2|1|0|0|1|1|3|1|2|2	1	1	0.8125
RPS18	RPS18	ribosomal protein S18	0.538462	2|0|0|1|0|1|0|0|0|2|0|1|0	2	2	1.95
RPS19	RPS19	ribosomal protein S19	0.461538	1|0|0|0|0|0|0|0|0|4|0|1|0	1	1	1.36842
RPS2	RPS2	ribosomal protein S2	10.8462	9|3|3|14|14|10|20|10|12|7|11|16|12	6	6	0.590909
RPS20	RPS20	ribosomal protein S20	3.92308	3|4|3|5|4|6|2|5|4|5|2|3|5	2	2	0.609375
RPS23	RPS23	ribosomal protein S23	6.92308	2|3|3|15|11|9|14|9|3|7|4|3|7	2	2	0.378641
RPS24	RPS24	ribosomal protein S24	6.69231	3|3|2|8|11|8|7|6|5|9|10|5|10	1	1	0.26
RPS25	RPS25	ribosomal protein S25	0.384615	2|0|0|0|0|0|0|0|0|2|1|0|0	1	1	1.44444
RPS26	RPS26	ribosomal protein S26	2.23077	1|1|1|2|1|5|2|1|2|5|2|1|5	1	1	0.619048
RPS26P11	RPS26P11	ribosomal protein S26 pseudogene 11	0.0769231	1|0|0|0|0|0|0|0|0|0|0|0|0	1	1	1.85714
RPS27	RPS27	ribosomal protein S27	3.23077	2|3|3|6|0|2|3|4|2|6|3|5|3	2	2	0.709091
RPS3	RPS3	ribosomal protein S3	27.8462	14|6|6|39|38|32|32|37|29|27|32|36|34	20	16	0.728
RPS3A	RPS3A	ribosomal protein S3A	6.53846	6|5|3|12|8|5|10|6|4|6|6|8|6	1	1	0.265306
RPS4X	RPS4X	ribosomal protein S4 X-linked	5.69231	6|0|0|6|7|2|14|11|8|8|4|2|6	5	4	0.896552
RPS4Y1	RPS4Y1	ribosomal protein S4 Y-linked 1	2.76923	3|0|0|3|5|1|9|4|4|2|3|0|2	1	1	0.530612
RPS4Y2	RPS4Y2	ribosomal protein S4 Y-linked 2	2.53846	3|0|0|3|5|0|11|4|2|2|1|0|2	2	2	0.847826
RPS6	RPS6	ribosomal protein S6	9.76923	4|4|4|15|12|14|9|13|12|10|9|10|11	2	2	0.278571
RPS7	RPS7	ribosomal protein S7	13	9|6|4|18|11|12|10|11|22|8|17|23|18	3	3	0.285714
RPS8	RPS8	ribosomal protein S8	9.76923	6|5|5|12|13|12|14|13|9|12|4|9|13	4	4	0.464286
RPS9	RPS9	ribosomal protein S9	7.46154	6|1|3|15|13|10|11|9|3|8|5|6|7	7	7	0.945455
RPSA	RPSA	ribosomal protein SA	2	3|1|0|2|1|3|2|1|2|6|2|2|1	9	9	3.33333
RPTOR	RPTOR	regulatory associated protein of MTOR complex 1	0.0769231	0|0|0|1|0|0|0|0|0|0|0|0|0	2	2	2.78571
RRAGA	RRAGA	Ras related GTP binding A	0	0|0|0|0|0|0|0|0|0|0|0|0|0	2	2	3
RRAS2	RRAS2	RAS related 2	0	0|0|0|0|0|0|0|0|0|0|0|0|0	1	1	2
RRBP1	RRBP1	ribosome binding protein 1	0.692308	4|1|1|0|1|1|0|0|0|1|0|0|0	2	2	1.77273
RRM1	RRM1	ribonucleotide reductase catalytic subunit M1	0	0|0|0|0|0|0|0|0|0|0|0|0|0	2	2	3
RRM2	RRM2	ribonucleotide reductase regulatory subunit M2	0.846154	4|0|0|1|0|0|1|1|0|1|1|1|1	8	7	4.875
RSF1	RSF1	remodeling and spacing factor 1	1.46154	1|8|6|0|0|0|0|1|0|0|1|2|0	1	1	0.8125
RSL1D1	RSL1D1	ribosomal L1 domain containing 1	3.84615	11|8|4|6|3|7|0|0|1|5|0|1|4	1	1	0.412698
RSU1	RSU1	Ras suppressor protein 1	0.384615	5|0|0|0|0|0|0|0|0|0|0|0|0	2	1	2.16667
RTCA	RTCA	RNA 3'-terminal phosphate cyclase	0.153846	1|0|0|0|0|0|0|1|0|0|0|0|0	2	2	2.6
RTCB	RTCB	RNA 2',3'-cyclic phosphate and 5'-OH ligase	3.53846	5|2|2|6|4|1|2|1|6|3|3|4|7	6	6	1.54237
RTKN	RTKN	rhotekin	0.0769231	1|0|0|0|0|0|0|0|0|0|0|0|0	1	1	1.85714
RUVBL1	RUVBL1	RuvB like AAA ATPase 1	53.7692	23|33|35|56|75|50|50|63|74|61|66|56|57	9	9	0.182584
RUVBL2	RUVBL2	RuvB like AAA ATPase 2	46.6923	24|0|0|68|93|51|56|74|54|45|46|44|52	13	12	0.293548
SAAL1	SAAL1	serum amyloid A like 1	0.0769231	1|0|0|0|0|0|0|0|0|0|0|0|0	1	1	1.85714
SAE1	SAE1	SUMO1 activating enzyme subunit 1	0.846154	2|0|0|2|1|0|0|1|0|5|0|0|0	2	2	1.625
SALL2	SALL2	spalt like transcription factor 2	0.230769	0|0|0|0|0|1|0|0|0|1|0|0|1	1	1	1.625
SAMD1	SAMD1	sterile alpha motif domain containing 1	0	0|0|0|0|0|0|0|0|0|0|0|0|0	1	1	2
SAMD4B	SAMD4B	sterile alpha motif domain containing 4B	0	0|0|0|0|0|0|0|0|0|0|0|0|0	1	1	2
SAP30BP	SAP30BP	SAP30 binding protein	4.15385	6|5|1|5|6|1|5|10|4|3|2|3|3	2	2	0.58209
SAR1A	SAR1A	secretion associated Ras related GTPase 1A	0.230769	2|0|0|0|0|0|0|0|0|1|0|0|0	5	5	4.875
SARS	SARS	Serine--tRNA ligase, cytoplasmic	0.769231	10|0|0|0|0|0|0|0|0|0|0|0|0	7	7	4.52174
SASS6	SASS6	SAS-6 centriolar assembly protein	0	0|0|0|0|0|0|0|0|0|0|0|0|0	1	1	2
SAV1	SAV1	salvador family WW domain containing protein 1	0.0769231	1|0|0|0|0|0|0|0|0|0|0|0|0	1	1	1.85714
SCRIB	SCRIB	scribble planar cell polarity protein	7.69231	0|19|12|9|5|3|2|5|8|6|12|11|8	5	5	0.690265
SCRN1	SCRN1	secernin 1	0.230769	3|0|0|0|0|0|0|0|0|0|0|0|0	4	3	4.0625
SCYL2	SCYL2	SCY1 like pseudokinase 2	0.0769231	0|0|0|0|0|0|0|0|0|0|0|0|1	4	4	4.64286
SCYL3	SCYL3	SCY1 like pseudokinase 3	0	0|0|0|0|0|0|0|0|0|0|0|0|0	4	4	5
SDCCAG3	ENTR1	endosome associated trafficking regulator 1	1.84615	0|0|0|3|1|1|4|2|2|5|1|1|4	3	3	1.40541
SDHA	SDHA	succinate dehydrogenase complex flavoprotein subunit A	0.384615	2|1|1|0|0|0|0|0|0|1|0|0|0	3	2	2.88889
SEC13	SEC13	SEC13 homolog, nuclear pore and COPII coat complex component	1.38462	0|0|1|1|1|1|1|6|2|1|1|2|1	1	1	0.83871
SEC16A	SEC16A	SEC16 homolog A, endoplasmic reticulum export factor	1.61538	2|5|2|1|0|1|0|0|4|1|1|2|2	7	7	3.05882
SEC23A	SEC23A	Sec23 homolog A, COPII coat complex component	0.461538	0|0|0|0|0|0|3|1|0|1|0|0|1	2	2	2.05263
SEC23IP	SEC23IP	SEC23 interacting protein	1.61538	0|0|0|3|2|1|2|2|4|1|2|2|2	3	2	1.52941
SEC24A	SEC24A	SEC24 homolog A, COPII coat complex component	0.538462	4|0|1|0|0|0|1|0|1|0|0|0|0	5	4	3.9
SEC24C	SEC24C	SEC24 homolog C, COPII coat complex component	0.0769231	1|0|0|0|0|0|0|0|0|0|0|0|0	4	3	4.64286
SEH1L	SEH1L	SEH1 like nucleoporin	0.692308	4|2|3|0|0|0|0|0|0|0|0|0|0	3	3	2.36364
SELENOO	SELENOO	selenoprotein O	0	0|0|0|0|0|0|0|0|0|0|0|0|0	1	1	2
SEPT2	SEPT2	Septin 2	9.38462	14|0|1|11|5|8|10|13|13|11|14|11|11	4	4	0.481481
SEPT9	SEPT9	Septin 9	12.3846	11|7|8|12|18|14|10|25|11|13|7|6|19	2	2	0.224138
SERBP1	SERBP1	SERPINE1 mRNA binding protein 1	39.5385	15|36|43|52|72|30|57|73|21|41|13|13|48	2	2	0.0740038
SERPINH1	SERPINH1	serpin family H member 1	6.76923	1|17|9|5|7|10|5|6|2|10|3|8|5	1	1	0.257426
SET	SET	SET nuclear proto-oncogene	7.38462	5|10|7|9|7|8|9|5|8|5|7|7|9	1	1	0.238532
SF1	SF1	splicing factor 1	8.76923	15|16|11|7|8|4|10|14|6|8|3|5|7	2	2	0.307087
SF3A1	SF3A1	splicing factor 3a subunit 1	12.3077	22|24|21|15|12|4|7|13|7|16|7|3|9	7	6	0.601156
SF3A3	SF3A3	splicing factor 3a subunit 3	3.92308	0|0|0|12|6|7|3|1|4|5|5|1|7	2	2	0.609375
SF3B1	SF3B1	splicing factor 3b subunit 1	38	44|66|53|41|45|40|25|37|29|42|18|26|28	15	14	0.410256
SF3B3	SF3B3	splicing factor 3b subunit 3	13.3077	3|1|1|25|12|15|13|14|19|26|11|17|16	28	25	2.02688
SFPQ	SFPQ	splicing factor proline and glutamine rich	29.4615	69|15|16|48|38|30|28|18|22|26|23|20|30	4	4	0.164141
SFXN1	SFXN1	sideroflexin 1	2.69231	4|0|0|0|0|0|9|10|2|7|0|1|2	4	4	1.35417
SGTA	SGTA	small glutamine rich tetratricopeptide repeat containing alpha	0	0|0|0|0|0|0|0|0|0|0|0|0|0	4	4	5
SGTB	SGTB	small glutamine rich tetratricopeptide repeat containing beta	0	0|0|0|0|0|0|0|0|0|0|0|0|0	1	1	2
SH3GL1	SH3GL1	SH3 domain containing GRB2 like 1, endophilin A2	2.76923	7|1|2|6|2|0|3|6|1|0|3|3|2	8	6	2.38776
SH3GLB1	SH3GLB1	SH3 domain containing GRB2 like, endophilin B1	0	0|0|0|0|0|0|0|0|0|0|0|0|0	10	9	11
SH3GLB2	SH3GLB2	SH3 domain containing GRB2 like, endophilin B2	0	0|0|0|0|0|0|0|0|0|0|0|0|0	2	2	3
SHMT1	SHMT1	serine hydroxymethyltransferase 1	0.307692	1|0|0|0|0|0|1|0|0|1|0|1|0	1	1	1.52941
SHMT2	SHMT2	serine hydroxymethyltransferase 2	0.846154	2|0|0|0|0|0|0|0|0|7|0|2|0	1	1	1.08333
SHPK	SHPK	sedoheptulokinase	0	0|0|0|0|0|0|0|0|0|0|0|0|0	1	1	2
SIX4	SIX4	SIX homeobox 4	0.153846	0|0|1|0|0|0|0|0|1|0|0|0|0	1	1	1.73333
SKA3	SKA3	spindle and kinetochore associated complex subunit 3	7.30769	9|0|3|10|5|4|8|16|11|7|7|6|9	11	9	1.44444
SLAIN1	SLAIN1	SLAIN motif family member 1	0	0|0|0|0|0|0|0|0|0|0|0|0|0	1	1	2
SLC16A1	SLC16A1	solute carrier family 16 member 1	3.30769	1|4|5|5|5|4|3|2|2|4|2|3|3	4	3	1.16071
SLC1A5	SLC1A5	solute carrier family 1 member 5	5.46154	4|4|4|10|9|3|3|7|5|13|1|5|3	6	6	1.08333
SLC25A1	SLC25A1	solute carrier family 25 member 1	3.84615	1|0|0|6|11|4|7|7|1|6|1|2|4	2	2	0.619048
SLC25A10	SLC25A10	solute carrier family 25 member 10	1.30769	2|0|0|2|0|2|4|3|1|2|0|0|1	1	1	0.866667
SLC25A13	SLC25A13	solute carrier family 25 member 13	1.92308	7|0|0|4|0|0|2|2|1|4|2|1|2	10	9	3.76316
SLC25A3	SLC25A3	solute carrier family 25 member 3	3.92308	3|2|1|6|6|6|4|4|1|7|4|3|4	4	4	1.01562
SLC25A5	SLC25A5	solute carrier family 25 member 5	17.8462	2|8|9|27|32|21|29|14|14|20|19|18|19	3	2	0.212245
SLC25A6	SLC25A6	solute carrier family 25 member 6	24.3077	11|9|10|23|26|17|119|44|8|15|11|10|13	18	12	0.75076
SLC3A2	SLC3A2	solute carrier family 3 member 2	3.53846	2|22|18|1|1|0|0|0|0|1|0|1|0	7	7	1.76271
SLC7A5	SLC7A5	solute carrier family 7 member 5	1.76923	0|6|11|1|1|0|0|1|0|2|0|0|1	1	1	0.722222
SMAD9	SMAD9	SMAD family member 9	0	0|0|0|0|0|0|0|0|0|0|0|0|0	1	1	2
SMAP2	SMAP2	small ArfGAP2	0.307692	3|0|0|1|0|0|0|0|0|0|0|0|0	3	3	3.05882
SMARCA5	SMARCA5	SWI/SNF related, matrix associated, actin dependent regulator of chromatin, subfamily a, member 5	30.6923	5|31|34|32|42|44|12|18|30|58|23|27|43	2	2	0.0946602
SMARCB1	SMARCB1	SWI/SNF related, matrix associated, actin dependent regulator of chromatin, subfamily b, member 1	0.384615	0|0|0|0|0|3|0|0|0|1|0|0|1	2	2	2.16667
SMC4	SMC4	structural maintenance of chromosomes 4	3.92308	10|2|3|7|1|3|3|3|1|5|2|1|10	1	1	0.40625
SMCHD1	SMCHD1	structural maintenance of chromosomes flexible hinge domain containing 1	3.53846	1|4|3|8|4|8|0|1|4|9|1|0|3	2	2	0.661017
SMG7	SMG7	SMG7 nonsense mediated mRNA decay factor	0.461538	0|0|0|2|1|0|1|0|0|0|0|0|2	14	11	10.2632
SMG8	SMG8	SMG8 nonsense mediated mRNA decay factor	0	0|0|0|0|0|0|0|0|0|0|0|0|0	1	1	2
SMG9	SMG9	SMG9 nonsense mediated mRNA decay factor	0.692308	2|0|0|1|0|0|1|2|1|1|1|0|0	5	4	3.54545
SMN1	SMN1	survival of motor neuron 1, telomeric	1.15385	4|1|3|1|1|1|0|0|0|2|0|1|1	3	3	1.85714
SMU1	SMU1	SMU1 DNA replication regulator and spliceosomal factor	0	0|0|0|0|0|0|0|0|0|0|0|0|0	2	2	3
SMYD4	SMYD4	SET and MYND domain containing 4	0	0|0|0|0|0|0|0|0|0|0|0|0|0	1	1	2
SNAP29	SNAP29	synaptosome associated protein 29	2.76923	3|1|1|4|1|1|14|7|2|0|2|0|0	3	3	1.06122
SNAP47	SNAP47	synaptosome associated protein 47	0	0|0|0|0|0|0|0|0|0|0|0|0|0	5	5	6
SNAP91	SNAP91	synaptosome associated protein 91	0.153846	1|0|0|0|0|0|0|0|0|1|0|0|0	2	2	2.6
SND1	SND1	staphylococcal nuclease and tudor domain containing 1	6.30769	13|6|4|3|5|2|9|10|3|11|6|8|2	26	26	3.69474
SNRNP200	SNRNP200	small nuclear ribonucleoprotein U5 subunit 200	17.7692	0|15|16|28|13|27|14|18|22|29|13|13|23	2	2	0.159836
SNRPB	SNRPB	small nuclear ribonucleoprotein polypeptides B and B1	1.07692	3|4|2|1|0|1|2|0|0|0|1|0|0	4	4	2.40741
SNRPE	SNRPE	small nuclear ribonucleoprotein polypeptide E	1.76923	0|1|1|2|1|2|6|1|3|3|1|2|0	1	1	0.722222
SNU13	SNU13	small nuclear ribonucleoprotein 13	0	0|0|0|0|0|0|0|0|0|0|0|0|0	1	1	2
SNX18	SNX18	sorting nexin 18	0	0|0|0|0|0|0|0|0|0|0|0|0|0	1	1	2
SNX3	SNX3	sorting nexin 3	0.384615	5|0|0|0|0|0|0|0|0|0|0|0|0	5	5	4.33333
SNX5	SNX5	sorting nexin 5	0.307692	1|0|0|0|0|0|2|0|0|0|1|0|0	1	1	1.52941
SNX6	SNX6	sorting nexin 6	0.461538	1|0|0|0|0|0|1|2|1|0|1|0|0	2	2	2.05263
SNX9	SNX9	sorting nexin 9	2.38462	9|0|0|1|1|2|4|7|3|1|0|0|3	15	14	4.72727
SORBS3	SORBS3	sorbin and SH3 domain containing 3	0	0|0|0|0|0|0|0|0|0|0|0|0|0	1	1	2
SORD	SORD	sorbitol dehydrogenase	0.0769231	1|0|0|0|0|0|0|0|0|0|0|0|0	1	1	1.85714
SPAG5	SPAG5	sperm associated antigen 5	2.92308	0|14|13|1|0|2|0|0|3|0|1|1|3	16	14	4.33333
SPAG9	SPAG9	sperm associated antigen 9	10.8462	2|2|2|26|12|12|12|11|12|12|7|13|18	3	2	0.337662
SPC24	SPC24	SPC24 component of NDC80 kinetochore complex	1.15385	0|0|0|1|0|0|2|6|1|2|0|2|1	3	3	1.85714
SPDL1	SPDL1	spindle apparatus coiled-coil protein 1	2.15385	7|3|3|1|3|1|3|1|5|0|0|0|1	1	1	0.634146
SPEN	SPEN	spen family transcriptional repressor	3.15385	3|3|2|0|3|4|0|5|1|10|1|2|7	1	1	0.481481
SPG20	SPART	Spartin	2	0|0|3|7|0|0|3|3|3|2|3|1|1	10	8	3.66667
SPR	SPR	sepiapterin reductase	0.153846	2|0|0|0|0|0|0|0|0|0|0|0|0	2	2	2.6
SQSTM1	SQSTM1	sequestosome 1	5.92308	1|15|14|6|2|0|6|7|10|3|4|2|7	8	7	1.3
SRM	SRM	spermidine synthase	0.538462	7|0|0|0|0|0|0|0|0|0|0|0|0	5	5	3.9
SRP54	SRP54	signal recognition particle 54	1.84615	15|0|0|1|0|0|2|4|1|0|1|0|0	39	28	14.0541
SRP68	SRP68	signal recognition particle 68	22.1538	4|17|17|37|28|22|26|26|31|19|22|19|20	4	4	0.215947
SRP72	SRP72	signal recognition particle 72	1.76923	4|2|1|7|0|1|0|0|1|1|5|1|0	3	3	1.44444
SRPRA	SRPRA	SRP receptor subunit alpha	0.384615	5|0|0|0|0|0|0|0|0|0|0|0|0	7	7	5.77778
SRPRB	SRPRB	SRP receptor subunit beta	0.846154	1|0|1|2|1|0|2|0|0|3|0|0|1	2	2	1.625
SRRM2	SRRM2	serine/arginine repetitive matrix 2	12.3846	36|34|29|2|6|16|0|0|3|18|2|0|15	11	10	0.896552
SRSF7	SRSF7	serine and arginine rich splicing factor 7	2.69231	4|2|2|1|5|4|0|2|1|6|3|2|3	2	2	0.8125
SRSF9	SRSF9	serine and arginine rich splicing factor 9	0.307692	0|0|0|0|0|0|1|0|0|2|0|0|1	1	1	1.52941
SSB	SSB	small RNA binding exonuclease protection factor La	2.15385	16|0|2|3|2|0|2|2|0|1|0|0|0	2	2	0.95122
SSBP1	SSBP1	single stranded DNA binding protein 1	0.0769231	1|0|0|0|0|0|0|0|0|0|0|0|0	1	1	1.85714
SSBP2	SSBP2	single stranded DNA binding protein 2	0	0|0|0|0|0|0|0|0|0|0|0|0|0	1	1	2
SSFA2	ITPRID2	ITPR interacting domain containing 2	0.769231	0|5|1|0|0|0|0|0|1|1|1|0|1	3	3	2.26087
SSR4	SSR4	signal sequence receptor subunit 4	2.92308	2|4|5|2|1|3|2|0|2|6|4|2|5	2	2	0.764706
SSRP1	SSRP1	structure specific recognition protein 1	0.692308	2|1|4|0|0|0|0|1|0|1|0|0|0	1	1	1.18182
ST13	ST13	ST13 Hsp70 interacting protein	0.384615	5|0|0|0|0|0|0|0|0|0|0|0|0	5	5	4.33333
STAM	STAM	signal transducing adaptor molecule	0.846154	3|0|0|0|0|0|2|2|2|0|0|1|1	3	3	2.16667
STAM2	STAM2	signal transducing adaptor molecule 2	1	1|0|1|1|0|0|4|2|2|0|0|1|1	2	1	1.5
STAMBP	STAMBP	STAM binding protein	0	0|0|0|0|0|0|0|0|0|0|0|0|0	2	2	3
STAT1	STAT1	signal transducer and activator of transcription 1	4	0|8|5|7|1|0|8|9|6|0|5|3|0	2	2	0.6
STAT3	STAT3	signal transducer and activator of transcription 3	8.23077	0|15|25|7|1|0|21|15|9|1|3|8|2	5	5	0.65
STAU1	STAU1	staufen double-stranded RNA binding protein 1	2.46154	15|1|0|1|0|2|0|4|3|4|0|2|0	18	17	5.48889
STAU2	STAU2	staufen double-stranded RNA binding protein 2	1	10|1|2|0|0|0|0|0|0|0|0|0|0	6	4	3.5
STIP1	STIP1	stress induced phosphoprotein 1	1.61538	14|1|0|0|0|0|1|3|0|2|0|0|0	16	14	6.5
STK24	STK24	serine/threonine kinase 24	0.769231	0|0|0|1|1|0|1|2|2|1|0|1|1	1	1	1.13043
STK26	STK26	serine/threonine kinase 26	0	0|0|0|0|0|0|0|0|0|0|0|0|0	2	2	3
STK3	STK3	serine/threonine kinase 3	0.461538	1|0|0|0|0|1|1|0|0|1|1|1|0	1	1	1.36842
STK4	STK4	serine/threonine kinase 4	0.538462	2|0|0|0|0|1|1|1|0|0|1|1|0	1	1	1.3
STOML2	STOML2	stomatin like 2	0.692308	3|0|0|0|0|0|0|0|0|5|0|1|0	3	3	2.36364
STRAP	STRAP	serine/threonine kinase receptor associated protein	12.9231	9|0|1|21|20|12|24|27|14|13|9|9|9	10	10	0.790055
STT3A	STT3A	STT3 oligosaccharyltransferase complex catalytic subunit A	0.538462	1|2|1|0|0|0|1|2|0|0|0|0|0	7	6	5.2
STUB1	STUB1	STIP1 homology and U-box containing protein 1	0.846154	8|0|0|0|0|0|1|0|1|1|0|0|0	6	6	3.79167
STX5	STX5	syntaxin 5	1.30769	17|0|0|0|0|0|0|0|0|0|0|0|0	12	7	5.63333
STXBP4	STXBP4	syntaxin binding protein 4	0.384615	4|0|0|0|0|0|1|0|0|0|0|0|0	13	11	10.1111
SUCLA2	SUCLA2	succinate-CoA ligase ADP-forming subunit beta	0	0|0|0|0|0|0|0|0|0|0|0|0|0	3	3	4
SUGT1	SUGT1	SGT1 homolog, MIS12 kinetochore complex assembly cochaperone	2.53846	16|1|2|2|1|0|5|5|0|1|0|0|0	9	8	2.82609
SUMF2	SUMF2	sulfatase modifying factor 2	0	0|0|0|0|0|0|0|0|0|0|0|0|0	1	1	2
SUMO1	SUMO1	small ubiquitin like modifier 1	1.76923	0|5|6|3|0|3|0|2|0|3|0|1|0	2	2	1.08333
SUMO2	SUMO2	small ubiquitin like modifier 2	0.769231	0|2|2|0|1|0|0|2|0|2|0|0|1	1	1	1.13043
SUMO3	SUMO3	small ubiquitin like modifier 3	0.538462	1|1|1|0|1|0|0|1|0|1|0|0|1	1	1	1.3
SUPT16H	SUPT16H	SPT16 homolog, facilitates chromatin remodeling subunit	3.38462	20|4|5|0|1|0|5|5|0|0|2|1|1	7	7	1.82456
SURF4	SURF4	surfeit 4	2.30769	0|2|2|3|1|1|2|3|3|3|4|2|4	1	1	0.604651
SYAP1	SYAP1	synapse associated protein 1	2.38462	1|3|2|6|0|1|8|5|1|1|0|2|1	2	2	0.886364
SYNCRIP	SYNCRIP	synaptotagmin binding cytoplasmic RNA interacting protein	5.30769	16|5|6|4|4|3|2|8|1|9|2|1|8	7	7	1.26829
SYNRG	SYNRG	synergin gamma	0.307692	0|0|0|0|0|0|1|0|2|0|0|0|1	3	3	3.05882
TAB1	TAB1	TGF-beta activated kinase 1 (MAP3K7) binding protein 1	0.461538	5|0|0|0|0|0|1|0|0|0|0|0|0	16	14	11.6316
TAB2	TAB2	TGF-beta activated kinase 1 (MAP3K7) binding protein 2	0.384615	1|0|0|0|1|0|1|1|0|0|0|0|1	9	7	7.22222
TAB3	TAB3	TGF-beta activated kinase 1 (MAP3K7) binding protein 3	0	0|0|0|0|0|0|0|0|0|0|0|0|0	2	2	3
TACO1	TACO1	translational activator of cytochrome c oxidase I	0	0|0|0|0|0|0|0|0|0|0|0|0|0	1	1	2
TAF9	TAF9	TATA-box binding protein associated factor 9	1.76923	5|4|2|0|3|2|1|3|0|2|1|0|0	2	2	1.08333
TAGLN2	TAGLN2	transgelin 2	13.9231	12|19|22|14|9|6|29|23|10|18|3|6|10	7	7	0.536082
TAGLN3	TAGLN3	transgelin 3	2.15385	5|1|1|3|2|2|3|4|1|2|1|1|2	2	1	0.95122
TALDO1	TALDO1	transaldolase 1	0.461538	4|0|0|0|0|0|1|0|0|1|0|0|0	3	3	2.73684
TANK	TANK	TRAF family member associated NFKB activator	0.0769231	1|0|0|0|0|0|0|0|0|0|0|0|0	2	2	2.78571
TARBP2	TARBP2	TARBP2 subunit of RISC loading complex	0	0|0|0|0|0|0|0|0|0|0|0|0|0	2	2	3
TARDBP	TARDBP	TAR DNA binding protein	3.38462	7|4|3|4|2|4|3|6|0|6|0|0|5	24	11	5.70175
TARS	TARS	Threonyl-TRNA Synthetase 1	1.23077	2|0|0|2|1|0|0|4|1|5|0|1|0	5	5	2.68966
TARS2	TARS2	threonyl-tRNA synthetase 2, mitochondrial	0	0|0|0|0|0|0|0|0|0|0|0|0|0	2	2	3
TAX1BP1	TAX1BP1	Tax1 binding protein 1	0	0|0|0|0|0|0|0|0|0|0|0|0|0	4	3	5
TBC1D15	TBC1D15	TBC1 domain family member 15	6.23077	3|4|7|11|6|4|7|8|5|8|8|6|4	6	5	0.968085
TBC1D4	TBC1D4	TBC1 domain family member 4	0.230769	3|0|0|0|0|0|0|0|0|0|0|0|0	1	1	1.625
TBC1D9B	TBC1D9B	TBC1 domain family member 9B	0.0769231	1|0|0|0|0|0|0|0|0|0|0|0|0	1	1	1.85714
TBCB	TBCB	tubulin folding cofactor B	2.30769	8|1|0|2|0|5|6|3|0|2|0|0|3	6	6	2.11628
TBCD	TBCD	tubulin folding cofactor D	0	0|0|0|0|0|0|0|0|0|0|0|0|0	1	1	2
TBCE	TBCE	tubulin folding cofactor E	2.69231	11|1|1|1|0|0|11|1|3|1|1|1|3	8	7	2.4375
TBCEL	TBCEL	tubulin folding cofactor E like	0.153846	0|0|0|0|0|0|1|1|0|0|0|0|0	4	2	4.33333
TBK1	TBK1	TANK binding kinase 1	0.230769	0|0|0|0|0|0|0|0|0|0|1|1|1	2	2	2.4375
TBL3	TBL3	transducin beta like 3	0.615385	3|0|1|0|0|2|0|0|0|2|0|0|0	10	8	6.80952
TBR1	TBR1	T-box brain transcription factor 1	0.0769231	1|0|0|0|0|0|0|0|0|0|0|0|0	1	1	1.85714
TCAF1	TCAF1	TRPM8 channel associated factor 1	0	0|0|0|0|0|0|0|0|0|0|0|0|0	2	2	3
TCOF1	TCOF1	treacle ribosome biogenesis factor 1	53.0769	19|70|59|67|85|97|33|59|27|68|19|17|70	1	1	0.0369844
TCP1	TCP1	t-complex 1	60.6154	19|0|0|103|93|60|25|24|81|46|148|121|68	18	18	0.308365
TDRKH	TDRKH	tudor and KH domain containing	0	0|0|0|0|0|0|0|0|0|0|0|0|0	3	3	4
TELO2	TELO2	telomere maintenance 2	0.0769231	0|0|0|0|0|0|0|0|0|0|0|1|0	7	7	7.42857
TFCP2	TFCP2	transcription factor CP2	1.61538	2|2|2|4|0|0|2|3|1|0|0|4|1	5	4	2.29412
TFRC	TFRC	transferrin receptor	0.230769	0|2|1|0|0|0|0|0|0|0|0|0|0	1	1	1.625
THEMIS2	THEMIS2	thymocyte selection associated family member 2	0	0|0|0|0|0|0|0|0|0|0|0|0|0	1	1	2
THOC3	THOC3	THO complex 3	0.692308	0|0|0|2|2|1|0|1|1|0|0|1|1	2	2	1.77273
THOC6	THOC6	THO complex 6	1.53846	2|0|0|3|3|4|0|0|0|4|1|1|2	2	2	1.18182
TIA1	TIA1	TIA1 cytotoxic granule associated RNA binding protein	0	0|0|0|0|0|0|0|0|0|0|0|0|0	3	3	4
TIAL1	TIAL1	TIA1 cytotoxic granule associated RNA binding protein like 1	0	0|0|0|0|0|0|0|0|0|0|0|0|0	6	6	7
TIGAR	TIGAR	TP53 induced glycolysis regulatory phosphatase	0.153846	2|0|0|0|0|0|0|0|0|0|0|0|0	1	1	1.73333
TIMM50	TIMM50	translocase of inner mitochondrial membrane 50	8.92308	5|1|0|12|19|17|6|6|9|15|8|8|10	6	4	0.705426
TIPRL	TIPRL	TOR signaling pathway regulator	17.6154	4|7|4|28|19|6|40|40|18|9|18|19|17	5	4	0.322314
TJP1	TJP1	tight junction protein 1	14.1538	20|36|36|17|8|12|12|11|10|10|3|0|9	15	14	1.05584
TJP2	TJP2	tight junction protein 2	4.23077	7|1|0|11|8|4|6|6|2|1|1|2|6	2	1	0.573529
TK1	TK1	thymidine kinase 1	0	0|0|0|0|0|0|0|0|0|0|0|0|0	1	1	2
TKT	TKT	transketolase	1.15385	11|1|0|0|0|0|0|0|2|0|0|1|0	10	9	5.10714
TLE1	TLE1	TLE family member 1, transcriptional corepressor	0.153846	0|0|0|1|0|0|1|0|0|0|0|0|0	1	1	1.73333
TLN1	TLN1	talin 1	26.6923	5|22|22|41|22|11|41|41|41|31|21|33|16	4	4	0.180556
TMEM33	TMEM33	transmembrane protein 33	0.692308	1|2|2|1|0|0|1|0|0|1|0|1|0	2	2	1.77273
TMF1	TMF1	TATA element modulatory factor 1	0.153846	2|0|0|0|0|0|0|0|0|0|0|0|0	1	1	1.73333
TMOD3	TMOD3	tropomodulin 3	2.23077	5|0|1|3|0|0|6|7|1|3|1|0|2	5	3	1.85714
TMPO	TMPO	thymopoietin	43.8462	18|48|55|54|78|46|47|65|26|41|24|27|41	5	4	0.133791
TMX1	TMX1	thioredoxin related transmembrane protein 1	0.461538	6|0|0|0|0|0|0|0|0|0|0|0|0	1	1	1.36842
TNIP2	TNIP2	TNFAIP3 interacting protein 2	0	0|0|0|0|0|0|0|0|0|0|0|0|0	1	1	2
TNPO1	TNPO1	transportin 1	0.0769231	0|0|0|0|0|0|1|0|0|0|0|0|0	5	5	5.57143
TNRC6A	TNRC6A	trinucleotide repeat containing adaptor 6A	0.0769231	0|0|0|0|0|0|0|0|1|0|0|0|0	20	13	19.5
TNRC6B	TNRC6B	trinucleotide repeat containing adaptor 6B	4.23077	15|5|1|6|2|2|5|6|3|2|0|5|3	26	20	5.16176
TNRC6C	TNRC6C	trinucleotide repeat containing adaptor 6C	0	0|0|0|0|0|0|0|0|0|0|0|0|0	5	5	6
TOLLIP	TOLLIP	toll interacting protein	0	0|0|0|0|0|0|0|0|0|0|0|0|0	2	2	3
TOM1	TOM1	target of myb1 membrane trafficking protein	0.0769231	1|0|0|0|0|0|0|0|0|0|0|0|0	11	10	11.1429
TOM1L1	TOM1L1	target of myb1 like 1 membrane trafficking protein	0	0|0|0|0|0|0|0|0|0|0|0|0|0	5	5	6
TOM1L2	TOM1L2	target of myb1 like 2 membrane trafficking protein	0	0|0|0|0|0|0|0|0|0|0|0|0|0	5	5	6
TOMM22	TOMM22	translocase of outer mitochondrial membrane 22	3.23077	0|1|0|5|5|6|4|3|3|6|1|4|4	4	3	1.18182
TOMM40	TOMM40	translocase of outer mitochondrial membrane 40	2	2|8|6|1|1|0|1|1|3|2|0|1|0	5	5	2
TP53	TP53	tumor protein p53	10.6154	6|0|0|5|29|20|1|3|6|25|6|6|31	2	2	0.258278
TPD52L2	TPD52L2	TPD52 like 2	1.69231	10|0|1|3|0|0|4|1|0|1|1|0|1	3	2	1.48571
TPI1	TPI1	triosephosphate isomerase 1	0.461538	6|0|0|0|0|0|0|0|0|0|0|0|0	6	5	4.78947
TPR	TPR	translocated promoter region, nuclear basket protein	60.7692	3|74|39|60|98|109|20|39|47|107|46|38|110	1	1	0.0323786
TPT1	TPT1	tumor protein, translationally-controlled 1	0.0769231	0|0|0|0|0|0|0|0|0|1|0|0|0	7	6	7.42857
TRA2A	TRA2A	transformer 2 alpha homolog	1.07692	2|2|1|1|2|2|0|0|0|3|0|0|1	1	1	0.962963
TRA2B	TRA2B	transformer 2 beta homolog	1.15385	4|2|1|0|1|3|0|0|0|3|0|0|1	2	2	1.39286
TRAFD1	TRAFD1	TRAF-type zinc finger domain containing 1	0	0|0|0|0|0|0|0|0|0|0|0|0|0	1	1	2
TRAP1	TRAP1	TNF receptor associated protein 1	8.46154	6|1|1|6|6|7|24|20|8|13|7|6|5	12	11	1.37398
TRAPPC3	TRAPPC3	trafficking protein particle complex 3	0	0|0|0|0|0|0|0|0|0|0|0|0|0	2	2	3
TRAPPC4	TRAPPC4	trafficking protein particle complex 4	0	0|0|0|0|0|0|0|0|0|0|0|0|0	2	2	3
TRAPPC5	TRAPPC5	trafficking protein particle complex 5	0.230769	0|0|0|1|0|0|1|0|0|0|0|0|1	4	4	4.0625
TRIM25	TRIM25	tripartite motif containing 25	1.53846	3|1|1|4|0|1|2|2|0|3|3|0|0	1	1	0.787879
TRIM28	TRIM28	tripartite motif containing 28	36.3846	17|32|39|50|63|49|26|35|29|35|43|28|27	12	11	0.347737
TRIM65	TRIM65	tripartite motif containing 65	0	0|0|0|0|0|0|0|0|0|0|0|0|0	6	5	7
TRIP10	TRIP10	thyroid hormone receptor interactor 10	0	0|0|0|0|0|0|0|0|0|0|0|0|0	1	1	2
TRIP6	TRIP6	thyroid hormone receptor interactor 6	0.846154	0|2|1|0|1|0|1|3|1|1|0|1|0	1	1	1.08333
TRMT10C	TRMT10C	tRNA methyltransferase 10C, mitochondrial RNase P subunit	0.230769	0|0|0|2|0|0|0|1|0|0|0|0|0	1	1	1.625
TRMT11	TRMT11	tRNA methyltransferase 11 homolog	0.0769231	0|0|0|0|0|0|1|0|0|0|0|0|0	1	1	1.85714
TRMT1L	TRMT1L	tRNA methyltransferase 1 like	1.46154	0|1|0|2|2|1|2|2|1|1|1|2|4	2	2	1.21875
TROVE2	RO60	Ro60, Y RNA binding protein	0.384615	5|0|0|0|0|0|0|0|0|0|0|0|0	3	3	2.88889
TRPC4AP	TRPC4AP	transient receptor potential cation channel subfamily C member 4 associated protein	0	0|0|0|0|0|0|0|0|0|0|0|0|0	2	2	3
TSFM	TSFM	Ts translation elongation factor, mitochondrial	0.153846	2|0|0|0|0|0|0|0|0|0|0|0|0	2	2	2.6
TSNAX	TSNAX	translin associated factor X	0.923077	6|0|0|1|0|0|2|2|1|0|0|0|0	3	3	2.08
TTC1	TTC1	tetratricopeptide repeat domain 1	0.230769	2|0|0|0|0|0|0|1|0|0|0|0|0	8	8	7.3125
TTC12	TTC12	tetratricopeptide repeat domain 12	0	0|0|0|0|0|0|0|0|0|0|0|0|0	2	2	3
TTC4	TTC4	tetratricopeptide repeat domain 4	0	0|0|0|0|0|0|0|0|0|0|0|0|0	3	3	4
TTF2	TTF2	transcription termination factor 2	1.46154	1|0|0|4|0|3|2|6|1|0|0|0|2	1	1	0.8125
TTI1	TTI1	TELO2 interacting protein 1	0	0|0|0|0|0|0|0|0|0|0|0|0|0	2	2	3
TTK	TTK	TTK protein kinase	2.07692	0|8|6|2|0|0|1|1|2|1|2|0|4	8	8	2.925
TTLL12	TTLL12	tubulin tyrosine ligase like 12	0.153846	1|0|0|0|0|0|1|0|0|0|0|0|0	5	4	5.2
TUBA1C	TUBA1C	tubulin alpha 1c	115.846	41|51|63|137|117|88|137|219|128|112|145|133|135	40	20	0.350889
TUBA3C	TUBA3C	tubulin alpha 3c	80.6923	4|40|46|102|96|70|97|142|93|76|98|87|98	5	4	0.0734463
TUBAL3	TUBAL3	tubulin alpha like 3	5.69231	1|4|5|11|5|8|7|10|3|8|2|2|8	1	1	0.298851
TUBB	TUBB	tubulin beta class I	75.8462	9|21|25|85|122|87|83|67|80|81|115|117|94	12	7	0.169169
TUBB2A	TUBB2A	tubulin beta 2A class IIa	54.6923	0|16|21|64|97|70|60|38|53|63|76|76|77	1	1	0.0359116
TUBB2B	TUBB2B	tubulin beta 2B class IIb	55.6154	9|16|21|66|98|70|60|38|53|63|76|76|77	8	4	0.158967
TUBB4A	TUBB4A	tubulin beta 4A class IVa	45.5385	5|14|19|52|68|53|40|43|48|53|69|70|58	2	2	0.0644628
TUBB4B	TUBB4B	tubulin beta 4B class IVb	62.6154	36|19|24|71|97|78|62|46|64|67|85|83|82	36	26	0.58162
TUBB6	TUBB6	tubulin beta 6 class V	20.8462	5|4|8|30|36|23|19|19|18|24|25|28|32	7	5	0.366197
TUBGCP2	TUBGCP2	tubulin gamma complex associated protein 2	0	0|0|0|0|0|0|0|0|0|0|0|0|0	2	2	3
TUBGCP4	TUBGCP4	tubulin gamma complex associated protein 4	0	0|0|0|0|0|0|0|0|0|0|0|0|0	2	2	3
TUFM	TUFM	Tu translation elongation factor, mitochondrial	14.7692	11|4|6|12|23|27|18|13|10|32|9|6|21	14	12	0.95122
TWF2	TWF2	twinfilin actin binding protein 2	1.07692	12|1|0|0|0|0|0|1|0|0|0|0|0	1	1	0.962963
TXNL1	TXNL1	thioredoxin like 1	4.15385	26|1|2|2|0|0|13|5|1|1|1|1|1	12	7	2.52239
TYMS	TYMS	thymidylate synthetase	0	0|0|0|0|0|0|0|0|0|0|0|0|0	6	6	7
U2AF2	U2AF2	U2 small nuclear RNA auxiliary factor 2	2.07692	24|0|0|0|0|2|1|0|0|0|0|0|0	8	7	2.925
UBA1	UBA1	ubiquitin like modifier activating enzyme 1	3.30769	20|0|1|0|0|0|5|2|3|10|0|1|1	24	20	5.80357
UBA3	UBA3	ubiquitin like modifier activating enzyme 3	0	0|0|0|0|0|0|0|0|0|0|0|0|0	1	1	2
UBA5	UBA5	ubiquitin like modifier activating enzyme 5	0.230769	2|0|0|0|0|0|1|0|0|0|0|0|0	1	1	1.625
UBA52	UBA52	ubiquitin A-52 residue ribosomal protein fusion product 1	0.846154	6|0|0|1|0|0|0|1|0|2|0|0|1	31	6	17.3333
UBA6	UBA6	ubiquitin like modifier activating enzyme 6	0.0769231	1|0|0|0|0|0|0|0|0|0|0|0|0	3	3	3.71429
UBAC1	UBAC1	UBA domain containing 1	0	0|0|0|0|0|0|0|0|0|0|0|0|0	1	1	2
UBAP1	UBAP1	ubiquitin associated protein 1	0	0|0|0|0|0|0|0|0|0|0|0|0|0	6	6	7
UBAP2	UBAP2	ubiquitin associated protein 2	7.38462	10|10|11|15|7|1|10|7|4|2|6|3|10	12	9	1.55046
UBAP2L	UBAP2L	ubiquitin associated protein 2 like	29.5385	45|28|30|40|26|19|41|32|27|20|26|20|30	34	22	1.1461
UBE2C	UBE2C	ubiquitin conjugating enzyme E2 C	0	0|0|0|0|0|0|0|0|0|0|0|0|0	1	1	2
UBE2M	UBE2M	ubiquitin conjugating enzyme E2 M	1.46154	9|1|2|1|0|0|0|1|2|1|1|0|1	4	4	2.03125
UBE2NL	UBE2NL	ubiquitin conjugating enzyme E2 N like (gene/pseudogene)	0.153846	0|0|0|0|0|0|0|0|0|0|1|1|0	1	1	1.73333
UBE2V1	UBE2V1	ubiquitin conjugating enzyme E2 V1	0.0769231	1|0|0|0|0|0|0|0|0|0|0|0|0	2	2	2.78571
UBL4A	UBL4A	ubiquitin like 4A	0.153846	2|0|0|0|0|0|0|0|0|0|0|0|0	3	3	3.46667
UBP1	UBP1	upstream binding protein 1	0.615385	2|0|0|0|0|0|2|2|1|0|0|1|0	2	2	1.85714
UBQLN2	UBQLN2	ubiquilin 2	0	0|0|0|0|0|0|0|0|0|0|0|0|0	2	1	3
UBXN1	UBXN1	UBX domain protein 1	0.0769231	1|0|0|0|0|0|0|0|0|0|0|0|0	8	8	8.35714
UBXN6	UBXN6	UBX domain protein 6	0.461538	0|0|0|0|0|0|1|5|0|0|0|0|0	3	2	2.73684
UCHL3	UCHL3	ubiquitin C-terminal hydrolase L3	0	0|0|0|0|0|0|0|0|0|0|0|0|0	2	1	3
UCHL5	UCHL5	ubiquitin C-terminal hydrolase L5	0.230769	3|0|0|0|0|0|0|0|0|0|0|0|0	2	2	2.4375
UFD1	UFD1	ubiquitin recognition factor in ER associated degradation 1	0.153846	2|0|0|0|0|0|0|0|0|0|0|0|0	3	3	3.46667
UMPS	UMPS	uridine monophosphate synthetase	0.153846	2|0|0|0|0|0|0|0|0|0|0|0|0	5	5	5.2
UPF1	UPF1	UPF1 RNA helicase and ATPase	0.461538	5|0|0|0|0|0|1|0|0|0|0|0|0	27	23	19.1579
UQCRC1	UQCRC1	ubiquinol-cytochrome c reductase core protein 1	0.384615	3|0|0|0|0|0|0|1|0|1|0|0|0	2	2	2.16667
UQCRC2	UQCRC2	ubiquinol-cytochrome c reductase core protein 2	1.30769	3|0|1|1|0|0|8|4|0|0|0|0|0	3	3	1.73333
UROD	UROD	uroporphyrinogen decarboxylase	0	0|0|0|0|0|0|0|0|0|0|0|0|0	4	4	5
USP10	USP10	ubiquitin specific peptidase 10	1.92308	3|3|3|3|2|1|0|2|3|2|1|1|1	7	7	2.73684
USP11	USP11	ubiquitin specific peptidase 11	0.153846	1|0|0|1|0|0|0|0|0|0|0|0|0	1	1	1.73333
USP13	USP13	ubiquitin specific peptidase 13	0	0|0|0|0|0|0|0|0|0|0|0|0|0	6	5	7
USP14	USP14	ubiquitin specific peptidase 14	1.69231	3|1|3|2|1|0|6|3|1|0|1|1|0	2	2	1.11429
USP25	USP25	ubiquitin specific peptidase 25	0	0|0|0|0|0|0|0|0|0|0|0|0|0	2	2	3
USP5	USP5	ubiquitin specific peptidase 5	1	5|0|0|0|0|0|0|0|1|4|1|0|2	27	22	14
USP54	USP54	ubiquitin specific peptidase 54	0	0|0|0|0|0|0|0|0|0|0|0|0|0	1	1	2
USP7	USP7	ubiquitin specific peptidase 7	8.84615	10|5|2|16|11|7|8|11|9|17|4|7|8	3	3	0.40625
USP9X	USP9X	ubiquitin specific peptidase 9 X-linked	0.538462	0|0|0|4|0|1|0|0|1|0|0|0|1	2	2	1.95
UTP15	UTP15	UTP15 small subunit processome component	0.230769	3|0|0|0|0|0|0|0|0|0|0|0|0	1	1	1.625
UTP18	UTP18	UTP18 small subunit processome component	0.0769231	0|0|0|0|0|1|0|0|0|0|0|0|0	2	1	2.78571
VARS	VARS	Valyl-TRNA Synthetase 1	5.76923	6|3|2|8|5|4|8|4|10|4|7|5|9	3	3	0.590909
VAT1	VAT1	vesicle amine transport 1	0	0|0|0|0|0|0|0|0|0|0|0|0|0	7	6	8
VBP1	VBP1	VHL binding protein 1	2.23077	5|0|0|4|0|0|4|9|2|2|0|2|1	3	3	1.2381
VCL	VCL	vinculin	2.23077	9|0|3|2|0|0|5|4|2|3|0|1|0	1	1	0.619048
VCP	VCP	valosin containing protein	2.69231	6|0|0|3|1|2|3|4|4|6|2|3|1	18	15	5.14583
VCPIP1	VCPIP1	valosin containing protein interacting protein 1	9.38462	5|6|9|18|8|5|15|26|7|6|6|5|6	17	16	1.73333
VDAC1	VDAC1	voltage dependent anion channel 1	2.30769	2|4|3|2|2|4|0|3|3|4|1|0|2	9	9	3.02326
VDAC2	VDAC2	voltage dependent anion channel 2	6.69231	6|11|9|7|6|12|8|8|5|8|0|1|6	8	7	1.17
VDAC3	VDAC3	voltage dependent anion channel 3	4.46154	3|3|5|5|6|7|6|5|4|8|0|1|5	6	5	1.28169
VIM	VIM	vimentin	78.2308	30|96|120|63|90|94|51|113|88|92|45|40|95	19	16	0.252427
VPS25	VPS25	vacuolar protein sorting 25 homolog	0.0769231	0|0|0|0|0|0|1|0|0|0|0|0|0	4	4	4.64286
VPS26A	VPS26A	VPS26, retromer complex component A	0	0|0|0|0|0|0|0|0|0|0|0|0|0	3	3	4
VPS35	VPS35	VPS35 retromer complex component	0	0|0|0|0|0|0|0|0|0|0|0|0|0	1	1	2
WARS	WARS	Tryptophanyl-TRNA Synthetase 1	15	3|15|14|14|8|10|27|27|19|13|18|16|11	2	2	0.1875
WASHC2A	WASHC2A	WASH complex subunit 2A	0.307692	4|0|0|0|0|0|0|0|0|0|0|0|0	3	2	3.05882
WASHC2C	WASHC2C	WASH complex subunit 2C	0.846154	11|0|0|0|0|0|0|0|0|0|0|0|0	5	5	3.25
WASHC5	WASHC5	WASH complex subunit 5	0	0|0|0|0|0|0|0|0|0|0|0|0|0	4	4	5
WDCP	WDCP	WD repeat and coiled coil containing	0	0|0|0|0|0|0|0|0|0|0|0|0|0	1	1	2
WDR12	WDR12	WD repeat domain 12	0.461538	5|0|0|1|0|0|0|0|0|0|0|0|0	1	1	1.36842
WDR18	WDR18	WD repeat domain 18	0.384615	2|0|0|1|0|0|0|0|0|2|0|0|0	3	3	2.88889
WDR3	WDR3	WD repeat domain 3	0.615385	6|1|1|0|0|0|0|0|0|0|0|0|0	2	2	1.85714
WDR36	WDR36	WD repeat domain 36	4.53846	4|12|13|1|0|1|11|11|0|5|0|0|1	7	7	1.44444
WDR54	WDR54	WD repeat domain 54	0	0|0|0|0|0|0|0|0|0|0|0|0|0	1	1	2
WDR6	WDR6	WD repeat domain 6	0.0769231	1|0|0|0|0|0|0|0|0|0|0|0|0	6	6	6.5
WDR61	WDR61	WD repeat domain 61	0.615385	2|0|0|1|0|0|0|0|1|2|0|2|0	3	2	2.47619
WDR75	WDR75	WD repeat domain 75	0.230769	3|0|0|0|0|0|0|0|0|0|0|0|0	6	5	5.6875
WDR77	WDR77	WD repeat domain 77	0.307692	0|0|0|2|0|0|0|1|1|0|0|0|0	1	1	1.52941
WDR82	WDR82	WD repeat domain 82	4.07692	1|0|0|19|9|3|10|1|1|7|0|1|1	4	4	0.984848
WDR91	WDR91	WD repeat domain 91	0.0769231	1|0|0|0|0|0|0|0|0|0|0|0|0	1	1	1.85714
WIPI2	WIPI2	WD repeat domain, phosphoinositide interacting 2	9.92308	0|3|5|4|13|7|7|44|11|6|11|13|5	1	1	0.183099
WRNIP1	WRNIP1	WRN helicase interacting protein 1	3.92308	0|5|6|8|7|4|4|1|1|6|3|3|3	2	2	0.609375
XIAP	XIAP	X-linked inhibitor of apoptosis	2.46154	1|5|0|4|1|0|7|9|2|1|0|1|1	4	3	1.44444
XPO1	XPO1	exportin 1	1.84615	3|0|0|1|0|0|5|3|2|2|4|3|1	5	4	2.10811
XPO5	XPO5	exportin 5	1	3|0|0|2|1|0|1|1|1|0|1|1|2	3	3	2
XPOT	XPOT	exportin for tRNA	0.461538	3|0|0|1|0|0|1|0|0|0|1|0|0	3	3	2.73684
XRCC5	XRCC5	X-ray repair cross complementing 5	4.38462	0|9|7|4|1|1|1|2|9|12|2|3|6	20	19	3.9
XRCC6	XRCC6	X-ray repair cross complementing 6	5.92308	11|13|16|6|3|2|1|1|8|9|0|3|4	13	12	2.02222
XRN1	XRN1	5'-3' exoribonuclease 1	12.1538	4|13|10|24|13|7|19|19|10|7|12|11|9	15	15	1.21637
YARS	YARS	Tyrosyl-TRNA Synthetase 1	2.69231	12|0|0|2|2|1|3|2|0|5|2|3|3	16	8	4.60417
YARS2	YARS2	tyrosyl-tRNA synthetase 2	0.307692	3|0|0|0|0|0|0|0|0|1|0|0|0	1	1	1.52941
YBX1	YBX1	Y-box binding protein 1	5.23077	3|0|0|13|7|6|7|10|5|7|1|2|7	4	4	0.802469
YBX3	YBX3	Y-box binding protein 3	1.69231	2|0|0|6|3|0|2|1|2|3|0|1|2	1	1	0.742857
YIPF5	YIPF5	Yip1 domain family member 5	0	0|0|0|0|0|0|0|0|0|0|0|0|0	2	1	3
YTHDC2	YTHDC2	YTH domain containing 2	3.30769	0|9|5|5|2|2|2|6|3|2|2|2|3	3	3	0.928571
YTHDF1	YTHDF1	YTH N6-methyladenosine RNA binding protein 1	1.30769	3|0|1|4|2|1|2|3|0|1|0|0|0	7	6	3.46667
YTHDF2	YTHDF2	YTH N6-methyladenosine RNA binding protein 2	2.53846	7|0|0|3|2|0|9|3|3|1|2|2|1	6	5	1.97826
YTHDF3	YTHDF3	YTH N6-methyladenosine RNA binding protein 3	1.15385	3|0|1|4|2|1|3|1|0|0|0|0|0	4	4	2.32143
YWHAB	YWHAB	tyrosine 3-monooxygenase/tryptophan 5-monooxygenase activation protein beta	2.69231	0|0|2|5|6|3|1|2|1|5|3|3|4	1	1	0.541667
YWHAE	YWHAE	tyrosine 3-monooxygenase/tryptophan 5-monooxygenase activation protein epsilon	7.07692	10|0|0|12|14|5|8|8|4|15|6|4|6	7	7	0.990476
YWHAG	YWHAG	tyrosine 3-monooxygenase/tryptophan 5-monooxygenase activation protein gamma	1.30769	1|0|0|2|3|1|1|0|1|3|1|1|3	3	2	1.73333
YWHAH	YWHAH	tyrosine 3-monooxygenase/tryptophan 5-monooxygenase activation protein eta	0.769231	0|0|0|1|1|1|1|0|1|1|1|2|1	1	1	1.13043
YWHAQ	YWHAQ	tyrosine 3-monooxygenase/tryptophan 5-monooxygenase activation protein theta	2.07692	3|0|0|3|3|3|1|1|2|2|3|2|4	2	2	0.975
YWHAZ	YWHAZ	tyrosine 3-monooxygenase/tryptophan 5-monooxygenase activation protein zeta	2.92308	2|0|3|5|4|3|1|1|3|8|3|2|3	5	5	1.52941
ZBED1	ZBED1	zinc finger BED-type containing 1	0	0|0|0|0|0|0|0|0|0|0|0|0|0	1	1	2
ZBTB33	ZBTB33	zinc finger and BTB domain containing 33	49.8462	0|59|54|86|88|69|30|25|29|80|30|35|63	1	1	0.0393343
ZC3H4	ZC3H4	zinc finger CCCH-type containing 4	4.69231	7|9|3|5|3|5|0|4|6|8|3|2|6	1	1	0.351351
ZC3H7A	ZC3H7A	zinc finger CCCH-type containing 7A	0	0|0|0|0|0|0|0|0|0|0|0|0|0	2	2	3
ZC3HAV1	ZC3HAV1	zinc finger CCCH-type containing, antiviral 1	8.07692	7|17|17|5|12|4|11|14|4|5|0|2|7	11	11	1.32203
ZC3HC1	ZC3HC1	zinc finger C3HC-type containing 1	0.0769231	0|0|0|0|1|0|0|0|0|0|0|0|0	1	1	1.85714
ZFP36L2	ZFP36L2	ZFP36 ring finger protein like 2	0	0|0|0|0|0|0|0|0|0|0|0|0|0	1	1	2
ZFYVE16	ZFYVE16	zinc finger FYVE-type containing 16	1.15385	3|0|0|3|1|0|0|0|3|1|1|1|2	1	1	0.928571
ZMPSTE24	ZMPSTE24	zinc metallopeptidase STE24	0	0|0|0|0|0|0|0|0|0|0|0|0|0	1	1	2
ZMYM1	ZMYM1	zinc finger MYM-type containing 1	0.846154	0|6|1|2|0|0|0|0|1|1|0|0|0	3	3	2.16667
ZNF277	ZNF277	zinc finger protein 277	0	0|0|0|0|0|0|0|0|0|0|0|0|0	3	3	4
ZNF330	ZNF330	zinc finger protein 330	0.0769231	1|0|0|0|0|0|0|0|0|0|0|0|0	1	1	1.85714
ZNF507	ZNF507	zinc finger protein 507	0.0769231	0|0|0|0|1|0|0|0|0|0|0|0|0	5	5	5.57143
ZNF622	ZNF622	zinc finger protein 622	0.307692	0|0|1|0|0|0|0|0|1|0|1|0|1	1	1	1.52941
ZPR1	ZPR1	ZPR1 zinc finger	0	0|0|0|0|0|0|0|0|0|0|0|0|0	11	10	12
ZRANB2	ZRANB2	zinc finger RANBP2-type containing 2	0.461538	3|2|0|0|1|0|0|0|0|0|0|0|0	2	1	2.05263
ZWINT	ZWINT	ZW10 interacting kinetochore protein	0	0|0|0|0|0|0|0|0|0|0|0|0|0	3	3	4
ZYX	ZYX	zyxin	5.61538	19|6|4|4|2|2|13|16|3|1|0|2|1	2	2	0.453488

## Sheet: Study control raw
reference	Gene Symbol	Unique	Total	Sum Intensity	Intensity%
sp|Q09666|AHNK_HUMAN	AHNAK	42	43	27000000	0.11
sp|O75533|SF3B1_HUMAN	SF3B1	37	44	100000000	0.42
sp|Q15233|NONO_HUMAN	NONO	35	152	5200000000	21.53
sp|P19338|NUCL_HUMAN	NCL	35	106	1000000000	4.17
sp|Q9UQ35|SRRM2_HUMAN	SRRM2	28	36	74000000	0.31
sp|P09874|PARP1_HUMAN	PARP1	28	30	53000000	0.22
sp|P46013|KI67_HUMAN	MKI67	27	29	20000000	0.0826
sp|P13639|EF2_HUMAN	EEF2	26	36	63000000	0.26
sp|P49790|NU153_HUMAN	NUP153	26	29	39000000	0.16
sp|Q14247|SRC8_HUMAN	CTTN	25	49	160000000	0.65
sp|P06733|ENOA_HUMAN	ENO1	25	33	120000000	0.49
sp|Q08211|DHX9_HUMAN	DHX9	25	27	41000000	0.17
sp|P27816|MAP4_HUMAN	MAP4	24	27	36000000	0.15
sp|P68104|EF1A1_HUMAN	EEF1A1	23	60	700000000	2.89
sp|P14618|KPYM_HUMAN	PKM	23	31	110000000	0.46
sp|P10809|CH60_HUMAN	HSPD1	23	28	53000000	0.22
sp|P53396|ACLY_HUMAN	ACLY	23	27	23000000	0.0961
sp|P08670|VIME_HUMAN	VIM	22	30	63000000	0.26
sp|Q9Y230|RUVB2_HUMAN	RUVBL2	22	24	68000000	0.28
sp|Q9P265|DIP2B_HUMAN	DIP2B	22	23	12000000	0.0497
sp|Q13435|SF3B2_HUMAN	SF3B2	22	22	100000000	0.43
sp|Q00341|VIGLN_HUMAN	HDLBP	21	30	21000000	0.0853
sp|O75400|PR40A_HUMAN	PRPF40A	21	26	37000000	0.15
sp|P11586|C1TC_HUMAN	MTHFD1	21	23	28000000	0.11
sp|P07814|SYEP_HUMAN	EPRS	21	23	12000000	0.0484
sp|O43290|SNUT1_HUMAN	SART1	21	22	25000000	0.1
sp|Q9BQE3|TBA1C_HUMAN	TUBA1C	20	41	560000000	2.29
sp|P68371|TBB4B_HUMAN	TUBB4B	20	36	290000000	1.19
sp|P48643|TCPE_HUMAN	CCT5	20	26	81000000	0.33
sp|Q9H0A0|NAT10_HUMAN	NAT10	20	25	20000000	0.0816
sp|Q15459|SF3A1_HUMAN	SF3A1	20	22	22000000	0.092
sp|Q9Y5B9|SP16H_HUMAN	SUPT16H	20	20	24000000	0.099
sp|Q9Y520|PRC2C_HUMAN	PRRC2C	20	20	33000000	0.14
sp|P0DMV9|HS71B_HUMAN	HSPA1B	19	65	810000000	3.32
sp|P13861|KAP2_HUMAN	PRKAR2A	19	31	240000000	1
sp|P06576|ATPB_HUMAN	ATP5B	19	22	25000000	0.1
sp|P25705|ATPA_HUMAN	ATP5A1	19	22	38000000	0.16
sp|P49756|RBM25_HUMAN	RBM25	19	22	80000000	0.33
sp|P22314|UBA1_HUMAN	UBA1	19	20	24000000	0.099
sp|Q07157|ZO1_HUMAN	TJP1	19	20	14000000	0.0593
sp|O15523|DDX3Y_HUMAN	DDX3Y	18	37	81000000	0.33
sp|Q9Y266|NUDC_HUMAN	NUDC	18	24	78000000	0.32
sp|P35658|NU214_HUMAN	NUP214	18	21	22000000	0.0916
sp|P49792|RBP2_HUMAN	RANBP2	18	20	13000000	0.055
sp|P17987|TCPA_HUMAN	TCP1	18	19	39000000	0.16
sp|Q13428|TCOF_HUMAN	TCOF1	18	19	50000000	0.21
sp|P51610|HCFC1_HUMAN	HCFC1	18	18	33000000	0.13
sp|P23246|SFPQ_HUMAN	SFPQ	17	69	190000000	0.76
sp|Q13283|G3BP1_HUMAN	G3BP1	17	52	80000000	0.33
sp|P61978|HNRPK_HUMAN	HNRNPK	17	34	190000000	0.77
sp|P48634|PRC2A_HUMAN	PRRC2A	17	26	15000000	0.0603
sp|Q99832|TCPH_HUMAN	CCT7	17	23	24000000	0.0987
sp|Q9Y265|RUVB1_HUMAN	RUVBL1	17	23	93000000	0.38
sp|P43243|MATR3_HUMAN	MATR3	17	23	26000000	0.11
sp|Q96I25|SPF45_HUMAN	RBM17	17	20	54000000	0.22
sp|O60841|IF2P_HUMAN	EIF5B	17	19	20000000	0.0814
sp|Q9UBC2|EP15R_HUMAN	EPS15L1	17	19	13000000	0.0529
sp|Q14677|EPN4_HUMAN	CLINT1	17	19	32000000	0.13
sp|Q9Y2W1|TR150_HUMAN	THRAP3	17	17	36000000	0.15
sp|Q14157|UBP2L_HUMAN	UBAP2L	16	45	85000000	0.35
sp|P27694|RFA1_HUMAN	RPA1	16	20	45000000	0.18
sp|Q6PKG0|LARP1_HUMAN	LARP1	16	19	16000000	0.0656
sp|P78344|IF4G2_HUMAN	EIF4G2	16	18	13000000	0.0521
sp|Q04637|IF4G1_HUMAN	EIF4G1	16	18	10000000	0.0428
sp|P50990|TCPQ_HUMAN	CCT8	16	17	43000000	0.18
sp|O43390|HNRPR_HUMAN	HNRNPR	16	17	44000000	0.18
sp|Q7L014|DDX46_HUMAN	DDX46	16	17	15000000	0.0619
sp|P21333|FLNA_HUMAN	FLNA	16	16	9100000	0.0375
sp|P25685|DNJB1_HUMAN	DNAJB1	15	30	92000000	0.38
sp|P22626|ROA2_HUMAN	HNRNPA2B1	15	27	240000000	0.97
sp|O43396|TXNL1_HUMAN	TXNL1	15	26	99000000	0.41
sp|P46109|CRKL_HUMAN	CRKL	15	22	75000000	0.31
sp|P46060|RAGP1_HUMAN	RANGAP1	15	19	26000000	0.11
sp|P50991|TCPD_HUMAN	CCT4	15	17	29000000	0.12
sp|Q92841|DDX17_HUMAN	DDX17	15	17	35000000	0.15
sp|P55196|AFAD_HUMAN	AFDN	15	16	6400000	0.0262
sp|Q00839|HNRPU_HUMAN	HNRNPU	15	16	43000000	0.18
sp|O15042|SR140_HUMAN	U2SURP	15	16	18000000	0.0732
sp|O95793|STAU1_HUMAN	STAU1	15	15	37000000	0.15
sp|Q9UKX7|NUP50_HUMAN	NUP50	15	15	30000000	0.12
sp|Q86XP3|DDX42_HUMAN	DDX42	15	15	22000000	0.0897
sp|Q99613|EIF3C_HUMAN	EIF3C	15	15	15000000	0.061
sp|P42167|LAP2B_HUMAN	TMPO	14	18	59000000	0.24
sp|Q13263|TIF1B_HUMAN	TRIM28	14	17	32000000	0.13
sp|Q13573|SNW1_HUMAN	SNW1	14	17	34000000	0.14
sp|P11142|HSP7C_HUMAN	HSPA8	14	16	84000000	0.35
sp|Q12906|ILF3_HUMAN	ILF3	14	16	31000000	0.13
sp|Q92917|GPKOW_HUMAN	GPKOW	14	15	31000000	0.13
sp|O00151|PDLI1_HUMAN	PDLIM1	14	15	83000000	0.34
sp|Q9UPQ9|TNR6B_HUMAN	TNRC6B	14	15	6900000	0.0285
sp|P52272|HNRPM_HUMAN	HNRNPM	14	15	22000000	0.0895
sp|Q9C0C2|TB182_HUMAN	TNKS1BP1	14	15	8100000	0.0332
sp|P49327|FAS_HUMAN	FASN	14	14	4100000	0.0168
sp|P14868|SYDC_HUMAN	DARS	14	14	14000000	0.058
sp|P31948|STIP1_HUMAN	STIP1	14	14	24000000	0.1
sp|O14776|TCRG1_HUMAN	TCERG1	14	14	12000000	0.0511
sp|P26368|U2AF2_HUMAN	U2AF2	13	24	36000000	0.15
sp|Q9NYF8|BCLF1_HUMAN	BCLAF1	13	22	13000000	0.0533
sp|O60506|HNRPQ_HUMAN	SYNCRIP	13	16	21000000	0.0854
sp|P05455|LA_HUMAN	SSB	13	16	19000000	0.0782
sp|O43660|PLRG1_HUMAN	PLRG1	13	16	21000000	0.0856
sp|Q9Y2Z0|SGT1_HUMAN	SUGT1	13	16	33000000	0.14
sp|P61011|SRP54_HUMAN	SRP54	13	15	16000000	0.0647
sp|Q9UHD1|CHRD1_HUMAN	CHORDC1	13	14	72000000	0.3
sp|P14625|ENPL_HUMAN	HSP90B1	13	14	12000000	0.0475
sp|P49368|TCPG_HUMAN	CCT3	13	14	21000000	0.0856
sp|Q5VT52|RPRD2_HUMAN	RPRD2	13	14	7800000	0.0322
sp|P22102|PUR2_HUMAN	GART	13	13	72000000	0.29
sp|Q69YN2|C19L1_HUMAN	CWF19L1	13	13	8800000	0.0364
sp|Q06124|PTN11_HUMAN	PTPN11	13	13	14000000	0.0593
sp|Q9UHX1|PUF60_HUMAN	PUF60	13	13	15000000	0.0605
sp|Q7KZF4|SND1_HUMAN	SND1	13	13	8400000	0.0346
sp|Q5T8P6|RBM26_HUMAN	RBM26	12	36	11000000	0.0449
sp|Q32P51|RA1L2_HUMAN	HNRNPA1L2	12	34	420000000	1.74
sp|Q99733|NP1L4_HUMAN	NAP1L4	12	29	19000000	0.0781
sp|P14866|HNRPL_HUMAN	HNRNPL	12	22	81000000	0.33
sp|Q7Z478|DHX29_HUMAN	DHX29	12	21	3900000	0.0161
sp|Q06830|PRDX1_HUMAN	PRDX1	12	17	110000000	0.44
sp|Q92667|AKAP1_HUMAN	AKAP1	12	15	11000000	0.0442
sp|Q8NC51|PAIRB_HUMAN	SERBP1	12	15	24000000	0.1
sp|P78371|TCPB_HUMAN	CCT2	12	14	12000000	0.0489
sp|P23396|RS3_HUMAN	RPS3	12	14	40000000	0.17
sp|Q15417|CNN3_HUMAN	CNN3	12	13	28000000	0.12
sp|O43491|E41L2_HUMAN	EPB41L2	12	13	9400000	0.0386
sp|Q02880|TOP2B_HUMAN	TOP2B	12	13	6500000	0.0267
sp|Q6IN85|P4R3A_HUMAN	PPP4R3A	12	13	6400000	0.0263
sp|Q9P2J5|SYLC_HUMAN	LARS	12	13	5700000	0.0234
sp|P53621|COPA_HUMAN	COPA	12	13	7400000	0.0305
sp|P54136|SYRC_HUMAN	RARS	12	12	8600000	0.0355
sp|P04843|RPN1_HUMAN	RPN1	12	12	8900000	0.0366
sp|P54577|SYYC_HUMAN	YARS	12	12	15000000	0.0606
sp|P34931|HS71L_HUMAN	HSPA1L	11	34	800000000	3.31
sp|P53990|IST1_HUMAN	IST1	11	28	36000000	0.15
sp|Q8WXF1|PSPC1_HUMAN	PSPC1	11	18	120000000	0.48
sp|Q6FI81|CPIN1_HUMAN	CIAPIN1	11	15	58000000	0.24
sp|P33176|KINH_HUMAN	KIF5B	11	14	9300000	0.0385
sp|P22061|PIMT_HUMAN	PCMT1	11	14	48000000	0.2
sp|Q9UNZ2|NSF1C_HUMAN	NSFL1C	11	13	30000000	0.12
sp|Q9C0B1|FTO_HUMAN	FTO	11	12	3900000	0.0161
sp|P34932|HSP74_HUMAN	HSPA4	11	12	5300000	0.0219
sp|Q6IBS0|TWF2_HUMAN	TWF2	11	12	11000000	0.0472
sp|P41252|SYIC_HUMAN	IARS	11	12	8100000	0.0333
sp|Q8WWM7|ATX2L_HUMAN	ATXN2L	11	12	17000000	0.0704
sp|P11388|TOP2A_HUMAN	TOP2A	11	12	7300000	0.03
sp|P12277|KCRB_HUMAN	CKB	11	11	12000000	0.049
sp|Q9Y4E1|WAC2C_HUMAN	WASHC2C	11	11	2900000	0.012
sp|Q8WUA2|PPIL4_HUMAN	PPIL4	11	11	9100000	0.0377
sp|P22234|PUR6_HUMAN	PAICS	11	11	11000000	0.047
sp|Q9Y2L1|RRP44_HUMAN	DIS3	11	11	5800000	0.0238
sp|O76021|RL1D1_HUMAN	RSL1D1	11	11	8800000	0.0362
sp|Q14152|EIF3A_HUMAN	EIF3A	11	11	4700000	0.0193
sp|Q7Z6E9|RBBP6_HUMAN	RBBP6	11	11	12000000	0.0475
sp|Q9UHD8|SEPT9_HUMAN	SEPT9	11	11	15000000	0.0631
sp|P00338|LDHA_HUMAN	LDHA	11	11	17000000	0.0717
sp|Q14676|MDC1_HUMAN	MDC1	11	11	4800000	0.0198
sp|Q99848|EBP2_HUMAN	EBNA1BP2	11	11	25000000	0.1
sp|Q8IX12|CCAR1_HUMAN	CCAR1	11	11	6700000	0.0275
sp|O75534|CSDE1_HUMAN	CSDE1	10	23	8900000	0.0367
sp|Q13765|NACA_HUMAN	NACA	10	21	420000000	1.75
sp|P62805|H4_HUMAN	HIST1H4A	10	20	490000000	2
sp|Q15637|SF01_HUMAN	SF1	10	15	16000000	0.0655
sp|Q15019|SEPT2_HUMAN	SEPT2	10	14	25000000	0.1
sp|Q9UJU6|DBNL_HUMAN	DBNL	10	14	14000000	0.0576
sp|Q9H0C8|ILKAP_HUMAN	ILKAP	10	13	28000000	0.11
sp|P20290|BTF3_HUMAN	BTF3	10	12	8400000	0.0348
sp|P37802|TAGL2_HUMAN	TAGLN2	10	12	51000000	0.21
sp|P39023|RL3_HUMAN	RPL3	10	12	17000000	0.0681
sp|Q9BWU0|NADAP_HUMAN	SLC4A1AP	10	12	6900000	0.0285
sp|Q15813|TBCE_HUMAN	TBCE	10	11	3400000	0.0141
sp|Q6UX04|CWC27_HUMAN	CWC27	10	11	15000000	0.0626
sp|P98175|RBM10_HUMAN	RBM10	10	11	6700000	0.0276
sp|O00567|NOP56_HUMAN	NOP56	10	11	5700000	0.0235
sp|P63244|RACK1_HUMAN	RACK1	10	11	29000000	0.12
sp|O14617|AP3D1_HUMAN	AP3D1	10	11	5800000	0.0241
sp|P12956|XRCC6_HUMAN	XRCC6	10	11	8900000	0.0368
sp|P49411|EFTU_HUMAN	TUFM	10	11	22000000	0.09
sp|Q9P258|RCC2_HUMAN	RCC2	10	11	23000000	0.0948
sp|Q9BQG0|MBB1A_HUMAN	MYBBP1A	10	11	1400000	0.00566
sp|P55786|PSA_HUMAN	NPEPPS	10	11	5100000	0.021
sp|Q99459|CDC5L_HUMAN	CDC5L	10	11	4200000	0.0174
sp|P42166|LAP2A_HUMAN	TMPO	10	11	5000000	0.0207
sp|P11940|PABP1_HUMAN	PABPC1	10	11	8200000	0.0338
sp|P32119|PRDX2_HUMAN	PRDX2	10	11	42000000	0.17
sp|P12236|ADT3_HUMAN	SLC25A6	10	11	45000000	0.19
sp|Q9Y262|EIF3L_HUMAN	EIF3L	10	10	5600000	0.0229
sp|P46821|MAP1B_HUMAN	MAP1B	10	10	12000000	0.0497
sp|Q14566|MCM6_HUMAN	MCM6	10	10	6700000	0.0274
sp|P30419|NMT1_HUMAN	NMT1	10	10	7700000	0.0316
sp|P38646|GRP75_HUMAN	HSPA9	10	10	6900000	0.0284
sp|P49736|MCM2_HUMAN	MCM2	10	10	5400000	0.0223
sp|Q9BY44|EIF2A_HUMAN	EIF2A	10	10	8800000	0.0362
sp|P25205|MCM3_HUMAN	MCM3	10	10	3400000	0.014
sp|Q93009|UBP7_HUMAN	USP7	10	10	3800000	0.0157
sp|Q9Y5K6|CD2AP_HUMAN	CD2AP	10	10	10000000	0.0424
sp|P53365|ARFP2_HUMAN	ARFIP2	10	10	9600000	0.0396
sp|Q9NR30|DDX21_HUMAN	DDX21	10	10	5700000	0.0236
sp|P35606|COPB2_HUMAN	COPB2	10	10	10000000	0.0417
sp|P62736|ACTA_HUMAN	ACTA2	9	17	210000000	0.88
sp|P26599|PTBP1_HUMAN	PTBP1	9	15	20000000	0.0828
sp|P06748|NPM_HUMAN	NPM1	9	13	37000000	0.15
sp|P38159|RBMX_HUMAN	RBMX	9	13	48000000	0.2
sp|P29401|TKT_HUMAN	TKT	9	11	4300000	0.0176
sp|Q6P2E9|EDC4_HUMAN	EDC4	9	11	3300000	0.0137
sp|Q6P1N0|C2D1A_HUMAN	CC2D1A	9	11	4600000	0.0189
sp|Q15291|RBBP5_HUMAN	RBBP5	9	11	4400000	0.0181
sp|Q9NTX5|ECHD1_HUMAN	ECHDC1	9	10	8700000	0.0358
sp|P04181|OAT_HUMAN	OAT	9	10	5200000	0.0215
sp|P61221|ABCE1_HUMAN	ABCE1	9	10	6300000	0.0258
sp|Q8TEQ6|GEMI5_HUMAN	GEMIN5	9	10	15000000	0.0619
sp|O43399|TPD54_HUMAN	TPD52L2	9	10	26000000	0.11
sp|Q15424|SAFB1_HUMAN	SAFB	9	10	13000000	0.0521
sp|Q15365|PCBP1_HUMAN	PCBP1	9	10	33000000	0.13
sp|P49591|SYSC_HUMAN	SARS	9	10	4400000	0.0182
sp|Q15020|SART3_HUMAN	SART3	9	10	8400000	0.0346
sp|O00571|DDX3X_HUMAN	DDX3X	9	10	28000000	0.12
sp|Q9ULU4|PKCB1_HUMAN	ZMYND8	9	10	4600000	0.0188
sp|Q9H6R4|NOL6_HUMAN	NOL6	9	10	5900000	0.0242
sp|Q9Y6G9|DC1L1_HUMAN	DYNC1LI1	9	10	5300000	0.0219
sp|P51991|ROA3_HUMAN	HNRNPA3	9	10	39000000	0.16
sp|O75152|ZC11A_HUMAN	ZC3H11A	9	10	8300000	0.0342
sp|P48444|COPD_HUMAN	ARCN1	9	10	8900000	0.0368
sp|Q5T6F2|UBAP2_HUMAN	UBAP2	9	10	6900000	0.0284
sp|O43242|PSMD3_HUMAN	PSMD3	9	10	5400000	0.0221
sp|Q8IY81|SPB1_HUMAN	FTSJ3	9	9	4300000	0.0176
sp|Q1ED39|KNOP1_HUMAN	KNOP1	9	9	8000000	0.0331
sp|O95400|CD2B2_HUMAN	CD2BP2	9	9	36000000	0.15
sp|Q14562|DHX8_HUMAN	DHX8	9	9	3100000	0.0129
sp|Q92620|PRP16_HUMAN	DHX38	9	9	3500000	0.0145
sp|P31939|PUR9_HUMAN	ATIC	9	9	6300000	0.0257
sp|Q9Y5X1|SNX9_HUMAN	SNX9	9	9	3700000	0.0152
sp|Q92598|HS105_HUMAN	HSPH1	9	9	9200000	0.0379
sp|Q5SW79|CE170_HUMAN	CEP170	9	9	4100000	0.0169
sp|Q8WXI9|P66B_HUMAN	GATAD2B	9	9	11000000	0.0436
sp|P07195|LDHB_HUMAN	LDHB	9	9	19000000	0.0794
sp|Q9UQ80|PA2G4_HUMAN	PA2G4	9	9	8100000	0.0332
sp|Q5TFE4|NT5D1_HUMAN	NT5DC1	9	9	10000000	0.0415
sp|P42704|LPPRC_HUMAN	LRPPRC	9	9	2300000	0.0094
sp|Q9H307|PININ_HUMAN	PNN	9	9	19000000	0.0786
sp|O15372|EIF3H_HUMAN	EIF3H	9	9	8200000	0.0339
sp|P06737|PYGL_HUMAN	PYGL	9	9	4700000	0.0194
sp|O43143|DHX15_HUMAN	DHX15	9	9	8000000	0.0331
sp|P17844|DDX5_HUMAN	DDX5	9	9	14000000	0.0589
sp|P49321|NASP_HUMAN	NASP	9	9	6500000	0.0266
sp|P36578|RL4_HUMAN	RPL4	9	9	10000000	0.0424
sp|P63261|ACTG_HUMAN	ACTG1	8	19	370000000	1.5
sp|Q8WW12|PCNP_HUMAN	PCNP	8	15	99000000	0.41
sp|Q9HB71|CYBP_HUMAN	CACYBP	8	12	34000000	0.14
sp|P62136|PP1A_HUMAN	PPP1CA	8	11	18000000	0.0747
sp|P04406|G3P_HUMAN	GAPDH	8	10	16000000	0.0659
sp|Q14240|IF4A2_HUMAN	EIF4A2	8	10	43000000	0.18
sp|Q96EB6|SIR1_HUMAN	SIRT1	8	10	2000000	0.00807
sp|O95433|AHSA1_HUMAN	AHSA1	8	10	16000000	0.067
sp|P62258|1433E_HUMAN	YWHAE	8	10	7700000	0.0317
sp|Q96AE4|FUBP1_HUMAN	FUBP1	8	10	8800000	0.0362
sp|P18615|NELFE_HUMAN	NELFE	8	9	9100000	0.0376
sp|O95232|LC7L3_HUMAN	LUC7L3	8	9	8600000	0.0356
sp|P45973|CBX5_HUMAN	CBX5	8	9	11000000	0.0445
sp|P05023|AT1A1_HUMAN	ATP1A1	8	9	7000000	0.0286
sp|P11171|41_HUMAN	EPB41	8	9	7800000	0.032
sp|Q9NZI8|IF2B1_HUMAN	IGF2BP1	8	9	10000000	0.0418
sp|Q9BSJ8|ESYT1_HUMAN	ESYT1	8	9	3300000	0.0137
sp|O75376|NCOR1_HUMAN	NCOR1	8	9	4200000	0.0174
sp|P55209|NP1L1_HUMAN	NAP1L1	8	9	27000000	0.11
sp|P55010|IF5_HUMAN	EIF5	8	9	12000000	0.0492
sp|Q86VM9|ZCH18_HUMAN	ZC3H18	8	9	5100000	0.0212
sp|P26641|EF1G_HUMAN	EEF1G	8	9	24000000	0.1
sp|O15371|EIF3D_HUMAN	EIF3D	8	9	8400000	0.0348
sp|Q9Y3F4|STRAP_HUMAN	STRAP	8	9	13000000	0.0516
sp|P18206|VINC_HUMAN	VCL	8	9	3800000	0.0158
sp|P30041|PRDX6_HUMAN	PRDX6	8	9	13000000	0.0532
sp|Q16555|DPYL2_HUMAN	DPYSL2	8	9	4600000	0.019
sp|P62424|RL7A_HUMAN	RPL7A	8	9	20000000	0.0804
sp|P62249|RS16_HUMAN	RPS16	8	9	17000000	0.0712
sp|P15880|RS2_HUMAN	RPS2	8	9	18000000	0.0726
sp|P62826|RAN_HUMAN	RAN	8	9	42000000	0.17
sp|Q96C19|EFHD2_HUMAN	EFHD2	8	9	14000000	0.0557
sp|O43815|STRN_HUMAN	STRN	8	8	3300000	0.0134
sp|P52597|HNRPF_HUMAN	HNRNPF	8	8	16000000	0.064
sp|Q00610|CLH1_HUMAN	CLTC	8	8	1600000	0.00646
sp|P60842|IF4A1_HUMAN	EIF4A1	8	8	12000000	0.0489
sp|P49588|SYAC_HUMAN	AARS	8	8	2400000	0.00968
sp|Q14126|DSG2_HUMAN	DSG2	8	8	17000000	0.0691
sp|Q05682|CALD1_HUMAN	CALD1	8	8	9000000	0.0369
sp|Q92541|RTF1_HUMAN	RTF1	8	8	7800000	0.0321
sp|Q02878|RL6_HUMAN	RPL6	8	8	19000000	0.0802
sp|O60508|PRP17_HUMAN	CDC40	8	8	6300000	0.0258
sp|O43776|SYNC_HUMAN	NARS	8	8	6700000	0.0277
sp|Q9NSD9|SYFB_HUMAN	FARSB	8	8	5800000	0.0241
sp|Q9NUQ3|TXLNG_HUMAN	TXLNG	8	8	8800000	0.0361
sp|Q9ULW0|TPX2_HUMAN	TPX2	8	8	5600000	0.0229
sp|Q06787|FMR1_HUMAN	FMR1	8	8	4600000	0.0191
sp|Q9NTZ6|RBM12_HUMAN	RBM12	8	8	11000000	0.0467
sp|P33778|H2B1B_HUMAN	HIST1H2BB	7	33	400000000	1.64
sp|P07910|HNRPC_HUMAN	HNRNPC	7	23	48000000	0.2
sp|P63241|IF5A1_HUMAN	EIF5A	7	19	30000000	0.12
sp|Q15942|ZYX_HUMAN	ZYX	7	19	8800000	0.0363
sp|Q96KK5|H2A1H_HUMAN	HIST1H2AH	7	18	610000000	2.5
sp|Q14320|FA50A_HUMAN	FAM50A	7	13	12000000	0.049
sp|Q96AG4|LRC59_HUMAN	LRRC59	7	11	27000000	0.11
sp|Q13185|CBX3_HUMAN	CBX3	7	10	58000000	0.24
sp|Q92733|PRCC_HUMAN	PRCC	7	9	4600000	0.0188
sp|P62081|RS7_HUMAN	RPS7	7	9	4000000	0.0163
sp|Q8IX90|SKA3_HUMAN	SKA3	7	9	3100000	0.0127
sp|P61081|UBC12_HUMAN	UBE2M	7	9	53000000	0.22
sp|O00203|AP3B1_HUMAN	AP3B1	7	9	3900000	0.016
sp|P18669|PGAM1_HUMAN	PGAM1	7	9	13000000	0.0529
sp|P53999|TCP4_HUMAN	SUB1	7	9	9000000	0.0369
sp|P07355|ANXA2_HUMAN	ANXA2	7	8	56000000	0.23
sp|Q9Y2X3|NOP58_HUMAN	NOP58	7	8	6000000	0.0248
sp|P61204|ARF3_HUMAN	ARF3	7	8	7100000	0.0293
sp|P43490|NAMPT_HUMAN	NAMPT	7	8	1800000	0.0076
sp|Q16204|CCDC6_HUMAN	CCDC6	7	8	5300000	0.0219
sp|P04844|RPN2_HUMAN	RPN2	7	8	2900000	0.012
sp|P08758|ANXA5_HUMAN	ANXA5	7	8	2800000	0.0116
sp|P56192|SYMC_HUMAN	MARS	7	8	3300000	0.0138
sp|O60832|DKC1_HUMAN	DKC1	7	8	5300000	0.0218
sp|Q9NTK5|OLA1_HUMAN	OLA1	7	8	5900000	0.0245
sp|Q5UIP0|RIF1_HUMAN	RIF1	7	8	8700000	0.0357
sp|Q99426|TBCB_HUMAN	TBCB	7	8	20000000	0.0813
sp|P35637|FUS_HUMAN	FUS	7	8	15000000	0.0632
sp|P35998|PRS7_HUMAN	PSMC2	7	8	1700000	0.00698
sp|Q02790|FKBP4_HUMAN	FKBP4	7	8	5200000	0.0215
sp|P09960|LKHA4_HUMAN	LTA4H	7	8	3100000	0.0129
sp|Q13162|PRDX4_HUMAN	PRDX4	7	8	36000000	0.15
sp|O00425|IF2B3_HUMAN	IGF2BP3	7	8	4900000	0.0202
sp|O15355|PPM1G_HUMAN	PPM1G	7	8	3600000	0.0146
sp|Q13148|TADBP_HUMAN	TARDBP	7	7	14000000	0.0586
sp|P52292|IMA1_HUMAN	KPNA2	7	7	3800000	0.0157
sp|P13804|ETFA_HUMAN	ETFA	7	7	2300000	0.00966
sp|Q53EZ4|CEP55_HUMAN	CEP55	7	7	7000000	0.0287
sp|Q9NQZ2|SAS10_HUMAN	UTP3	7	7	2500000	0.0105
sp|Q86UE4|LYRIC_HUMAN	MTDH	7	7	13000000	0.0517
sp|Q9BVP2|GNL3_HUMAN	GNL3	7	7	2300000	0.00965
sp|Q96KR1|ZFR_HUMAN	ZFR	7	7	6500000	0.0267
sp|Q96EA4|SPDLY_HUMAN	SPDL1	7	7	6000000	0.0247
sp|P35249|RFC4_HUMAN	RFC4	7	7	6000000	0.0247
sp|P08243|ASNS_HUMAN	ASNS	7	7	6900000	0.0285
sp|Q9UPT8|ZC3H4_HUMAN	ZC3H4	7	7	4600000	0.019
sp|Q4VCS5|AMOT_HUMAN	AMOT	7	7	19000000	0.0792
sp|Q8NE71|ABCF1_HUMAN	ABCF1	7	7	5900000	0.0242
sp|P40926|MDHM_HUMAN	MDH2	7	7	4100000	0.017
sp|P17812|PYRG1_HUMAN	CTPS1	7	7	3500000	0.0145
sp|P49750|YLPM1_HUMAN	YLPM1	7	7	3300000	0.0137
sp|O43809|CPSF5_HUMAN	NUDT21	7	7	15000000	0.0601
sp|Q7Z2W4|ZCCHV_HUMAN	ZC3HAV1	7	7	7600000	0.0313
sp|P46087|NOP2_HUMAN	NOP2	7	7	6200000	0.0254
sp|Q00013|EM55_HUMAN	MPP1	7	7	7100000	0.0293
sp|O43172|PRP4_HUMAN	PRPF4	7	7	5500000	0.0228
sp|P12004|PCNA_HUMAN	PCNA	7	7	9300000	0.0383
sp|Q15691|MARE1_HUMAN	MAPRE1	7	7	6100000	0.025
sp|Q8WXX5|DNJC9_HUMAN	DNAJC9	7	7	4800000	0.0198
sp|O00148|DX39A_HUMAN	DDX39A	7	7	13000000	0.0547
sp|O75131|CPNE3_HUMAN	CPNE3	7	7	7300000	0.03
sp|Q96JM3|CHAP1_HUMAN	CHAMP1	7	7	4500000	0.0186
sp|O75717|WDHD1_HUMAN	WDHD1	7	7	8000000	0.0331
sp|Q9BZE4|NOG1_HUMAN	GTPBP4	7	7	3400000	0.014
sp|Q14738|2A5D_HUMAN	PPP2R5D	7	7	2600000	0.0106
sp|Q9H2P0|ADNP_HUMAN	ADNP	7	7	1600000	0.00651
sp|Q13190|STX5_HUMAN	STX5	6	17	2400000	0.00972
sp|P23588|IF4B_HUMAN	EIF4B	6	16	7800000	0.0321
sp|Q16181|SEPT7_HUMAN	SEPT7	6	10	8100000	0.0335
sp|Q15366|PCBP2_HUMAN	PCBP2	6	9	15000000	0.0617
sp|P46777|RL5_HUMAN	RPL5	6	9	19000000	0.0776
sp|Q9BT25|HAUS8_HUMAN	HAUS8	6	8	980000	0.00405
sp|P11498|PYC_HUMAN	PC	6	8	7700000	0.0317
sp|P26196|DDX6_HUMAN	DDX6	6	8	9500000	0.0391
sp|Q53T59|H1BP3_HUMAN	HS1BP3	6	8	2800000	0.0115
sp|P51858|HDGF_HUMAN	HDGF	6	8	10000000	0.0421
sp|Q9UNE7|CHIP_HUMAN	STUB1	6	8	11000000	0.0436
sp|P40227|TCPZ_HUMAN	CCT6A	6	8	17000000	0.0704
sp|P32969|RL9_HUMAN	RPL9	6	7	5700000	0.0236
sp|P13797|PLST_HUMAN	PLS3	6	7	3000000	0.0123
sp|O75179|ANR17_HUMAN	ANKRD17	6	7	1600000	0.00662
sp|Q14498|RBM39_HUMAN	RBM39	6	7	11000000	0.0468
sp|P19623|SPEE_HUMAN	SRM	6	7	4400000	0.018
sp|Q16643|DREB_HUMAN	DBN1	6	7	3200000	0.0133
sp|Q9NX58|LYAR_HUMAN	LYAR	6	7	1200000	0.00483
sp|Q9UDY2|ZO2_HUMAN	TJP2	6	7	1800000	0.00746
sp|Q9UJS0|CMC2_HUMAN	SLC25A13	6	7	1400000	0.0059
sp|O15144|ARPC2_HUMAN	ARPC2	6	7	5200000	0.0212
sp|Q9UEE9|CFDP1_HUMAN	CFDP1	6	7	4900000	0.0202
sp|Q99961|SH3G1_HUMAN	SH3GL1	6	7	15000000	0.0622
sp|Q9UKK9|NUDT5_HUMAN	NUDT5	6	7	24000000	0.0997
sp|P04075|ALDOA_HUMAN	ALDOA	6	7	8600000	0.0355
sp|Q13123|RED_HUMAN	IK	6	7	8100000	0.0335
sp|Q9Y6E2|BZW2_HUMAN	BZW2	6	7	1500000	0.00631
sp|Q9HC38|GLOD4_HUMAN	GLOD4	6	7	7600000	0.0313
sp|Q9NWV4|CA123_HUMAN	C1orf123	6	7	32000000	0.13
sp|P30086|PEBP1_HUMAN	PEBP1	6	6	18000000	0.0747
sp|Q9BVJ6|UT14A_HUMAN	UTP14A	6	6	2100000	0.00844
sp|P16152|CBR1_HUMAN	CBR1	6	6	4800000	0.02
sp|P29692|EF1D_HUMAN	EEF1D	6	6	11000000	0.0472
sp|Q8WYP5|ELYS_HUMAN	AHCTF1	6	6	2400000	0.01
sp|Q6UN15|FIP1_HUMAN	FIP1L1	6	6	6600000	0.0272
sp|Q9H3P2|NELFA_HUMAN	NELFA	6	6	2900000	0.0117
sp|P43246|MSH2_HUMAN	MSH2	6	6	1500000	0.00599
sp|Q8IZ21|PHAR4_HUMAN	PHACTR4	6	6	4900000	0.0201
sp|Q5T3I0|GPTC4_HUMAN	GPATCH4	6	6	8100000	0.0335
sp|P38606|VATA_HUMAN	ATP6V1A	6	6	2800000	0.0116
sp|Q8WUM4|PDC6I_HUMAN	PDCD6IP	6	6	1500000	0.00628
sp|Q96AC1|FERM2_HUMAN	FERMT2	6	6	1600000	0.00674
sp|Q9NQ48|LZTL1_HUMAN	LZTFL1	6	6	5200000	0.0214
sp|Q9UNX4|WDR3_HUMAN	WDR3	6	6	1900000	0.00781
sp|Q8NI27|THOC2_HUMAN	THOC2	6	6	1700000	0.00685
sp|P40939|ECHA_HUMAN	HADHA	6	6	1700000	0.00688
sp|Q12931|TRAP1_HUMAN	TRAP1	6	6	4400000	0.0183
sp|Q9H3N1|TMX1_HUMAN	TMX1	6	6	13000000	0.0541
sp|Q9Y678|COPG1_HUMAN	COPG1	6	6	970000	0.004
sp|P49915|GUAA_HUMAN	GMPS	6	6	2000000	0.00811
sp|Q13356|PPIL2_HUMAN	PPIL2	6	6	2300000	0.00954
sp|P39748|FEN1_HUMAN	FEN1	6	6	7400000	0.0304
sp|Q96MW1|CCD43_HUMAN	CCDC43	6	6	11000000	0.0466
sp|P78347|GTF2I_HUMAN	GTF2I	6	6	2900000	0.0121
sp|Q8NHW5|RLA0L_HUMAN	RPLP0P6	6	6	5600000	0.0229
sp|Q6PJT7|ZC3HE_HUMAN	ZC3H14	6	6	7300000	0.0299
sp|Q8TDN6|BRX1_HUMAN	BRIX1	6	6	1900000	0.00771
sp|Q7Z5K2|WAPL_HUMAN	WAPL	6	6	4300000	0.0177
sp|Q5JSH3|WDR44_HUMAN	WDR44	6	6	4000000	0.0165
sp|Q9UHR5|S30BP_HUMAN	SAP30BP	6	6	9400000	0.0387
sp|P62241|RS8_HUMAN	RPS8	6	6	25000000	0.1
sp|P35240|MERL_HUMAN	NF2	6	6	2800000	0.0116
sp|Q9NWS0|PIHD1_HUMAN	PIH1D1	6	6	9900000	0.0407
sp|O75937|DNJC8_HUMAN	DNAJC8	6	6	10000000	0.0412
sp|Q08J23|NSUN2_HUMAN	NSUN2	6	6	2400000	0.0099
sp|Q99598|TSNAX_HUMAN	TSNAX	6	6	9600000	0.0393
sp|Q9NUU7|DD19A_HUMAN	DDX19A	6	6	4200000	0.0174
sp|O60563|CCNT1_HUMAN	CCNT1	6	6	3700000	0.0152
sp|Q9P2N5|RBM27_HUMAN	RBM27	6	6	4500000	0.0183
sp|P38919|IF4A3_HUMAN	EIF4A3	6	6	6100000	0.0251
sp|Q15648|MED1_HUMAN	MED1	6	6	1500000	0.0063
sp|P62244|RS15A_HUMAN	RPS15A	6	6	9200000	0.038
sp|O94913|PCF11_HUMAN	PCF11	6	6	4600000	0.0191
sp|Q02978|M2OM_HUMAN	SLC25A11	6	6	1900000	0.00799
sp|P04637|P53_HUMAN	TP53	6	6	8400000	0.0344
sp|P45880|VDAC2_HUMAN	VDAC2	6	6	13000000	0.0525
sp|P53618|COPB_HUMAN	COPB1	6	6	3000000	0.0122
sp|P61247|RS3A_HUMAN	RPS3A	6	6	6100000	0.0249
sp|O95861|BPNT1_HUMAN	BPNT1	6	6	7400000	0.0306
sp|P42566|EPS15_HUMAN	EPS15	6	6	2100000	0.00848
sp|Q13177|PAK2_HUMAN	PAK2	6	6	3800000	0.0157
sp|Q9BXP5|SRRT_HUMAN	SRRT	6	6	2000000	0.00823
sp|P35813|PPM1A_HUMAN	PPM1A	6	6	6100000	0.0249
sp|P46781|RS9_HUMAN	RPS9	6	6	13000000	0.0543
sp|Q07955|SRSF1_HUMAN	SRSF1	5	14	4800000	0.0199
sp|Q9H6Z4|RANB3_HUMAN	RANBP3	5	13	3300000	0.0135
sp|Q9Y383|LC7L2_HUMAN	LUC7L2	5	11	13000000	0.0555
sp|Q9NPI6|DCP1A_HUMAN	DCP1A	5	9	2500000	0.0104
sp|A6NKD9|CC85C_HUMAN	CCDC85C	5	9	3900000	0.0163
sp|P07437|TBB5_HUMAN	TUBB	5	9	93000000	0.38
sp|Q8IYB3|SRRM1_HUMAN	SRRM1	5	9	12000000	0.0491
sp|Q9BVA1|TBB2B_HUMAN	TUBB2B	5	9	54000000	0.22
sp|Q14697|GANAB_HUMAN	GANAB	5	8	2500000	0.0105
sp|Q9H2J4|PDCL3_HUMAN	PDCL3	5	8	2200000	0.00916
sp|Q9Y5A9|YTHD2_HUMAN	YTHDF2	5	7	18000000	0.0757
sp|P50395|GDIB_HUMAN	GDI2	5	7	1600000	0.00679
sp|Q13523|PRP4B_HUMAN	PRPF4B	5	7	1500000	0.00629
sp|Q9BRD0|BUD13_HUMAN	BUD13	5	7	2800000	0.0114
sp|Q13247|SRSF6_HUMAN	SRSF6	5	7	38000000	0.16
sp|P23528|COF1_HUMAN	CFL1	5	6	5800000	0.024
sp|P83916|CBX1_HUMAN	CBX1	5	6	12000000	0.0499
sp|Q13112|CAF1B_HUMAN	CHAF1B	5	6	2900000	0.0119
sp|Q15269|PWP2_HUMAN	PWP2	5	6	790000	0.00326
sp|P62820|RAB1A_HUMAN	RAB1A	5	6	6700000	0.0277
sp|P21281|VATB2_HUMAN	ATP6V1B2	5	6	3900000	0.0162
sp|P42285|SK2L2_HUMAN	SKIV2L2	5	6	2800000	0.0116
sp|P55072|TERA_HUMAN	VCP	5	6	1200000	0.00501
sp|Q06265|EXOS9_HUMAN	EXOSC9	5	6	23000000	0.0935
sp|O43175|SERA_HUMAN	PHGDH	5	6	6900000	0.0283
sp|Q9UN86|G3BP2_HUMAN	G3BP2	5	6	4400000	0.0182
sp|Q14103|HNRPD_HUMAN	HNRNPD	5	6	16000000	0.0669
sp|P55795|HNRH2_HUMAN	HNRNPH2	5	6	21000000	0.0881
sp|P00558|PGK1_HUMAN	PGK1	5	6	5900000	0.0245
sp|Q8N752|KC1AL_HUMAN	CSNK1A1L	5	6	5900000	0.0245
sp|Q7Z434|MAVS_HUMAN	MAVS	5	6	4200000	0.0171
sp|P26640|SYVC_HUMAN	VARS	5	6	1700000	0.00703
sp|P16403|H12_HUMAN	HIST1H1C	5	6	66000000	0.27
sp|B2RXH8|HNRC2_HUMAN	HNRNPCL2	5	6	25000000	0.1
sp|Q06330|SUH_HUMAN	RBPJ	5	6	3500000	0.0145
sp|Q99714|HCD2_HUMAN	HSD17B10	5	5	150000000	0.61
sp|Q9BZZ5|API5_HUMAN	API5	5	5	4100000	0.0168
sp|P18754|RCC1_HUMAN	RCC1	5	5	3900000	0.016
sp|Q8NC96|NECP1_HUMAN	NECAP1	5	5	2300000	0.00936
sp|Q9Y490|TLN1_HUMAN	TLN1	5	5	380000	0.00156
sp|P51659|DHB4_HUMAN	HSD17B4	5	5	1400000	0.00574
sp|O00566|MPP10_HUMAN	MPHOSPH10	5	5	1500000	0.00637
sp|O60231|DHX16_HUMAN	DHX16	5	5	1100000	0.00462
sp|Q86VP6|CAND1_HUMAN	CAND1	5	5	1900000	0.00766
sp|Q01105|SET_HUMAN	SET	5	5	15000000	0.0637
sp|P19838|NFKB1_HUMAN	NFKB1	5	5	1300000	0.0052
sp|P27695|APEX1_HUMAN	APEX1	5	5	1600000	0.00659
sp|Q02241|KIF23_HUMAN	KIF23	5	5	1500000	0.00604
sp|P61758|PFD3_HUMAN	VBP1	5	5	3400000	0.0141
sp|O00232|PSD12_HUMAN	PSMD12	5	5	2100000	0.00847
sp|Q70E73|RAPH1_HUMAN	RAPH1	5	5	2800000	0.0115
sp|Q15287|RNPS1_HUMAN	RNPS1	5	5	6200000	0.0256
sp|Q7L2E3|DHX30_HUMAN	DHX30	5	5	810000	0.00335
sp|P07900|HS90A_HUMAN	HSP90AA1	5	5	5400000	0.0223
sp|O14979|HNRDL_HUMAN	HNRNPDL	5	5	6100000	0.025
sp|P20248|CCNA2_HUMAN	CCNA2	5	5	2100000	0.00855
sp|O00154|BACH_HUMAN	ACOT7	5	5	3900000	0.016
sp|O60264|SMCA5_HUMAN	SMARCA5	5	5	3300000	0.0136
sp|P08133|ANXA6_HUMAN	ANXA6	5	5	2300000	0.00929
sp|Q99729|ROAA_HUMAN	HNRNPAB	5	5	4700000	0.0195
sp|P53004|BIEA_HUMAN	BLVRA	5	5	1800000	0.00749
sp|Q9UBB4|ATX10_HUMAN	ATXN10	5	5	2000000	0.00828
sp|P15311|EZRI_HUMAN	EZR	5	5	1500000	0.00605
sp|P50502|F10A1_HUMAN	ST13	5	5	4200000	0.0172
sp|Q16543|CDC37_HUMAN	CDC37	5	5	3800000	0.0158
sp|P78310|CXAR_HUMAN	CXADR	5	5	5000000	0.0207
sp|Q99873|ANM1_HUMAN	PRMT1	5	5	4500000	0.0183
sp|Q5JSZ5|PRC2B_HUMAN	PRRC2B	5	5	1800000	0.00747
sp|Q9BY77|PDIP3_HUMAN	POLDIP3	5	5	170000000	0.69
sp|Q15398|DLGP5_HUMAN	DLGAP5	5	5	1900000	0.00767
sp|P52732|KIF11_HUMAN	KIF11	5	5	1700000	0.007
sp|Q2VIR3|IF2GL_HUMAN	EIF2S3L	5	5	4000000	0.0167
sp|Q7Z6K5|ARPIN_HUMAN	ARPIN	5	5	8100000	0.0335
sp|Q07065|CKAP4_HUMAN	CKAP4	5	5	2200000	0.0091
sp|Q9NR45|SIAS_HUMAN	NANS	5	5	6100000	0.0251
sp|Q86V48|LUZP1_HUMAN	LUZP1	5	5	2100000	0.00883
sp|Q9HCG8|CWC22_HUMAN	CWC22	5	5	2200000	0.00892
sp|Q6P1J9|CDC73_HUMAN	CDC73	5	5	3200000	0.0132
sp|P43034|LIS1_HUMAN	PAFAH1B1	5	5	8400000	0.0346
sp|Q9UNF1|MAGD2_HUMAN	MAGED2	5	5	1200000	0.00501
sp|Q15084|PDIA6_HUMAN	PDIA6	5	5	1400000	0.00565
sp|O94776|MTA2_HUMAN	MTA2	5	5	57000000	0.24
sp|Q12888|TP53B_HUMAN	TP53BP1	5	5	1300000	0.0054
sp|Q86YP4|P66A_HUMAN	GATAD2A	5	5	3400000	0.0139
sp|Q96HC4|PDLI5_HUMAN	PDLIM5	5	5	4900000	0.0202
sp|Q2NL82|TSR1_HUMAN	TSR1	5	5	1100000	0.0045
sp|P61313|RL15_HUMAN	RPL15	5	5	5500000	0.0226
sp|Q9NQC3|RTN4_HUMAN	RTN4	5	5	6700000	0.0275
sp|P51003|PAPOA_HUMAN	PAPOLA	5	5	2800000	0.0114
sp|O43684|BUB3_HUMAN	BUB3	5	5	4100000	0.0169
sp|P08240|SRPRA_HUMAN	SRPRA	5	5	2100000	0.00879
sp|P06744|G6PI_HUMAN	GPI	5	5	2200000	0.00918
sp|Q09028|RBBP4_HUMAN	RBBP4	5	5	8100000	0.0334
sp|P52701|MSH6_HUMAN	MSH6	5	5	1400000	0.00565
sp|Q92900|RENT1_HUMAN	UPF1	5	5	11000000	0.046
sp|P49023|PAXI_HUMAN	PXN	5	5	4100000	0.017
sp|Q15046|SYK_HUMAN	KARS	5	5	2900000	0.0118
sp|P05165|PCCA_HUMAN	PCCA	5	5	2100000	0.00876
sp|P45974|UBP5_HUMAN	USP5	5	5	920000	0.00379
sp|Q8IWX8|CHERP_HUMAN	CHERP	5	5	4600000	0.0189
sp|Q9Y3I0|RTCB_HUMAN	RTCB	5	5	2000000	0.00837
sp|P35613|BASI_HUMAN	BSG	5	5	5500000	0.0228
sp|Q13596|SNX1_HUMAN	SNX1	5	5	3800000	0.0156
sp|P05198|IF2A_HUMAN	EIF2S1	5	5	1800000	0.00762
sp|O60493|SNX3_HUMAN	SNX3	5	5	3600000	0.0148
sp|Q86WR0|CCD25_HUMAN	CCDC25	5	5	5500000	0.0228
sp|Q16594|TAF9_HUMAN	TAF9	5	5	3700000	0.0152
sp|Q9UNX3|RL26L_HUMAN	RPL26L1	5	5	3900000	0.0161
sp|Q9UNM6|PSD13_HUMAN	PSMD13	5	5	3100000	0.0129
sp|P12268|IMDH2_HUMAN	IMPDH2	4	18	2000000	0.00831
sp|Q9NUL3|STAU2_HUMAN	STAU2	4	10	6300000	0.026
sp|Q9NTJ3|SMC4_HUMAN	SMC4	4	10	1400000	0.00585
sp|Q9GZN8|CT027_HUMAN	C20orf27	4	7	14000000	0.0596
sp|P09651|ROA1_HUMAN	HNRNPA1	4	7	70000000	0.29
sp|Q8NHV4|NEDD1_HUMAN	NEDD1	4	6	2200000	0.00902
sp|P60174|TPIS_HUMAN	TPI1	4	6	4100000	0.0168
sp|Q9UKZ1|CNO11_HUMAN	CNOT11	4	6	3700000	0.0153
sp|P11177|ODPB_HUMAN	PDHB	4	6	2700000	0.0112
sp|Q9C0J8|WDR33_HUMAN	WDR33	4	6	2100000	0.00863
sp|P62701|RS4X_HUMAN	RPS4X	4	6	9500000	0.0392
sp|Q9P2M7|CING_HUMAN	CGN	4	6	2000000	0.00832
sp|Q15404|RSU1_HUMAN	RSU1	4	5	1600000	0.00675
sp|O95104|SFR15_HUMAN	SCAF4	4	5	2500000	0.0102
sp|P04350|TBB4A_HUMAN	TUBB4A	4	5	980000	0.00403
sp|Q96JH7|VCIP1_HUMAN	VCPIP1	4	5	1200000	0.00508
sp|Q9BUF5|TBB6_HUMAN	TUBB6	4	5	3700000	0.0154
sp|Q96DF8|DGC14_HUMAN	DGCR14	4	5	1900000	0.00782
sp|P10155|RO60_HUMAN	TROVE2	4	5	2000000	0.0081
sp|P31689|DNJA1_HUMAN	DNAJA1	4	5	1700000	0.00714
sp|Q7Z417|NUFP2_HUMAN	NUFIP2	4	5	4600000	0.0188
sp|Q9H4A3|WNK1_HUMAN	WNK1	4	5	1300000	0.00536
sp|Q13492|PICAL_HUMAN	PICALM	4	5	1100000	0.00438
sp|Q969G3|SMCE1_HUMAN	SMARCE1	4	5	4100000	0.017
sp|P33991|MCM4_HUMAN	MCM4	4	5	12000000	0.0474
sp|Q9BYG3|MK67I_HUMAN	NIFK	4	5	1900000	0.00796
sp|Q5VTL8|PR38B_HUMAN	PRPF38B	4	5	1400000	0.00576
sp|P35232|PHB_HUMAN	PHB	4	5	1300000	0.00535
sp|P48382|RFX5_HUMAN	RFX5	4	5	1900000	0.00803
sp|P29084|T2EB_HUMAN	GTF2E2	4	5	1600000	0.00671
sp|Q15750|TAB1_HUMAN	TAB1	4	5	1300000	0.00544
sp|Q14966|ZN638_HUMAN	ZNF638	4	5	500000	0.00207
sp|Q9BTC0|DIDO1_HUMAN	DIDO1	4	5	1200000	0.00495
sp|P62191|PRS4_HUMAN	PSMC1	4	5	1900000	0.00785
sp|Q9ULV4|COR1C_HUMAN	CORO1C	4	5	1900000	0.00784
sp|P43487|RANG_HUMAN	RANBP1	4	5	12000000	0.0481
sp|P11908|PRPS2_HUMAN	PRPS2	4	5	1400000	0.0057
sp|P62263|RS14_HUMAN	RPS14	4	5	10000000	0.0429
sp|Q07666|KHDR1_HUMAN	KHDRBS1	4	5	11000000	0.0465
sp|Q9NYL9|TMOD3_HUMAN	TMOD3	4	5	2400000	0.00969
sp|P47756|CAPZB_HUMAN	CAPZB	4	5	7300000	0.0301
sp|Q06323|PSME1_HUMAN	PSME1	4	4	1200000	0.00503
sp|Q12905|ILF2_HUMAN	ILF2	4	4	1100000	0.00464
sp|Q16630|CPSF6_HUMAN	CPSF6	4	4	5000000	0.0206
sp|P18583|SON_HUMAN	SON	4	4	2600000	0.0106
sp|P31150|GDIA_HUMAN	GDI1	4	4	340000	0.0014
sp|Q8IZP0|ABI1_HUMAN	ABI1	4	4	4400000	0.0181
sp|P33316|DUT_HUMAN	DUT	4	4	3200000	0.0131
sp|P55265|DSRAD_HUMAN	ADAR	4	4	1600000	0.00661
sp|Q07020|RL18_HUMAN	RPL18	4	4	13000000	0.0545
sp|P62195|PRS8_HUMAN	PSMC5	4	4	1800000	0.00741
sp|Q9Y2J2|E41L3_HUMAN	EPB41L3	4	4	5400000	0.0223
sp|Q7L2H7|EIF3M_HUMAN	EIF3M	4	4	1900000	0.00767
sp|O00303|EIF3F_HUMAN	EIF3F	4	4	3000000	0.0124
sp|Q99460|PSMD1_HUMAN	PSMD1	4	4	470000	0.00194
sp|Q92769|HDAC2_HUMAN	HDAC2	4	4	5100000	0.0211
sp|Q9BU76|MMTA2_HUMAN	MMTAG2	4	4	3400000	0.0142
sp|Q9UNP9|PPIE_HUMAN	PPIE	4	4	1600000	0.00669
sp|P17980|PRS6A_HUMAN	PSMC3	4	4	610000	0.00251
sp|Q12840|KIF5A_HUMAN	KIF5A	4	4	3800000	0.0156
sp|Q96S59|RANB9_HUMAN	RANBP9	4	4	2100000	0.00863
sp|Q9BX40|LS14B_HUMAN	LSM14B	4	4	5400000	0.0222
sp|O95292|VAPB_HUMAN	VAPB	4	4	7000000	0.029
sp|Q96GA3|LTV1_HUMAN	LTV1	4	4	2600000	0.0106
sp|Q8WUQ7|CATIN_HUMAN	CACTIN	4	4	980000	0.00403
sp|P62753|RS6_HUMAN	RPS6	4	4	9600000	0.0397
sp|P35251|RFC1_HUMAN	RFC1	4	4	1600000	0.00652
sp|Q9NW82|WDR70_HUMAN	WDR70	4	4	2500000	0.0101
sp|O14654|IRS4_HUMAN	IRS4	4	4	2000000	0.00826
sp|O15504|NUPL2_HUMAN	NUPL2	4	4	2200000	0.0091
sp|P62995|TRA2B_HUMAN	TRA2B	4	4	6800000	0.0278
sp|O75694|NU155_HUMAN	NUP155	4	4	1200000	0.00506
sp|P48729|KC1A_HUMAN	CSNK1A1	4	4	4400000	0.0179
sp|O75367|H2AY_HUMAN	H2AFY	4	4	2300000	0.00934
sp|Q13509|TBB3_HUMAN	TUBB3	4	4	2300000	0.00929
sp|Q9BUJ2|HNRL1_HUMAN	HNRNPUL1	4	4	1500000	0.00614
sp|Q13526|PIN1_HUMAN	PIN1	4	4	4300000	0.0178
sp|Q15717|ELAV1_HUMAN	ELAVL1	4	4	5700000	0.0233
sp|Q14008|CKAP5_HUMAN	CKAP5	4	4	1300000	0.00526
sp|Q8IVW6|ARI3B_HUMAN	ARID3B	4	4	1500000	0.00634
sp|Q9UHB9|SRP68_HUMAN	SRP68	4	4	1200000	0.00476
sp|P51149|RAB7A_HUMAN	RAB7A	4	4	2400000	0.00998
sp|Q00688|FKBP3_HUMAN	FKBP3	4	4	4000000	0.0167
sp|Q16637|SMN_HUMAN	SMN1	4	4	2100000	0.00884
sp|P31350|RIR2_HUMAN	RRM2	4	4	1700000	0.00696
sp|P07737|PROF1_HUMAN	PFN1	4	4	5000000	0.0205
sp|P22087|FBRL_HUMAN	FBL	4	4	4300000	0.0177
sp|Q96CT7|CC124_HUMAN	CCDC124	4	4	6000000	0.0247
sp|Q9UBW8|CSN7A_HUMAN	COPS7A	4	4	2100000	0.00856
sp|O00268|TAF4_HUMAN	TAF4	4	4	870000	0.00358
sp|P52565|GDIR1_HUMAN	ARHGDIA	4	4	11000000	0.0467
sp|Q9H9B4|SFXN1_HUMAN	SFXN1	4	4	2600000	0.0106
sp|O76094|SRP72_HUMAN	SRP72	4	4	2400000	0.0098
sp|Q9Y613|FHOD1_HUMAN	FHOD1	4	4	720000	0.00295
sp|P78318|IGBP1_HUMAN	IGBP1	4	4	680000	0.00281
sp|Q12769|NU160_HUMAN	NUP160	4	4	450000	0.00186
sp|Q9Y3Z3|SAMH1_HUMAN	SAMHD1	4	4	1600000	0.0067
sp|P07741|APT_HUMAN	APRT	4	4	1900000	0.0078
sp|Q8IYB5|SMAP1_HUMAN	SMAP1	4	4	8400000	0.0348
sp|Q15056|IF4H_HUMAN	EIF4H	4	4	5500000	0.0226
sp|Q9UKV3|ACINU_HUMAN	ACIN1	4	4	3100000	0.0127
sp|Q9NZZ3|CHMP5_HUMAN	CHMP5	4	4	2300000	0.0093
sp|O75821|EIF3G_HUMAN	EIF3G	4	4	6000000	0.0249
sp|P56545|CTBP2_HUMAN	CTBP2	4	4	2500000	0.0104
sp|Q7L576|CYFP1_HUMAN	CYFIP1	4	4	1200000	0.00489
sp|Q6ZWJ1|STXB4_HUMAN	STXBP4	4	4	2200000	0.00899
sp|Q96E09|F122A_HUMAN	FAM122A	4	4	2100000	0.00885
sp|P16615|AT2A2_HUMAN	ATP2A2	4	4	1700000	0.00708
[truncated: 1,068 more rows]

## Sheet: Sample raw
reference	Gene Symbol	Unique	Total	Sum Intensity	Intensity%	Notes
[truncated: 1,589 more rows]

[truncated: 1 more sheets: CrapOME controls raw]
